# Supplementary material for: Meibomian Gland Dysfunction Is Associated with Low Levels of Immunoglobulin Chains and Cystatin-SN
Source: Int J Mol Sci. 2023 Oct 12;24(20):15115. doi: 10.3390/ijms242015115 (PMC10606780; doi:10.3390/ijms242015115)
Supplement: Supplementary file 1 [file ijms-24-15115-s001.zip]

Archive with 1 entries (1 files):
- ijms-2599991-supplementary.xlsx
