# Supplementary material for: Meibomian Gland Dysfunction Is Associated with Low Levels of Immunoglobulin Chains and Cystatin-SN
Source: Int J Mol Sci. 2023 Oct 12;24(20):15115. doi: 10.3390/ijms242015115 (PMC10606780; doi:10.3390/ijms242015115)
Supplement: Supplementary file 1 [file ijms-24-15115-s001.zip › ijms-2599991-supplementary.xlsx]

## Sheet: S1
Protein IDs	Majority protein IDs	Peptide counts (all)	Peptide counts (razor+unique)	Peptide counts (unique)	Protein names	Gene names	Fasta headers	Number of proteins	Peptides	Razor + unique peptides	Unique peptides	Peptides 101_1	Peptides 101_2	Peptides 102_1	Peptides 102_2	Peptides 103_1	Peptides 103_2	Peptides 104_1	Peptides 104_1a	Peptides 104_2	Peptides 105_1	Peptides 105_2	Peptides 106_1	Peptides 106_2	Peptides 107_1	Peptides 107_2	Peptides 108_1	Peptides 108_2	Peptides 109_1	Peptides 109_2	Peptides 110_1	Peptides 110_2	Peptides 111_1	Peptides 111_2	Peptides 112_1	Peptides 112_1a	Peptides 112_2	Peptides 113_1	Peptides 113_2	Peptides 114_1	Peptides 114_2	Peptides 115_1	Peptides 115_2	Peptides 116_1	Peptides 116_2	Peptides 117_1	Peptides 117_2	Peptides 118_1	Peptides 118_2
A0A075B6H7	A0A075B6H7	3	3	2		IGKV3-7	sp|A0A075B6H7|KV37_HUMAN Probable non-functional immunoglobulin kappa variable 3-7 OS=Homo sapiens OX=9606 GN=IGKV3-7 PE=1 SV=1	1	3	3	2	1	0	0	1	1	1	0	1	1	0	0	0	0	0	1	0	0	0	1	0	1	1	2	1	1	1	0	0	0	0	0	0	1	0	0	2	0	0
A0A075B6J9	A0A075B6J9	2	2	2		IGLV2-18	sp|A0A075B6J9|LV218_HUMAN Immunoglobulin lambda variable 2-18 OS=Homo sapiens OX=9606 GN=IGLV2-18 PE=3 SV=2	1	2	2	2	1	0	0	1	1	2	0	1	0	1	2	1	2	0	1	1	2	2	2	2	2	2	2	1	1	2	2	2	1	1	2	1	1	2	2	1	0	1
A0A075B6K4	A0A075B6K4	1	1	1		IGLV3-10	sp|A0A075B6K4|LV310_HUMAN Immunoglobulin lambda variable 3-10 OS=Homo sapiens OX=9606 GN=IGLV3-10 PE=3 SV=2	1	1	1	1	0	0	1	1	0	0	1	1	0	1	1	1	1	0	0	1	1	0	0	0	1	1	1	0	0	0	0	0	0	1	0	0	0	0	1	0	0	0
A0A075B6P5;P01615;A2NJV5;A0A0A0MRZ7	A0A075B6P5;P01615	3;3;1;1	1;1;0;0	1;1;0;0	Ig kappa chain V-II region FR	IGKV2D-28	sp|A0A075B6P5|KV228_HUMAN Immunoglobulin kappa variable 2-28 OS=Homo sapiens OX=9606 GN=IGKV2-28 PE=3 SV=1;sp|P01615|KVD28_HUMAN Immunoglobulin kappa variable 2D-28 OS=Homo sapiens OX=9606 GN=IGKV2D-28 PE=1 SV=2	4	3	1	1	1	1	1	2	1	3	1	1	2	1	2	1	1	1	2	1	1	2	2	2	2	1	2	1	2	2	1	1	1	1	2	1	1	1	2	1	1	0
A0A0C4DH68;A0A075B6R9	A0A0C4DH68;A0A075B6R9	2;2	2;2	2;2		IGKV2-24;IGKV2D-24	sp|A0A0C4DH68|KV224_HUMAN Immunoglobulin kappa variable 2-24 OS=Homo sapiens OX=9606 GN=IGKV2-24 PE=3 SV=1;sp|A0A075B6R9|KVD24_HUMAN Probable non-functional immunoglobulin kappa variable 2D-24 OS=Homo sapiens OX=9606 GN=IGKV2D-24 PE=1 SV=1	2	2	2	2	2	1	2	1	1	2	1	1	2	1	1	1	1	1	2	1	1	2	2	2	1	2	2	2	2	2	1	1	1	1	2	1	2	2	2	1	1	0
A0A075B6S2	A0A075B6S2	2	1	1		IGKV2D-29	sp|A0A075B6S2|KVD29_HUMAN Immunoglobulin kappa variable 2D-29 OS=Homo sapiens OX=9606 GN=IGKV2D-29 PE=3 SV=1	1	2	1	1	1	1	1	1	1	1	1	1	1	1	1	1	1	1	1	1	1	1	1	1	1	1	1	1	1	1	1	1	1	1	1	1	1	0	1	1	1	0
P0DSN7;A0A075B6S9	P0DSN7;A0A075B6S9	1;1	1;1	1;1		IGKV1D-37	sp|P0DSN7|KVD37_HUMAN Probable non-functional immunoglobulinn kappa variable 1D-37 OS=Homo sapiens OX=9606 GN=IGKV1D-37 PE=1 SV=1;sp|A0A075B6S9|KV137_HUMAN Probable non-functional immunoglobulinn kappa variable 1-37 OS=Homo sapiens OX=9606 GN=IGKV1-37 PE=1	2	1	1	1	0	0	0	1	0	0	0	0	0	0	0	0	0	0	0	0	0	1	0	0	0	0	0	0	0	0	0	0	1	0	0	0	0	0	0	1	0	0
A0A087WSX0	A0A087WSX0	1	1	1		IGLV5-45	sp|A0A087WSX0|LV545_HUMAN Immunoglobulin lambda variable 5-45 OS=Homo sapiens OX=9606 GN=IGLV5-45 PE=3 SV=1	1	1	1	1	1	1	0	0	0	0	0	0	0	0	1	0	0	0	0	0	0	0	0	0	1	0	1	0	0	0	0	0	0	0	1	0	0	0	0	1	0	0
A0A087WSY6	A0A087WSY6	2	2	1		IGKV3D-15	sp|A0A087WSY6|KVD15_HUMAN Immunoglobulin kappa variable 3D-15 OS=Homo sapiens OX=9606 GN=IGKV3D-15 PE=3 SV=6	1	2	2	1	1	2	1	2	2	2	2	2	1	1	2	2	2	2	2	1	1	1	2	1	2	1	2	1	2	2	0	1	1	0	2	1	1	2	2	2	1	0
A0A087WW87;P01614	A0A087WW87;P01614	3;3	3;3	1;1	Ig kappa chain V-II region Cum	IGKV2-40	sp|A0A087WW87|KV240_HUMAN Immunoglobulin kappa variable 2-40 OS=Homo sapiens OX=9606 GN=IGKV2-40 PE=3 SV=2;sp|P01614|KVD40_HUMAN Immunoglobulin kappa variable 2D-40 OS=Homo sapiens OX=9606 GN=IGKV2D-40 PE=1 SV=2	2	3	3	1	2	1	2	3	1	2	2	2	2	1	3	1	1	2	2	1	1	2	2	2	2	1	2	2	3	3	1	1	1	1	3	2	2	2	3	2	1	0
A0A0A0MRZ9	A0A0A0MRZ9	1	1	1		IGLV5-52	sp|A0A0A0MRZ9|LV552_HUMAN Immunoglobulin lambda variable 5-52 OS=Homo sapiens OX=9606 GN=IGLV5-52 PE=3 SV=1	1	1	1	1	0	0	0	0	0	0	0	0	0	0	0	0	0	0	0	0	0	0	0	0	0	0	0	0	0	0	0	0	0	0	0	0	0	0	0	0	0	0
A0A0A0MS15	A0A0A0MS15	3	3	3		IGHV3-49	sp|A0A0A0MS15|HV349_HUMAN Immunoglobulin heavy variable 3-49 OS=Homo sapiens OX=9606 GN=IGHV3-49 PE=3 SV=1	1	3	3	3	2	2	3	3	2	2	1	0	2	2	2	1	3	2	3	3	1	2	2	3	3	2	2	2	2	2	2	2	1	2	2	2	3	3	3	2	3	2
A0A0C4DH24;A0A0A0MT36	A0A0C4DH24;A0A0A0MT36	1;1	1;1	1;1		IGKV6-21;IGKV6D-21	sp|A0A0C4DH24|KV621_HUMAN Immunoglobulin kappa variable 6-21 OS=Homo sapiens OX=9606 GN=IGKV6-21 PE=3 SV=1;sp|A0A0A0MT36|KVD21_HUMAN Immunoglobulin kappa variable 6D-21 OS=Homo sapiens OX=9606 GN=IGKV6D-21 PE=3 SV=1	2	1	1	1	1	0	0	1	0	1	0	0	0	0	0	0	0	0	1	0	1	0	0	0	1	0	1	0	0	0	0	0	0	0	0	0	0	1	1	1	0	0
A0A0B4J1U3	A0A0B4J1U3	1	1	1		IGLV1-36	sp|A0A0B4J1U3|LV136_HUMAN Immunoglobulin lambda variable 1-36 OS=Homo sapiens OX=9606 GN=IGLV1-36 PE=1 SV=5	1	1	1	1	0	0	0	1	0	1	0	0	0	0	0	0	0	0	0	1	1	0	0	0	1	0	0	0	1	0	0	0	0	0	0	0	0	0	0	1	0	0
A0A0B4J1U7	A0A0B4J1U7	3	3	3		IGHV6-1	sp|A0A0B4J1U7|HV601_HUMAN Immunoglobulin heavy variable 6-1 OS=Homo sapiens OX=9606 GN=IGHV6-1 PE=3 SV=1	1	3	3	3	0	0	1	0	1	2	1	1	0	1	0	1	0	1	1	1	1	1	3	1	3	0	1	1	1	1	1	0	1	0	1	1	0	1	1	1	1	0
A0A0B4J1V0	A0A0B4J1V0	3	2	2		IGHV3-15	sp|A0A0B4J1V0|HV315_HUMAN Immunoglobulin heavy variable 3-15 OS=Homo sapiens OX=9606 GN=IGHV3-15 PE=3 SV=1	1	3	2	2	1	0	2	1	1	0	1	1	1	0	1	0	1	1	2	1	2	2	3	1	2	2	2	2	1	2	0	0	1	1	2	2	2	2	2	2	0	0
A0A0B4J1V2	A0A0B4J1V2	4	4	4		IGHV2-26	sp|A0A0B4J1V2|HV226_HUMAN Immunoglobulin heavy variable 2-26 OS=Homo sapiens OX=9606 GN=IGHV2-26 PE=3 SV=1	1	4	4	4	1	0	1	1	1	1	1	0	0	0	0	0	0	0	0	1	0	0	1	0	2	2	2	0	1	0	0	0	1	1	2	1	1	0	2	1	1	0
A0A0B4J1X5	A0A0B4J1X5	4	2	2		IGHV3-74	sp|A0A0B4J1X5|HV374_HUMAN Immunoglobulin heavy variable 3-74 OS=Homo sapiens OX=9606 GN=IGHV3-74 PE=3 SV=1	1	4	2	2	1	1	1	1	1	1	1	1	1	1	1	1	1	3	1	1	2	1	1	2	2	1	1	1	1	1	1	1	1	1	1	1	1	1	1	1	1	1
A0A0B4J1Y8	A0A0B4J1Y8	1	1	1		IGLV9-49	sp|A0A0B4J1Y8|LV949_HUMAN Immunoglobulin lambda variable 9-49 OS=Homo sapiens OX=9606 GN=IGLV9-49 PE=1 SV=1	1	1	1	1	0	0	1	1	0	0	1	1	1	1	1	1	0	0	1	0	1	1	1	1	1	0	1	0	0	0	1	0	0	1	0	0	1	0	1	0	0	0
A0A0B4J1Y9	A0A0B4J1Y9	4	4	3		IGHV3-72	sp|A0A0B4J1Y9|HV372_HUMAN Immunoglobulin heavy variable 3-72 OS=Homo sapiens OX=9606 GN=IGHV3-72 PE=3 SV=1	1	4	4	3	1	1	1	2	1	2	0	0	0	0	0	0	1	1	2	1	1	1	2	1	3	2	2	1	0	0	0	1	1	1	1	1	0	3	1	1	0	0
P0DPI2-2;A0A0B4J2D5-2;P0DPI2;A0A0B4J2D5	P0DPI2-2;A0A0B4J2D5-2;P0DPI2;A0A0B4J2D5	3;3;3;3	3;3;3;3	3;3;3;3			sp|P0DPI2-2|GAL3A_HUMAN Isoform 2 of Glutamine amidotransferase-like class 1 domain-containing protein 3A, mitochondrial OS=Homo sapiens OX=9606 GN=GATD3A;sp|A0A0B4J2D5-2|GAL3B_HUMAN Isoform 2 of Glutamine amidotransferase-like class 1 domain-containing pr	4	3	3	3	1	0	1	2	0	1	0	0	0	0	0	0	0	1	1	0	1	1	1	0	1	0	1	2	2	1	0	0	0	0	1	1	1	1	2	1	0	0
P0DP09;A0A0B4J2D9	P0DP09;A0A0B4J2D9	2;2	2;2	2;2		IGKV1D-13	sp|P0DP09|KV113_HUMAN Immunoglobulin kappa variable 1-13 OS=Homo sapiens OX=9606 GN=IGKV1-13 PE=3 SV=1;sp|A0A0B4J2D9|KVD13_HUMAN Immunoglobulin kappa variable 1D-13 OS=Homo sapiens OX=9606 GN=IGKV1D-13 PE=3 SV=1	2	2	2	2	0	0	0	1	1	1	1	0	1	0	0	0	0	2	2	2	1	1	1	1	1	0	1	0	0	1	0	0	1	0	1	1	1	1	1	1	1	1
A0A0C4DH29	A0A0C4DH29	2	1	1		IGHV1-3	sp|A0A0C4DH29|HV103_HUMAN Immunoglobulin heavy variable 1-3 OS=Homo sapiens OX=9606 GN=IGHV1-3 PE=3 SV=1	1	2	1	1	1	0	1	1	0	0	0	0	0	1	1	1	1	1	1	1	0	1	1	1	1	0	0	1	1	1	0	0	1	1	1	0	1	0	1	1	0	0
A0A0C4DH31	A0A0C4DH31	2	2	2		IGHV1-18	sp|A0A0C4DH31|HV118_HUMAN Immunoglobulin heavy variable 1-18 OS=Homo sapiens OX=9606 GN=IGHV1-18 PE=3 SV=1	1	2	2	2	1	1	1	1	1	0	1	1	2	0	1	1	0	1	1	1	1	1	1	1	1	1	1	0	1	1	0	1	1	1	1	1	1	1	1	1	0	0
A0A0C4DH32;A0A0B4J1X8;P01766	A0A0C4DH32;A0A0B4J1X8;P01766	2;1;1	1;0;0	1;0;0	Ig heavy chain V-III region BRO	IGHV3-20;IGHV3-43	sp|A0A0C4DH32|HV320_HUMAN Immunoglobulin heavy variable 3-20 OS=Homo sapiens OX=9606 GN=IGHV3-20 PE=3 SV=2;sp|A0A0B4J1X8|HV343_HUMAN Immunoglobulin heavy variable 3-43 OS=Homo sapiens OX=9606 GN=IGHV3-43 PE=3 SV=1;sp|P01766|HV313_HUMAN Immunoglobulin heavy	3	2	1	1	1	1	1	1	1	1	1	1	1	1	1	1	1	1	1	1	1	1	1	1	1	1	1	1	1	1	1	1	1	1	1	1	1	1	1	1	1	1
A0A0C4DH33	A0A0C4DH33	2	2	2		IGHV1-24	sp|A0A0C4DH33|HV124_HUMAN Immunoglobulin heavy variable 1-24 OS=Homo sapiens OX=9606 GN=IGHV1-24 PE=3 SV=1	1	2	2	2	1	1	1	1	1	1	0	0	1	0	0	1	2	2	2	0	1	1	1	0	1	0	1	1	1	0	0	0	0	0	1	0	0	0	1	2	0	0
A0A0C4DH34	A0A0C4DH34	1	1	1		IGHV4-28	sp|A0A0C4DH34|HV428_HUMAN Immunoglobulin heavy variable 4-28 OS=Homo sapiens OX=9606 GN=IGHV4-28 PE=3 SV=1	1	1	1	1	1	0	1	0	1	1	0	1	1	1	0	1	0	0	1	0	1	0	0	1	0	1	1	1	0	0	0	1	1	0	0	1	1	0	1	0	0	0
A0A0C4DH35	A0A0C4DH35	1	1	1		IGHV3-35	sp|A0A0C4DH35|HV335_HUMAN Probable non-functional immunoglobulin heavy variable 3-35 OS=Homo sapiens OX=9606 GN=IGHV3-35 PE=1 SV=1	1	1	1	1	0	0	0	1	0	0	0	0	0	0	1	0	0	0	0	0	0	0	0	0	1	0	0	0	0	0	0	0	0	0	0	0	0	0	0	1	0	0
A0A0C4DH36	A0A0C4DH36	1	1	1		IGHV3-38	sp|A0A0C4DH36|HV338_HUMAN Probable non-functional immunoglobulin heavy variable 3-38 OS=Homo sapiens OX=9606 GN=IGHV3-38 PE=1 SV=1	1	1	1	1	0	0	0	0	0	0	0	0	0	0	0	0	1	1	0	0	0	0	1	0	1	0	1	0	0	1	0	0	1	0	1	0	0	0	0	0	0	0
A0A0C4DH38;A0A0J9YXX1	A0A0C4DH38	3;1	3;1	3;1		IGHV5-51	sp|A0A0C4DH38|HV551_HUMAN Immunoglobulin heavy variable 5-51 OS=Homo sapiens OX=9606 GN=IGHV5-51 PE=3 SV=1	2	3	3	3	2	1	2	2	2	2	1	2	2	1	1	2	2	2	2	2	1	2	2	2	2	2	2	1	1	2	1	2	3	2	1	1	3	2	3	2	1	0
A0A0C4DH43;P01814	A0A0C4DH43;P01814	3;2	2;2	2;2	Ig heavy chain V-II region OU		sp|A0A0C4DH43|HV70D_HUMAN Immunoglobulin heavy variable 2-70D OS=Homo sapiens OX=9606 GN=IGHV2-70D PE=3 SV=1;sp|P01814|HV270_HUMAN Immunoglobulin heavy variable 2-70 OS=Homo sapiens OX=9606 GN=IGHV2-70 PE=1 SV=2	2	3	2	2	1	1	2	1	0	0	1	1	2	0	0	1	0	1	1	2	2	1	1	1	2	1	1	0	0	0	1	1	2	1	1	0	1	1	2	1	0	0
A0A0C4DH69;A0A0C4DH67	A0A0C4DH69;A0A0C4DH67	4;3	4;3	3;2		IGKV1-9;IGKV1-8	sp|A0A0C4DH69|KV109_HUMAN Immunoglobulin kappa variable 1-9 OS=Homo sapiens OX=9606 GN=IGKV1-9 PE=3 SV=1;sp|A0A0C4DH67|KV108_HUMAN Immunoglobulin kappa variable 1-8 OS=Homo sapiens OX=9606 GN=IGKV1-8 PE=3 SV=1	2	4	4	3	1	1	2	1	3	2	2	1	1	1	1	1	1	1	1	1	1	1	1	1	1	1	1	1	2	1	1	1	1	1	1	1	1	1	1	1	2	3
A0A0J9YX35	A0A0J9YX35	2	2	2			sp|A0A0J9YX35|HV64D_HUMAN Immunoglobulin heavy variable 3-64D OS=Homo sapiens OX=9606 GN=IGHV3-64D PE=3 SV=1	1	2	2	2	0	0	1	1	0	0	0	0	0	0	0	0	0	0	1	0	0	0	0	0	0	1	1	0	0	0	0	0	0	0	0	0	1	0	0	0	0	0
A0AVT1;A0AVT1-2;A0AVT1-4	A0AVT1;A0AVT1-2	19;15;4	19;15;4	15;15;0	Ubiquitin-like modifier-activating enzyme 6	UBA6	sp|A0AVT1|UBA6_HUMAN Ubiquitin-like modifier-activating enzyme 6 OS=Homo sapiens OX=9606 GN=UBA6 PE=1 SV=1;sp|A0AVT1-2|UBA6_HUMAN Isoform 2 of Ubiquitin-like modifier-activating enzyme 6 OS=Homo sapiens OX=9606 GN=UBA6	3	19	19	15	5	0	2	4	4	4	3	2	1	4	4	0	0	3	3	1	0	4	4	2	8	1	3	6	9	5	0	0	2	1	1	3	1	4	3	2	0	0
A0FGR8-2;A0FGR8;A0FGR8-6;A0FGR8-5;A0FGR8-4	A0FGR8-2;A0FGR8;A0FGR8-6;A0FGR8-5;A0FGR8-4	4;4;4;2;2	4;4;4;2;2	4;4;4;2;2	Extended synaptotagmin-2	ESYT2	sp|A0FGR8-2|ESYT2_HUMAN Isoform 2 of Extended synaptotagmin-2 OS=Homo sapiens OX=9606 GN=ESYT2;sp|A0FGR8|ESYT2_HUMAN Extended synaptotagmin-2 OS=Homo sapiens OX=9606 GN=ESYT2 PE=1 SV=1;sp|A0FGR8-6|ESYT2_HUMAN Isoform 6 of Extended synaptotagmin-2 OS=Homo s	5	4	4	4	0	0	0	2	0	0	0	1	0	0	0	0	0	0	0	0	0	1	1	1	3	0	0	0	1	1	0	0	0	0	0	0	0	0	0	1	0	0
A0MZ66-5;A0MZ66-6;A0MZ66;A0MZ66-3;A0MZ66-8;A0MZ66-4;A0MZ66-7;A0MZ66-2	A0MZ66-5;A0MZ66-6;A0MZ66;A0MZ66-3;A0MZ66-8;A0MZ66-4;A0MZ66-7	9;9;9;9;8;8;5;4	9;9;9;9;8;8;5;4	9;9;9;9;8;8;5;4	Shootin-1	KIAA1598	sp|A0MZ66-5|SHOT1_HUMAN Isoform 5 of Shootin-1 OS=Homo sapiens OX=9606 GN=SHTN1;sp|A0MZ66-6|SHOT1_HUMAN Isoform 6 of Shootin-1 OS=Homo sapiens OX=9606 GN=SHTN1;sp|A0MZ66|SHOT1_HUMAN Shootin-1 OS=Homo sapiens OX=9606 GN=SHTN1 PE=1 SV=4;sp|A0MZ66-3|SHOT1_HUM	8	9	9	9	4	4	1	1	3	3	2	2	0	5	4	2	1	3	3	0	1	3	2	1	3	2	1	1	4	2	1	1	3	2	3	2	2	1	3	0	0	1
A1A5D9;A1A5D9-2	A1A5D9	7;3	7;3	7;3	Bicaudal D-related protein 2	CCDC64B	sp|A1A5D9|BICL2_HUMAN BICD family-like cargo adapter 2 OS=Homo sapiens OX=9606 GN=BICDL2 PE=1 SV=2	2	7	7	7	0	0	1	2	0	1	1	0	0	1	0	0	0	0	0	0	0	1	1	0	2	0	0	0	1	1	0	0	0	0	0	0	0	1	1	2	0	0
A1IGU5	A1IGU5	4	4	4	Rho guanine nucleotide exchange factor 37	ARHGEF37	sp|A1IGU5|ARH37_HUMAN Rho guanine nucleotide exchange factor 37 OS=Homo sapiens OX=9606 GN=ARHGEF37 PE=2 SV=2	1	4	4	4	1	0	1	0	1	0	1	1	1	1	1	1	0	1	1	0	0	1	0	1	0	0	0	1	0	0	0	0	2	0	0	0	1	0	1	1	0	0
A1L0T0	A1L0T0	10	10	10	Acetolactate synthase-like protein	ILVBL	sp|A1L0T0|HACL2_HUMAN 2-hydroxyacyl-CoA lyase 2 OS=Homo sapiens OX=9606 GN=ILVBL PE=1 SV=2	1	10	10	10	0	0	0	2	0	1	0	0	0	1	2	0	0	0	2	0	1	2	3	2	1	0	0	2	2	3	0	0	0	0	2	1	1	0	0	1	0	0
A2A3K4-2;A2A3K4	A2A3K4-2;A2A3K4	2;1	2;1	2;1	Protein tyrosine phosphatase domain-containing protein 1	PTPDC1	sp|A2A3K4-2|PTPC1_HUMAN Isoform 2 of Protein tyrosine phosphatase domain-containing protein 1 OS=Homo sapiens OX=9606 GN=PTPDC1;sp|A2A3K4|PTPC1_HUMAN Protein tyrosine phosphatase domain-containing protein 1 OS=Homo sapiens OX=9606 GN=PTPDC1 PE=1 SV=1	2	2	2	2	1	0	0	0	0	0	0	0	0	0	1	0	0	0	0	0	0	0	0	0	0	0	0	1	0	0	0	0	0	0	0	0	0	0	0	0	0	0
A3DRP9	A3DRP9	2	2	2			sp|A3DRP9|PB1F2_I96A2 Protein PB1-F2 OS=Influenza A virus (strain A/USA:Memphis/10/1996 H1N1) OX=416730 GN=PB1 PE=3 SV=1	1	2	2	2	0	0	1	1	1	1	0	1	0	0	0	0	0	1	1	0	0	1	0	1	1	0	0	1	1	1	1	0	0	0	1	1	1	0	0	1	0	0
A4D1S0-2	A4D1S0-2	2	2	2			sp|A4D1S0-2|KLRG2_HUMAN Isoform 2 of Killer cell lectin-like receptor subfamily G member 2 OS=Homo sapiens OX=9606 GN=KLRG2	1	2	2	2	0	0	0	1	0	1	0	1	0	0	0	0	0	0	1	1	0	0	0	0	0	1	0	0	0	0	0	0	0	0	0	0	0	0	0	1	0	0
A6NC98;A6NC98-2;A6NC98-4;A6NC98-3;A6NC98-5	A6NC98;A6NC98-2;A6NC98-4;A6NC98-3	5;4;4;3;2	5;4;4;3;2	5;4;4;3;2	Coiled-coil domain-containing protein 88B	CCDC88B	sp|A6NC98|CC88B_HUMAN Coiled-coil domain-containing protein 88B OS=Homo sapiens OX=9606 GN=CCDC88B PE=1 SV=1;sp|A6NC98-2|CC88B_HUMAN Isoform 2 of Coiled-coil domain-containing protein 88B OS=Homo sapiens OX=9606 GN=CCDC88B;sp|A6NC98-4|CC88B_HUMAN Isoform 4	5	5	5	5	0	0	1	0	0	1	0	0	0	1	1	0	1	0	0	0	0	1	2	0	0	0	0	1	0	0	0	0	0	0	0	0	0	0	1	0	0	0
A8K2U0;A8K2U0-2	A8K2U0;A8K2U0-2	19;13	19;13	19;13	Alpha-2-macroglobulin-like protein 1	A2ML1	sp|A8K2U0|A2ML1_HUMAN Alpha-2-macroglobulin-like protein 1 OS=Homo sapiens OX=9606 GN=A2ML1 PE=1 SV=3;sp|A8K2U0-2|A2ML1_HUMAN Isoform 2 of Alpha-2-macroglobulin-like protein 1 OS=Homo sapiens OX=9606 GN=A2ML1	2	19	19	19	1	0	0	2	0	1	0	1	1	3	1	0	0	1	3	2	0	0	3	5	7	0	1	1	0	1	0	1	0	0	1	1	0	2	0	1	0	0
A8MVU1;P14598;A6NI72;P14598-2	A8MVU1;P14598;A6NI72;P14598-2	8;7;7;4	8;7;7;4	8;7;7;4	Putative neutrophil cytosol factor 1C;Neutrophil cytosol factor 1;Putative neutrophil cytosol factor 1B	NCF1C;NCF1;NCF1B	sp|A8MVU1|NCF1C_HUMAN Putative neutrophil cytosol factor 1C OS=Homo sapiens OX=9606 GN=NCF1C PE=5 SV=1;sp|P14598|NCF1_HUMAN Neutrophil cytosol factor 1 OS=Homo sapiens OX=9606 GN=NCF1 PE=1 SV=4;sp|A6NI72|NCF1B_HUMAN Putative neutrophil cytosol factor 1B OS	4	8	8	8	0	0	0	0	0	1	1	1	0	3	2	0	0	1	1	0	0	0	0	0	2	0	0	1	0	0	0	0	0	0	0	0	0	0	0	2	0	0
P62308;A8MWD9	P62308;A8MWD9	1;1	1;1	1;1	Small nuclear ribonucleoprotein G;Putative small nuclear ribonucleoprotein G-like protein 15	SNRPG;SNRPGP15	sp|P62308|RUXG_HUMAN Small nuclear ribonucleoprotein G OS=Homo sapiens OX=9606 GN=SNRPG PE=1 SV=1;sp|A8MWD9|RUXGL_HUMAN Putative small nuclear ribonucleoprotein G-like protein 15 OS=Homo sapiens OX=9606 GN=SNRPGP15 PE=5 SV=2	2	1	1	1	1	1	0	1	0	1	1	0	0	0	1	0	0	0	1	0	0	1	1	0	1	0	1	0	1	1	0	0	0	0	0	1	0	1	0	1	0	0
E5RIL1;B0FP48	E5RIL1;B0FP48	2;2	2;2	2;2	Uroplakin-3b-like protein	UPK3BL	sp|E5RIL1|UPKL2_HUMAN Uroplakin-3b-like protein 2 OS=Homo sapiens OX=9606 GN=UPK3BL2 PE=3 SV=2;sp|B0FP48|UPK3L_HUMAN Uroplakin-3b-like protein 1 OS=Homo sapiens OX=9606 GN=UPK3BL1 PE=2 SV=1	2	2	2	2	2	1	2	2	2	2	2	1	2	2	2	1	2	2	2	2	2	2	1	2	2	1	1	1	2	2	2	1	2	0	2	2	2	0	2	2	0	1
P11193;B3SRR9;P13842;P30214;P21284;P11196;Q9WAK5;Q9WAK4;P11195	P11193;B3SRR9;P13842;P30214;P21284;P11196;Q9WAK5;Q9WAK4;P11195	4;4;3;3;3;3;2;2;2	4;4;3;3;3;3;2;2;2	0;0;0;0;0;0;0;0;0			sp|P11193|VP4_ROTHW Outer capsid protein VP4 OS=Rotavirus A (strain RVA/Human/United States/Wa/1974/G1P1A[8]) OX=10962 PE=1 SV=3;sp|B3SRR9|VP4_ROTAD Outer capsid protein VP4 OS=Rotavirus A (strain RVA/Human/United States/D/1974/G1P1A[8]) OX=578831 PE=3 SV=	9	4	4	0	0	0	1	0	1	0	0	0	0	1	0	0	0	0	0	0	0	0	0	0	0	0	0	0	1	1	0	0	0	0	0	0	1	0	0	0	1	0
Q99613-2;Q99613;B5ME19	Q99613-2;Q99613;B5ME19	12;12;12	12;12;12	12;12;12	Eukaryotic translation initiation factor 3 subunit C;Eukaryotic translation initiation factor 3 subunit C-like protein	EIF3C;EIF3CL	sp|Q99613-2|EIF3C_HUMAN Isoform 2 of Eukaryotic translation initiation factor 3 subunit C OS=Homo sapiens OX=9606 GN=EIF3C;sp|Q99613|EIF3C_HUMAN Eukaryotic translation initiation factor 3 subunit C OS=Homo sapiens OX=9606 GN=EIF3C PE=1 SV=1;sp|B5ME19|EIFCL	3	12	12	12	3	2	2	4	1	2	0	1	1	4	4	1	1	2	3	1	2	4	4	4	5	2	2	5	4	4	2	2	3	2	6	5	1	2	1	3	1	3
P0DOX8;P0CG04;B9A064	P0DOX8;P0CG04;B9A064	6;6;6	1;1;1	1;1;1	Ig lambda-1 chain C regions;Immunoglobulin lambda-like polypeptide 5	IGLC1;IGLL5	sp|P0DOX8|IGL1_HUMAN Immunoglobulin lambda-1 light chain OS=Homo sapiens OX=9606 PE=1 SV=1;sp|P0CG04|IGLC1_HUMAN Immunoglobulin lambda constant 1 OS=Homo sapiens OX=9606 GN=IGLC1 PE=1 SV=1;sp|B9A064|IGLL5_HUMAN Immunoglobulin lambda-like polypeptide 5 OS=H	3	6	1	1	5	3	4	5	4	4	5	5	5	6	4	3	4	4	5	4	3	6	4	5	6	6	6	4	5	4	4	5	4	4	5	5	4	5	5	4	4	5
CON__ENSEMBL:ENSBTAP00000025008;Q9H4B7	CON__ENSEMBL:ENSBTAP00000025008;Q9H4B7	4;3	1;0	1;0	Tubulin beta-1 chain	TUBB1	;sp|Q9H4B7|TBB1_HUMAN Tubulin beta-1 chain OS=Homo sapiens OX=9606 GN=TUBB1 PE=1 SV=1	2	4	1	1	2	2	2	2	2	2	2	2	2	2	2	2	2	2	2	2	2	2	2	2	2	2	2	2	2	3	2	2	2	2	2	2	2	2	2	2	2	2
CON__H-INV:HIT000292931	CON__H-INV:HIT000292931	16	1	1				1	16	1	1	8	8	9	9	9	10	9	8	6	9	9	7	7	10	9	6	7	10	9	9	11	6	8	12	11	9	7	6	9	6	11	10	9	9	12	11	5	7
CON__O43790;O43790;Q14533	CON__O43790;O43790;Q14533	10;10;7	9;9;6	2;2;0	Keratin, type II cuticular Hb6;Keratin, type II cuticular Hb1	KRT86;KRT81	;sp|O43790|KRT86_HUMAN Keratin, type II cuticular Hb6 OS=Homo sapiens OX=9606 GN=KRT86 PE=1 SV=1;sp|Q14533|KRT81_HUMAN Keratin, type II cuticular Hb1 OS=Homo sapiens OX=9606 GN=KRT81 PE=1 SV=3	3	10	9	2	0	0	0	0	0	0	0	0	0	2	0	0	0	0	0	0	0	1	0	1	1	0	0	1	1	0	0	0	2	0	1	1	1	1	1	1	0	0
CON__P00761	CON__P00761	4	4	4				1	4	4	4	3	1	2	2	2	0	0	1	1	1	0	1	0	1	2	0	1	1	1	1	3	2	0	2	2	2	1	1	2	1	1	1	2	1	1	1	1	1
P02533;CON__P02533;CON__Q61782	P02533;CON__P02533	25;25;4	17;17;2	10;10;2	Keratin, type I cytoskeletal 14	KRT14	sp|P02533|K1C14_HUMAN Keratin, type I cytoskeletal 14 OS=Homo sapiens OX=9606 GN=KRT14 PE=1 SV=4;	3	25	17	10	12	7	10	16	13	13	9	11	9	11	11	9	9	13	11	11	11	12	13	20	21	10	9	13	13	14	9	8	15	8	12	15	9	11	15	14	10	9
CON__P02538;P02538;CON__Q9DCV7;P14136-3;P14136;P14136-2	CON__P02538;P02538	26;26;3;1;1;1	16;16;0;0;0;0	1;1;0;0;0;0	Keratin, type II cytoskeletal 6A	KRT6A	;sp|P02538|K2C6A_HUMAN Keratin, type II cytoskeletal 6A OS=Homo sapiens OX=9606 GN=KRT6A PE=1 SV=3	6	26	16	1	12	11	14	15	11	13	8	12	8	12	12	12	10	13	13	13	15	14	12	20	20	10	11	14	16	12	11	8	15	13	14	10	15	13	16	17	12	9
CON__P02662	CON__P02662	4	4	4				1	4	4	4	0	0	0	0	0	0	0	0	0	1	0	0	0	0	0	0	0	0	1	0	1	0	0	0	0	0	0	0	0	0	0	0	0	1	0	0	2	1
CON__P02663	CON__P02663	1	1	1				1	1	1	1	0	0	0	0	0	0	0	0	0	0	0	0	0	0	0	0	0	0	0	0	0	0	0	0	0	0	0	0	0	1	0	0	1	0	1	0	1	1
CON__P02666	CON__P02666	2	2	2				1	2	2	2	0	0	0	0	0	0	0	0	0	0	0	0	0	0	0	0	0	0	0	0	0	0	0	0	0	0	0	0	0	0	1	0	0	0	0	0	1	1
CON__P02668	CON__P02668	2	2	2				1	2	2	2	0	0	0	0	0	0	0	0	0	0	0	0	0	0	0	0	0	0	0	0	0	0	0	0	0	0	0	0	0	0	0	0	0	0	0	0	1	0
CON__P02754	CON__P02754	4	4	4				1	4	4	4	0	0	0	0	0	0	0	0	0	0	0	0	0	0	1	0	0	0	0	0	0	0	0	0	0	0	0	0	0	0	0	0	0	1	0	0	1	1
CON__P02768-1;P02768;P02768-2;P02768-3	CON__P02768-1;P02768;P02768-2;P02768-3	90;90;59;50	90;90;59;50	86;86;56;48	Serum albumin	ALB	;sp|P02768|ALBU_HUMAN Albumin OS=Homo sapiens OX=9606 GN=ALB PE=1 SV=2;sp|P02768-2|ALBU_HUMAN Isoform 2 of Albumin OS=Homo sapiens OX=9606 GN=ALB;sp|P02768-3|ALBU_HUMAN Isoform 3 of Albumin OS=Homo sapiens OX=9606 GN=ALB	4	90	90	86	50	41	55	63	50	59	58	56	61	52	44	36	38	47	54	35	35	41	45	45	53	43	50	65	67	70	46	42	46	44	58	65	43	48	50	52	30	29
CON__P04259	CON__P04259	26	1	0				1	26	1	0	12	10	13	14	11	12	8	11	8	12	12	12	9	12	12	12	14	13	11	19	19	8	10	13	16	10	11	8	14	12	13	9	15	12	16	16	11	9
CON__P08727;CON__Q8N1A0;CON__A2AB72;Q8N1A0-2;Q8N1A0	CON__P08727	31;1;1;1;1	1;0;0;0;0	1;0;0;0;0				5	31	1	1	18	17	19	26	23	25	20	22	21	20	21	15	14	23	23	16	17	22	21	22	25	18	18	24	25	23	20	16	27	20	21	24	19	19	22	21	16	15
CON__P08730-1	CON__P08730-1	14	2	2				1	14	2	2	10	4	5	11	8	12	7	9	7	6	7	5	6	9	10	5	6	8	8	9	12	7	10	9	10	11	4	5	8	7	9	10	5	6	9	8	6	2
CON__P08779;P08779;CON__Q9Z2K1;CON__Q3ZAW8;CON__P35900;CON__Q9D312;P35900	CON__P08779;P08779	16;16;5;5;2;2;2	9;9;2;2;0;0;0	9;9;2;2;0;0;0	Keratin, type I cytoskeletal 16	KRT16	;sp|P08779|K1C16_HUMAN Keratin, type I cytoskeletal 16 OS=Homo sapiens OX=9606 GN=KRT16 PE=1 SV=4	7	16	9	9	8	8	7	11	11	13	7	10	12	8	9	9	10	11	12	9	12	9	10	14	14	8	8	10	10	9	8	9	12	10	8	10	8	10	12	10	7	8
CON__P13645;P13645;CON__Q7Z3Y7;Q7Z3Y7;CON__Q7Z3Z0;CON__Q7Z3Y8;Q7Z3Z0;Q7Z3Y8	CON__P13645;P13645	26;26;2;2;1;1;1;1	23;23;1;1;1;1;1;1	19;19;0;0;0;0;0;0	Keratin, type I cytoskeletal 10	KRT10	;sp|P13645|K1C10_HUMAN Keratin, type I cytoskeletal 10 OS=Homo sapiens OX=9606 GN=KRT10 PE=1 SV=6	8	26	23	19	20	19	18	20	18	20	17	17	16	20	17	20	19	18	22	18	21	17	17	19	23	15	15	17	20	18	18	15	19	17	15	16	20	17	20	20	17	17
CON__P13646-1	CON__P13646-1	33	33	2				1	33	33	2	18	15	18	27	18	25	22	24	19	16	17	13	16	27	28	13	13	23	22	27	27	20	25	24	25	22	13	16	22	18	23	24	17	16	24	23	12	10
CON__P13647;P13647	CON__P13647;P13647	37;37	37;37	6;6	Keratin, type II cytoskeletal 5	KRT5	;sp|P13647|K2C5_HUMAN Keratin, type II cytoskeletal 5 OS=Homo sapiens OX=9606 GN=KRT5 PE=1 SV=3	2	37	37	6	18	14	19	23	18	20	16	17	16	16	17	13	14	21	25	15	16	23	20	24	26	19	20	26	26	24	16	16	18	18	23	24	16	18	24	25	16	11
CON__P19001	CON__P19001	9	1	1				1	9	1	1	3	4	3	7	6	7	3	5	6	4	5	3	2	4	6	4	4	4	4	4	7	2	3	5	6	5	3	3	7	4	5	6	3	2	5	4	2	3
CON__P19013;P19013	CON__P19013;P19013	35;35	34;34	28;28	Keratin, type II cytoskeletal 4	KRT4	;sp|P19013|K2C4_HUMAN Keratin, type II cytoskeletal 4 OS=Homo sapiens OX=9606 GN=KRT4 PE=1 SV=5	2	35	34	28	17	12	21	20	20	19	22	19	21	20	20	13	12	24	23	12	15	22	22	25	24	18	16	21	25	17	15	15	20	21	25	22	17	13	25	20	13	11
CON__P20930;P20930	CON__P20930;P20930	3;3	3;3	3;3	Filaggrin	FLG	;sp|P20930|FILA_HUMAN Filaggrin OS=Homo sapiens OX=9606 GN=FLG PE=1 SV=3	2	3	3	3	0	0	0	1	0	0	0	0	0	1	0	1	1	0	0	1	2	0	1	0	1	0	0	1	1	0	1	0	1	1	0	1	0	1	0	0	0	0
CON__P35527;P35527	CON__P35527;P35527	29;29	29;29	29;29	Keratin, type I cytoskeletal 9	KRT9	;sp|P35527|K1C9_HUMAN Keratin, type I cytoskeletal 9 OS=Homo sapiens OX=9606 GN=KRT9 PE=1 SV=3	2	29	29	29	19	22	19	18	15	20	12	15	15	19	20	21	20	21	20	22	22	19	16	16	17	18	17	18	21	16	17	16	18	18	9	14	20	19	14	12	17	16
CON__P35908;CON__REFSEQ:XP_932229	CON__P35908	26;1	1;0	1;0				2	26	1	1	13	13	11	15	10	12	12	11	11	13	13	12	13	13	14	15	14	12	13	12	16	10	11	13	13	13	10	12	12	12	11	10	11	12	12	14	10	10
CON__P35908v2;P35908	CON__P35908v2;P35908	26;26	20;20	1;1	Keratin, type II cytoskeletal 2 epidermal	KRT2	;sp|P35908|K22E_HUMAN Keratin, type II cytoskeletal 2 epidermal OS=Homo sapiens OX=9606 GN=KRT2 PE=1 SV=2	2	26	20	1	14	13	12	15	11	12	13	12	12	14	14	13	14	14	14	16	15	13	14	13	17	11	12	14	14	14	10	13	13	13	12	11	12	13	13	15	11	11
CON__P48668;P48668	CON__P48668;P48668	25;25	1;1	1;1	Keratin, type II cytoskeletal 6C	KRT6C	;sp|P48668|K2C6C_HUMAN Keratin, type II cytoskeletal 6C OS=Homo sapiens OX=9606 GN=KRT6C PE=1 SV=3	2	25	1	1	12	10	12	14	10	12	8	11	7	11	11	11	10	11	12	12	14	12	11	17	18	8	10	13	16	10	10	9	13	12	12	9	14	12	15	15	11	8
CON__P50446	CON__P50446	17	1	1				1	17	1	1	5	4	7	8	6	6	5	5	5	6	6	6	4	7	5	7	8	7	6	13	13	4	5	7	8	6	5	3	8	6	8	5	9	6	9	10	5	5
CON__P78386;P78386	CON__P78386;P78386	9;9	4;4	4;4	Keratin, type II cuticular Hb5	KRT85	;sp|P78386|KRT85_HUMAN Keratin, type II cuticular Hb5 OS=Homo sapiens OX=9606 GN=KRT85 PE=1 SV=1	2	9	4	4	1	0	0	0	0	0	0	1	0	1	0	0	1	0	0	0	0	1	0	1	1	0	0	1	1	0	0	0	1	0	1	0	2	1	1	1	0	0
CON__Q01546;Q01546	CON__Q01546;Q01546	9;9	3;3	3;3	Keratin, type II cytoskeletal 2 oral	KRT76	;sp|Q01546|K22O_HUMAN Keratin, type II cytoskeletal 2 oral OS=Homo sapiens OX=9606 GN=KRT76 PE=1 SV=2	2	9	3	3	2	2	1	4	2	4	3	3	3	3	3	2	2	3	3	2	4	3	3	3	6	2	2	4	5	4	2	3	2	3	3	3	2	3	3	5	2	2
CON__Q04695;Q04695	CON__Q04695;Q04695	15;15	2;2	2;2	Keratin, type I cytoskeletal 17	KRT17	;sp|Q04695|K1C17_HUMAN Keratin, type I cytoskeletal 17 OS=Homo sapiens OX=9606 GN=KRT17 PE=1 SV=2	2	15	2	2	6	5	4	7	8	8	5	7	5	6	4	5	5	8	8	6	8	8	7	7	11	4	3	6	7	6	4	4	9	4	4	7	5	5	8	7	5	5
CON__Q14525;Q14525	CON__Q14525;Q14525	12;12	11;11	4;4	Keratin, type I cuticular Ha3-II	KRT33B	;sp|Q14525|KT33B_HUMAN Keratin, type I cuticular Ha3-II OS=Homo sapiens OX=9606 GN=KRT33B PE=1 SV=3	2	12	11	4	0	0	0	2	1	2	0	0	0	0	0	0	0	0	0	0	0	0	0	0	1	0	0	0	0	1	0	0	1	1	0	4	0	0	0	1	0	0
CON__Q14CN4-1;Q14CN4-3;Q14CN4-2;Q14CN4	CON__Q14CN4-1;Q14CN4-3;Q14CN4-2;Q14CN4	7;7;7;7	2;2;2;2	0;0;0;0	Keratin, type II cytoskeletal 72	KRT72	;sp|Q14CN4-3|K2C72_HUMAN Isoform 3 of Keratin, type II cytoskeletal 72 OS=Homo sapiens OX=9606 GN=KRT72;sp|Q14CN4-2|K2C72_HUMAN Isoform 2 of Keratin, type II cytoskeletal 72 OS=Homo sapiens OX=9606 GN=KRT72;sp|Q14CN4|K2C72_HUMAN Keratin, type II cytoskelet	4	7	2	0	3	1	2	4	3	2	4	3	4	3	2	2	1	3	3	1	3	3	2	4	5	2	3	3	3	4	2	2	2	3	3	3	2	2	2	4	2	1
CON__Q9UE12;CON__Q15323;Q15323;CON__A2A5Y0	CON__Q9UE12;CON__Q15323;Q15323	11;11;11;4	5;5;5;3	1;1;1;0	Keratin, type I cuticular Ha1	KRT31	;;sp|Q15323|K1H1_HUMAN Keratin, type I cuticular Ha1 OS=Homo sapiens OX=9606 GN=KRT31 PE=1 SV=3	4	11	5	1	1	1	0	3	3	2	0	0	0	0	0	0	0	1	1	0	0	1	0	0	1	0	0	0	0	1	0	0	2	2	4	4	1	1	0	1	0	1
CON__Q28107	CON__Q28107	7	4	4				1	7	4	4	1	0	0	0	2	1	0	0	1	0	0	1	2	1	0	1	0	1	0	0	1	0	0	0	0	0	0	0	0	0	0	0	2	1	0	1	0	1
CON__Q2M2I5;Q2M2I5	CON__Q2M2I5;Q2M2I5	6;6	4;4	4;4	Keratin, type I cytoskeletal 24	KRT24	;sp|Q2M2I5|K1C24_HUMAN Keratin, type I cytoskeletal 24 OS=Homo sapiens OX=9606 GN=KRT24 PE=1 SV=1	2	6	4	4	1	1	0	3	2	2	1	1	0	1	1	1	2	1	1	3	3	1	1	3	4	1	2	1	1	2	1	0	2	1	3	4	1	1	3	2	1	0
CON__Q2UVX4	CON__Q2UVX4	8	2	2				1	8	2	2	4	3	4	5	4	5	2	3	4	4	4	2	2	4	6	5	5	5	4	3	4	2	4	4	4	4	2	3	5	4	4	4	5	4	4	4	4	2
P08729;CON__Q3KNV1;CON__P08729	P08729;CON__Q3KNV1;CON__P08729	25;25;22	21;21;18	19;19;16	Keratin, type II cytoskeletal 7	KRT7	sp|P08729|K2C7_HUMAN Keratin, type II cytoskeletal 7 OS=Homo sapiens OX=9606 GN=KRT7 PE=1 SV=5;;	3	25	21	19	7	7	11	12	14	10	12	12	12	7	9	6	5	15	11	7	8	10	10	13	17	8	9	16	14	12	8	9	10	10	15	14	9	11	16	15	5	4
CON__Q3SX28;P07951-3;P07951-2;P07951;P09493-2;P09493-5;P09493-9;P09493-8;P09493-7;P09493-6;P09493-4;P09493-3;P09493-10;P09493	CON__Q3SX28;P07951-3;P07951-2;P07951;P09493-2;P09493-5;P09493-9;P09493-8;P09493-7;P09493-6;P09493-4;P09493-3;P09493-10;P09493	9;9;9;9;5;5;5;5;5;5;5;5;5;5	2;2;2;2;0;0;0;0;0;0;0;0;0;0	2;2;2;2;0;0;0;0;0;0;0;0;0;0	Tropomyosin beta chain;Tropomyosin alpha-1 chain	TPM2;TPM1	;sp|P07951-3|TPM2_HUMAN Isoform 3 of Tropomyosin beta chain OS=Homo sapiens OX=9606 GN=TPM2;sp|P07951-2|TPM2_HUMAN Isoform 2 of Tropomyosin beta chain OS=Homo sapiens OX=9606 GN=TPM2;sp|P07951|TPM2_HUMAN Tropomyosin beta chain OS=Homo sapiens OX=9606 GN=TP	14	9	2	2	4	3	4	5	5	4	4	4	2	3	4	2	1	3	3	3	3	5	4	5	6	4	2	3	4	4	2	1	1	2	3	3	4	4	5	3	1	1
CON__Q5D862;Q5D862	CON__Q5D862;Q5D862	5;5	5;5	5;5	Filaggrin-2	FLG2	;sp|Q5D862|FILA2_HUMAN Filaggrin-2 OS=Homo sapiens OX=9606 GN=FLG2 PE=1 SV=1	2	5	5	5	1	2	0	1	0	1	1	0	0	2	1	2	2	0	0	2	3	1	1	0	1	0	0	0	0	0	1	1	0	0	0	0	1	2	0	0	0	1
Q5XKE5;CON__Q5XKE5;CON__Q8VED5	Q5XKE5;CON__Q5XKE5;CON__Q8VED5	9;9;5	2;2;1	2;2;1	Keratin, type II cytoskeletal 79	KRT79	sp|Q5XKE5|K2C79_HUMAN Keratin, type II cytoskeletal 79 OS=Homo sapiens OX=9606 GN=KRT79 PE=1 SV=2;;	3	9	2	2	3	3	3	5	3	4	4	4	4	4	4	3	3	4	4	3	4	5	4	4	7	3	3	5	6	5	3	3	3	4	4	4	3	4	4	6	3	3
CON__Q61726	CON__Q61726	3	2	2				1	3	2	2	0	0	0	0	0	0	0	0	0	0	0	0	0	0	0	0	0	0	0	0	1	0	0	1	1	0	0	0	0	0	0	0	1	1	1	1	0	0
CON__Q6IFX2	CON__Q6IFX2	16	2	2				1	16	2	2	7	4	6	11	10	9	6	8	7	6	7	6	5	8	8	7	6	8	7	11	12	7	5	8	9	9	6	5	10	6	7	9	5	6	10	10	6	6
CON__Q6KB66-1;Q6KB66-2;Q6KB66;Q6KB66-3	CON__Q6KB66-1;Q6KB66-2;Q6KB66;Q6KB66-3	6;6;6;4	6;6;6;4	5;5;5;3	Keratin, type II cytoskeletal 80	KRT80	;sp|Q6KB66-2|K2C80_HUMAN Isoform 2 of Keratin, type II cytoskeletal 80 OS=Homo sapiens OX=9606 GN=KRT80;sp|Q6KB66|K2C80_HUMAN Keratin, type II cytoskeletal 80 OS=Homo sapiens OX=9606 GN=KRT80 PE=1 SV=2;sp|Q6KB66-3|K2C80_HUMAN Isoform 3 of Keratin, type II	4	6	6	5	2	0	1	0	1	0	3	1	0	4	2	0	1	2	2	3	0	4	2	4	3	0	1	2	3	2	0	0	1	0	3	2	4	0	1	3	0	0
Q7Z794;CON__Q7Z794;CON__Q6IFZ6	Q7Z794;CON__Q7Z794	11;11;4	8;8;1	8;8;1	Keratin, type II cytoskeletal 1b	KRT77	sp|Q7Z794|K2C1B_HUMAN Keratin, type II cytoskeletal 1b OS=Homo sapiens OX=9606 GN=KRT77 PE=1 SV=3;	3	11	8	8	2	2	1	2	2	3	2	2	2	4	4	2	2	3	3	4	6	2	4	2	3	1	1	2	2	2	1	1	1	3	2	2	5	4	2	3	2	3
CON__Q92764;Q92764	CON__Q92764;Q92764	5;5	2;2	1;1	Keratin, type I cuticular Ha5	KRT35	;sp|Q92764|KRT35_HUMAN Keratin, type I cuticular Ha5 OS=Homo sapiens OX=9606 GN=KRT35 PE=1 SV=5	2	5	2	1	0	0	0	1	1	1	0	0	0	0	0	0	0	0	0	0	0	0	0	0	1	0	0	0	0	1	0	0	1	0	0	1	0	0	0	1	0	0
CON__Q99456;Q99456	CON__Q99456;Q99456	13;13	10;10	10;10	Keratin, type I cytoskeletal 12	KRT12	;sp|Q99456|K1C12_HUMAN Keratin, type I cytoskeletal 12 OS=Homo sapiens OX=9606 GN=KRT12 PE=1 SV=1	2	13	10	10	1	1	2	2	2	2	3	2	2	1	2	1	2	3	4	9	10	2	2	2	2	2	3	3	2	2	2	2	3	1	8	10	2	2	2	2	1	2
CON__Q9C075;Q9C075-2;Q9C075;CON__Q99PS0	CON__Q9C075;Q9C075-2;Q9C075	3;3;3;1	3;3;3;1	3;3;3;1	Keratin, type I cytoskeletal 23	KRT23	;sp|Q9C075-2|K1C23_HUMAN Isoform 2 of Keratin, type I cytoskeletal 23 OS=Homo sapiens OX=9606 GN=KRT23;sp|Q9C075|K1C23_HUMAN Keratin, type I cytoskeletal 23 OS=Homo sapiens OX=9606 GN=KRT23 PE=1 SV=2	4	3	3	3	0	0	0	0	0	1	0	0	0	0	0	0	0	0	1	0	2	0	1	1	2	0	0	1	0	0	0	0	0	0	0	0	0	0	0	0	0	0
CON__Q9NSB4;Q9NSB4	CON__Q9NSB4;Q9NSB4	3;3	2;2	2;2	Keratin, type II cuticular Hb2	KRT82	;sp|Q9NSB4|KRT82_HUMAN Keratin, type II cuticular Hb2 OS=Homo sapiens OX=9606 GN=KRT82 PE=1 SV=3	2	3	2	2	0	0	0	0	0	0	0	0	0	0	0	0	0	0	0	0	0	0	0	1	0	0	0	0	0	0	0	0	0	0	0	0	0	0	0	0	0	0
CON__Q9QWL7	CON__Q9QWL7	15	7	0				1	15	7	0	7	5	5	9	9	10	6	8	6	7	6	5	5	9	9	6	7	8	8	8	12	6	4	7	8	8	6	5	10	5	6	9	6	5	9	8	5	5
CON__REFSEQ:XP_092267	CON__REFSEQ:XP_092267	2	1	1				1	2	1	1	2	1	1	2	1	2	1	1	1	1	1	1	1	2	2	1	1	1	1	1	2	2	1	1	2	1	1	0	1	1	2	2	2	2	1	1	2	1
Q13765;E9PAV3-2;E9PAV3	Q13765;E9PAV3-2;E9PAV3	4;4;4	4;4;4	3;3;3	Nascent polypeptide-associated complex subunit alpha;Nascent polypeptide-associated complex subunit alpha, muscle-specific form	NACA	sp|Q13765|NACA_HUMAN Nascent polypeptide-associated complex subunit alpha OS=Homo sapiens OX=9606 GN=NACA PE=1 SV=1;sp|E9PAV3-2|NACAM_HUMAN Isoform skNAC-2 of Nascent polypeptide-associated complex subunit alpha, muscle-specific form OS=Homo sapiens OX=960	3	4	4	3	3	2	3	3	2	2	3	3	3	4	4	2	1	4	4	2	2	3	2	3	3	2	1	3	3	2	1	2	2	2	2	3	3	3	3	1	1	2
O00151	O00151	17	17	17	PDZ and LIM domain protein 1	PDLIM1	sp|O00151|PDLI1_HUMAN PDZ and LIM domain protein 1 OS=Homo sapiens OX=9606 GN=PDLIM1 PE=1 SV=4	1	17	17	17	4	5	7	9	5	7	9	8	7	9	10	6	5	10	11	2	6	4	8	7	11	3	8	9	8	9	6	6	6	4	10	9	5	5	7	11	6	6
O00159-2;O00159-3;O00159	O00159-2;O00159-3;O00159	13;13;13	13;13;13	13;13;13	Unconventional myosin-Ic	MYO1C	sp|O00159-2|MYO1C_HUMAN Isoform 2 of Unconventional myosin-Ic OS=Homo sapiens OX=9606 GN=MYO1C;sp|O00159-3|MYO1C_HUMAN Isoform 3 of Unconventional myosin-Ic OS=Homo sapiens OX=9606 GN=MYO1C;sp|O00159|MYO1C_HUMAN Unconventional myosin-Ic OS=Homo sapiens OX=	3	13	13	13	2	1	3	2	1	2	0	0	0	1	2	0	0	4	3	0	0	3	2	2	2	1	3	1	3	1	3	0	1	0	1	3	1	1	2	1	0	0
O00160	O00160	3	3	3	Unconventional myosin-If	MYO1F	sp|O00160|MYO1F_HUMAN Unconventional myosin-If OS=Homo sapiens OX=9606 GN=MYO1F PE=1 SV=3	1	3	3	3	0	0	0	1	0	0	0	0	0	0	0	0	0	0	0	0	0	0	0	0	0	0	0	0	0	0	0	0	0	0	0	0	0	0	0	1	0	0
O00161	O00161	2	2	2	Synaptosomal-associated protein 23	SNAP23	sp|O00161|SNP23_HUMAN Synaptosomal-associated protein 23 OS=Homo sapiens OX=9606 GN=SNAP23 PE=1 SV=1	1	2	2	2	0	0	0	0	0	0	0	0	0	0	0	0	0	0	0	0	0	0	0	0	0	0	0	0	0	0	0	0	0	0	0	0	0	0	0	1	0	0
O00170	O00170	3	3	3	AH receptor-interacting protein	AIP	sp|O00170|AIP_HUMAN AH receptor-interacting protein OS=Homo sapiens OX=9606 GN=AIP PE=1 SV=2	1	3	3	3	1	0	1	1	0	1	0	0	0	0	0	1	0	1	1	0	1	1	1	1	1	0	0	0	0	0	0	0	1	0	1	1	1	1	1	1	0	0
O00178	O00178	3	3	3	GTP-binding protein 1	GTPBP1	sp|O00178|GTPB1_HUMAN GTP-binding protein 1 OS=Homo sapiens OX=9606 GN=GTPBP1 PE=1 SV=3	1	3	3	3	0	2	0	0	0	2	1	0	0	0	2	0	0	1	0	0	0	0	1	0	1	0	0	1	0	2	0	0	1	0	2	2	1	2	0	1	0	0
O00182-5;O00182-4;O00182-3;O00182-2;O00182-6;O00182	O00182-5;O00182-4;O00182-3;O00182-2;O00182-6;O00182	1;1;1;1;1;1	1;1;1;1;1;1	1;1;1;1;1;1	Galectin-9	LGALS9	sp|O00182-5|LEG9_HUMAN Isoform 5 of Galectin-9 OS=Homo sapiens OX=9606 GN=LGALS9;sp|O00182-4|LEG9_HUMAN Isoform 4 of Galectin-9 OS=Homo sapiens OX=9606 GN=LGALS9;sp|O00182-3|LEG9_HUMAN Isoform 3 of Galectin-9 OS=Homo sapiens OX=9606 GN=LGALS9;sp|O00182-2|L	6	1	1	1	1	0	0	1	0	1	1	1	1	0	0	0	0	0	0	0	0	0	0	0	1	1	0	0	1	1	0	0	0	0	1	1	0	0	0	1	0	0
O00186	O00186	6	6	6	Syntaxin-binding protein 3	STXBP3	sp|O00186|STXB3_HUMAN Syntaxin-binding protein 3 OS=Homo sapiens OX=9606 GN=STXBP3 PE=1 SV=2	1	6	6	6	1	0	1	1	0	0	1	1	0	1	0	0	0	1	0	0	0	1	0	0	0	0	0	2	3	0	0	1	0	0	0	2	0	0	2	1	0	0
O00193	O00193	2	2	2	Small acidic protein	SMAP	sp|O00193|SMAP_HUMAN Small acidic protein OS=Homo sapiens OX=9606 GN=SMAP PE=1 SV=1	1	2	2	2	0	1	1	1	1	1	1	1	0	1	1	1	1	0	0	1	0	1	1	0	0	1	1	0	1	1	0	0	0	1	0	1	0	1	0	1	0	0
O00194	O00194	6	6	5	Ras-related protein Rab-27B	RAB27B	sp|O00194|RB27B_HUMAN Ras-related protein Rab-27B OS=Homo sapiens OX=9606 GN=RAB27B PE=1 SV=4	1	6	6	5	4	1	1	2	1	4	2	1	2	3	2	0	1	1	5	1	2	3	0	2	4	0	2	2	3	4	1	2	1	1	3	4	4	2	1	2	0	1
O00203-3;O00203;Q13367-3;Q13367;Q13367-4	O00203-3;O00203	7;7;1;1;1	7;7;1;1;1	7;7;1;1;1	AP-3 complex subunit beta-1	AP3B1	sp|O00203-3|AP3B1_HUMAN Isoform 2 of AP-3 complex subunit beta-1 OS=Homo sapiens OX=9606 GN=AP3B1;sp|O00203|AP3B1_HUMAN AP-3 complex subunit beta-1 OS=Homo sapiens OX=9606 GN=AP3B1 PE=1 SV=3	5	7	7	7	0	1	1	1	0	0	1	0	1	1	1	0	0	2	1	1	1	1	0	1	1	0	0	1	2	1	1	0	1	1	0	1	1	0	0	1	0	0
O00204;O00204-2	O00204;O00204-2	9;8	9;8	9;8	Sulfotransferase family cytosolic 2B member 1	SULT2B1	sp|O00204|ST2B1_HUMAN Sulfotransferase 2B1 OS=Homo sapiens OX=9606 GN=SULT2B1 PE=1 SV=2;sp|O00204-2|ST2B1_HUMAN Isoform 2 of Sulfotransferase 2B1 OS=Homo sapiens OX=9606 GN=SULT2B1	2	9	9	9	0	0	1	1	0	0	0	1	0	1	0	0	0	0	1	1	0	0	0	1	2	1	1	0	0	0	0	0	0	0	1	0	0	2	1	1	0	0
O00214;O00214-2	O00214;O00214-2	3;3	3;3	3;3	Galectin-8	LGALS8	sp|O00214|LEG8_HUMAN Galectin-8 OS=Homo sapiens OX=9606 GN=LGALS8 PE=1 SV=4;sp|O00214-2|LEG8_HUMAN Isoform 2 of Galectin-8 OS=Homo sapiens OX=9606 GN=LGALS8	2	3	3	3	0	0	0	0	1	0	0	0	0	1	1	0	0	0	1	0	0	1	1	0	2	1	1	1	1	1	1	0	0	0	0	1	1	1	1	0	0	0
O00231;O00231-2	O00231;O00231-2	10;10	10;10	10;10	26S proteasome non-ATPase regulatory subunit 11	PSMD11	sp|O00231|PSD11_HUMAN 26S proteasome non-ATPase regulatory subunit 11 OS=Homo sapiens OX=9606 GN=PSMD11 PE=1 SV=3;sp|O00231-2|PSD11_HUMAN Isoform 2 of 26S proteasome non-ATPase regulatory subunit 11 OS=Homo sapiens OX=9606 GN=PSMD11	2	10	10	10	3	5	6	6	4	2	3	5	6	5	2	3	1	5	5	1	3	4	4	5	6	1	0	6	6	4	2	2	3	3	6	6	2	1	4	6	0	1
O00232;O00232-2	O00232;O00232-2	11;10	11;10	11;10	26S proteasome non-ATPase regulatory subunit 12	PSMD12	sp|O00232|PSD12_HUMAN 26S proteasome non-ATPase regulatory subunit 12 OS=Homo sapiens OX=9606 GN=PSMD12 PE=1 SV=3;sp|O00232-2|PSD12_HUMAN Isoform 2 of 26S proteasome non-ATPase regulatory subunit 12 OS=Homo sapiens OX=9606 GN=PSMD12	2	11	11	11	4	3	3	3	2	4	0	2	2	4	3	0	0	3	2	1	2	4	5	3	5	1	4	3	5	4	1	0	2	2	3	2	1	2	3	2	0	0
O00233-3;O00233;O00233-2	O00233-3;O00233;O00233-2	2;2;1	2;2;1	2;2;1	26S proteasome non-ATPase regulatory subunit 9	PSMD9	sp|O00233-3|PSMD9_HUMAN Isoform 3 of 26S proteasome non-ATPase regulatory subunit 9 OS=Homo sapiens OX=9606 GN=PSMD9;sp|O00233|PSMD9_HUMAN 26S proteasome non-ATPase regulatory subunit 9 OS=Homo sapiens OX=9606 GN=PSMD9 PE=1 SV=3;sp|O00233-2|PSMD9_HUMAN Iso	3	2	2	2	1	0	1	0	0	0	0	0	0	0	0	0	0	0	0	0	0	1	0	0	0	0	0	0	1	0	0	0	0	0	0	0	0	0	0	0	0	0
O00244	O00244	1	1	1	Copper transport protein ATOX1	ATOX1	sp|O00244|ATOX1_HUMAN Copper transport protein ATOX1 OS=Homo sapiens OX=9606 GN=ATOX1 PE=1 SV=1	1	1	1	1	0	1	1	1	1	1	1	0	0	1	1	1	1	1	1	0	1	1	1	1	1	0	1	0	1	1	0	0	0	0	1	1	1	0	1	1	0	0
O00264;O00264-2	O00264;O00264-2	2;1	2;1	2;1	Membrane-associated progesterone receptor component 1	PGRMC1	sp|O00264|PGRC1_HUMAN Membrane-associated progesterone receptor component 1 OS=Homo sapiens OX=9606 GN=PGRMC1 PE=1 SV=3;sp|O00264-2|PGRC1_HUMAN Isoform 2 of Membrane-associated progesterone receptor component 1 OS=Homo sapiens OX=9606 GN=PGRMC1	2	2	2	2	1	0	1	1	2	2	2	1	0	2	1	0	0	2	2	0	2	2	2	0	2	1	1	2	2	2	1	1	2	0	1	2	1	1	1	2	1	0
O00273-2;O00273	O00273-2;O00273	3;3	3;3	3;3	DNA fragmentation factor subunit alpha	DFFA	sp|O00273-2|DFFA_HUMAN Isoform DFF35 of DNA fragmentation factor subunit alpha OS=Homo sapiens OX=9606 GN=DFFA;sp|O00273|DFFA_HUMAN DNA fragmentation factor subunit alpha OS=Homo sapiens OX=9606 GN=DFFA PE=1 SV=1	2	3	3	3	2	1	1	0	3	0	1	1	0	0	1	0	0	1	0	0	0	1	0	1	0	0	0	1	2	0	0	0	2	0	0	0	0	0	1	0	0	0
O00299	O00299	12	12	12	Chloride intracellular channel protein 1	CLIC1	sp|O00299|CLIC1_HUMAN Chloride intracellular channel protein 1 OS=Homo sapiens OX=9606 GN=CLIC1 PE=1 SV=4	1	12	12	12	8	8	8	8	10	9	8	8	8	7	10	9	7	8	10	6	6	10	7	10	10	7	8	10	9	8	8	5	9	6	7	8	8	11	8	6	9	5
O00303	O00303	6	6	6	Eukaryotic translation initiation factor 3 subunit F	EIF3F	sp|O00303|EIF3F_HUMAN Eukaryotic translation initiation factor 3 subunit F OS=Homo sapiens OX=9606 GN=EIF3F PE=1 SV=1	1	6	6	6	2	0	1	1	1	1	2	0	0	1	0	0	0	0	2	0	1	2	0	1	1	1	0	3	2	1	1	0	0	1	2	3	1	1	2	1	0	0
O00391-2;O00391	O00391-2;O00391	15;15	15;15	15;15	Sulfhydryl oxidase 1	QSOX1	sp|O00391-2|QSOX1_HUMAN Isoform 2 of Sulfhydryl oxidase 1 OS=Homo sapiens OX=9606 GN=QSOX1;sp|O00391|QSOX1_HUMAN Sulfhydryl oxidase 1 OS=Homo sapiens OX=9606 GN=QSOX1 PE=1 SV=3	2	15	15	15	7	4	4	5	4	8	1	1	5	5	4	4	8	3	6	7	3	6	5	4	4	3	7	4	1	2	5	6	5	5	3	4	3	3	3	3	5	5
O00410;O00410-3;O00410-2;O60518	O00410;O00410-3;O00410-2	16;16;15;2	16;16;15;2	16;16;15;2	Importin-5	IPO5	sp|O00410|IPO5_HUMAN Importin-5 OS=Homo sapiens OX=9606 GN=IPO5 PE=1 SV=4;sp|O00410-3|IPO5_HUMAN Isoform 3 of Importin-5 OS=Homo sapiens OX=9606 GN=IPO5;sp|O00410-2|IPO5_HUMAN Isoform 2 of Importin-5 OS=Homo sapiens OX=9606 GN=IPO5	4	16	16	16	0	2	2	5	4	3	2	1	0	5	4	1	1	1	3	0	0	1	3	3	6	1	1	3	3	4	1	1	1	1	2	2	2	3	1	4	0	0
O00429-3;O00429;O00429-6;O00429-4;O00429-5;O00429-9;O00429-2;O00429-8;O00429-7	O00429-3;O00429;O00429-6;O00429-4;O00429-5;O00429-9;O00429-2;O00429-8;O00429-7	9;9;9;8;8;8;8;8;7	9;9;9;8;8;8;8;8;7	9;9;9;8;8;8;8;8;7	Dynamin-1-like protein	DNM1L	sp|O00429-3|DNM1L_HUMAN Isoform 2 of Dynamin-1-like protein OS=Homo sapiens OX=9606 GN=DNM1L;sp|O00429|DNM1L_HUMAN Dynamin-1-like protein OS=Homo sapiens OX=9606 GN=DNM1L PE=1 SV=2;sp|O00429-6|DNM1L_HUMAN Isoform 6 of Dynamin-1-like protein OS=Homo sapiens	9	9	9	9	0	0	1	0	1	2	1	1	0	0	1	0	0	0	1	0	0	1	0	0	1	1	0	3	2	2	0	0	1	0	1	1	0	0	1	1	0	0
O00442;O00442-2	O00442;O00442-2	4;3	4;3	4;3	RNA 3-terminal phosphate cyclase	RTCA	sp|O00442|RTCA_HUMAN RNA 3-terminal phosphate cyclase OS=Homo sapiens OX=9606 GN=RTCA PE=1 SV=1;sp|O00442-2|RTCA_HUMAN Isoform 2 of RNA 3-terminal phosphate cyclase OS=Homo sapiens OX=9606 GN=RTCA	2	4	4	4	2	0	0	1	0	1	1	0	1	2	0	0	0	0	1	0	1	1	1	1	2	1	1	0	2	1	0	0	1	0	0	1	1	0	0	1	0	0
O00462	O00462	7	7	7	Beta-mannosidase	MANBA	sp|O00462|MANBA_HUMAN Beta-mannosidase OS=Homo sapiens OX=9606 GN=MANBA PE=1 SV=3	1	7	7	7	0	0	0	0	0	0	0	0	0	0	1	2	1	1	0	1	0	1	0	0	0	0	0	0	0	0	0	0	0	0	0	0	0	0	0	0	0	0
O00468-2;O00468-6;O00468-3;O00468-5;O00468-4;O00468-7;O00468	O00468-2;O00468-6;O00468-3;O00468-5;O00468-4;O00468-7;O00468	5;5;5;5;5;5;5	5;5;5;5;5;5;5	5;5;5;5;5;5;5	Agrin;Agrin N-terminal 110 kDa subunit;Agrin C-terminal 110 kDa subunit;Agrin C-terminal 90 kDa fragment;Agrin C-terminal 22 kDa fragment	AGRN	sp|O00468-2|AGRIN_HUMAN Isoform 2 of Agrin OS=Homo sapiens OX=9606 GN=AGRN;sp|O00468-6|AGRIN_HUMAN Isoform 6 of Agrin OS=Homo sapiens OX=9606 GN=AGRN;sp|O00468-3|AGRIN_HUMAN Isoform 3 of Agrin OS=Homo sapiens OX=9606 GN=AGRN;sp|O00468-5|AGRIN_HUMAN Isoform	7	5	5	5	0	0	0	0	1	0	0	0	0	0	0	0	0	0	0	0	0	0	0	0	0	0	0	0	0	1	0	0	0	0	0	0	0	0	0	0	0	0
O00471	O00471	2	2	2	Exocyst complex component 5	EXOC5	sp|O00471|EXOC5_HUMAN Exocyst complex component 5 OS=Homo sapiens OX=9606 GN=EXOC5 PE=1 SV=1	1	2	2	2	0	0	0	1	0	0	0	1	0	0	1	0	0	1	1	0	1	0	0	0	1	1	0	0	0	1	0	0	1	0	1	0	0	0	0	0	0	0
O00487	O00487	5	5	5	26S proteasome non-ATPase regulatory subunit 14	PSMD14	sp|O00487|PSDE_HUMAN 26S proteasome non-ATPase regulatory subunit 14 OS=Homo sapiens OX=9606 GN=PSMD14 PE=1 SV=1	1	5	5	5	2	1	0	1	2	1	1	1	0	1	0	1	0	2	2	2	1	1	0	2	1	1	2	0	1	1	1	0	1	1	1	1	0	1	1	2	0	0
O00499-9;O00499-10;O00499-7;O00499-8;O00499-4;O00499-6;O00499-11;O00499-3;O00499-2;O00499-5;O00499	O00499-9;O00499-10;O00499-7;O00499-8;O00499-4;O00499-6;O00499-11;O00499-3;O00499-2;O00499-5;O00499	2;2;2;2;2;2;2;2;2;2;2	2;2;2;2;2;2;2;2;2;2;2	2;2;2;2;2;2;2;2;2;2;2	Myc box-dependent-interacting protein 1	BIN1	sp|O00499-9|BIN1_HUMAN Isoform BIN1-10-13 of Myc box-dependent-interacting protein 1 OS=Homo sapiens OX=9606 GN=BIN1;sp|O00499-10|BIN1_HUMAN Isoform BIN1-13 of Myc box-dependent-interacting protein 1 OS=Homo sapiens OX=9606 GN=BIN1;sp|O00499-7|BIN1_HUMAN I	11	2	2	2	0	0	1	0	0	0	0	0	0	0	0	0	0	0	0	0	0	1	0	0	1	0	0	1	1	1	0	0	1	0	0	0	0	0	0	0	0	0
O00505	O00505	3	2	2	Importin subunit alpha-4	KPNA3	sp|O00505|IMA4_HUMAN Importin subunit alpha-4 OS=Homo sapiens OX=9606 GN=KPNA3 PE=1 SV=2	1	3	2	2	0	0	0	1	0	1	1	1	0	0	1	0	0	0	0	0	0	0	0	0	2	0	0	2	2	1	0	0	0	0	0	1	0	0	0	3	0	0
O00533;O00533-2	O00533;O00533-2	7;7	7;7	7;7	Neural cell adhesion molecule L1-like protein;Processed neural cell adhesion molecule L1-like protein	CHL1	sp|O00533|NCHL1_HUMAN Neural cell adhesion molecule L1-like protein OS=Homo sapiens OX=9606 GN=CHL1 PE=1 SV=4;sp|O00533-2|NCHL1_HUMAN Isoform 2 of Neural cell adhesion molecule L1-like protein OS=Homo sapiens OX=9606 GN=CHL1	2	7	7	7	0	0	0	1	1	2	0	0	0	0	0	0	0	0	0	0	0	0	0	0	0	0	0	3	3	2	0	1	0	0	0	0	0	0	1	0	0	0
O00534;O00534-3;O00534-2;O00534-4	O00534;O00534-3;O00534-2	14;7;7;5	14;7;7;5	14;7;7;5	von Willebrand factor A domain-containing protein 5A	VWA5A	sp|O00534|VMA5A_HUMAN von Willebrand factor A domain-containing protein 5A OS=Homo sapiens OX=9606 GN=VWA5A PE=1 SV=2;sp|O00534-3|VMA5A_HUMAN Isoform 3 of von Willebrand factor A domain-containing protein 5A OS=Homo sapiens OX=9606 GN=VWA5A;sp|O00534-2|VMA	4	14	14	14	3	3	4	5	3	4	3	3	2	5	4	3	3	5	5	3	3	2	4	3	5	4	3	6	5	5	2	3	4	2	3	5	3	5	4	3	2	3
O00560;O00560-2;O00560-3	O00560;O00560-2;O00560-3	3;3;2	3;3;2	3;3;2	Syntenin-1	SDCBP	sp|O00560|SDCB1_HUMAN Syntenin-1 OS=Homo sapiens OX=9606 GN=SDCBP PE=1 SV=1;sp|O00560-2|SDCB1_HUMAN Isoform 2 of Syntenin-1 OS=Homo sapiens OX=9606 GN=SDCBP;sp|O00560-3|SDCB1_HUMAN Isoform 3 of Syntenin-1 OS=Homo sapiens OX=9606 GN=SDCBP	3	3	3	3	0	0	1	0	1	2	1	1	0	1	1	1	0	1	1	0	1	0	0	0	1	1	1	0	0	1	1	1	0	0	0	1	0	1	2	1	1	0
O00567	O00567	5	5	5	Nucleolar protein 56	NOP56	sp|O00567|NOP56_HUMAN Nucleolar protein 56 OS=Homo sapiens OX=9606 GN=NOP56 PE=1 SV=4	1	5	5	5	0	0	0	0	0	0	0	0	0	0	0	0	0	0	0	0	0	1	0	0	1	0	0	2	0	0	0	0	0	0	0	0	0	0	0	0	0	0
O00571-2;O00571;O15523-2;O15523;O15523-3	O00571-2;O00571;O15523-2;O15523	11;11;8;8;2	10;10;7;7;2	10;10;7;7;2	ATP-dependent RNA helicase DDX3X;ATP-dependent RNA helicase DDX3Y	DDX3X;DDX3Y	sp|O00571-2|DDX3X_HUMAN Isoform 2 of ATP-dependent RNA helicase DDX3X OS=Homo sapiens OX=9606 GN=DDX3X;sp|O00571|DDX3X_HUMAN ATP-dependent RNA helicase DDX3X OS=Homo sapiens OX=9606 GN=DDX3X PE=1 SV=3;sp|O15523-2|DDX3Y_HUMAN Isoform 2 of ATP-dependent RNA	5	11	10	10	4	6	2	6	5	6	2	2	2	1	6	1	1	4	4	1	3	2	4	6	8	4	4	5	4	7	3	4	3	2	4	6	3	4	3	6	3	1
O00584;O00584-2	O00584	8;2	8;2	8;2	Ribonuclease T2	RNASET2	sp|O00584|RNT2_HUMAN Ribonuclease T2 OS=Homo sapiens OX=9606 GN=RNASET2 PE=1 SV=2	2	8	8	8	3	2	0	3	0	3	2	2	2	2	3	4	5	3	4	5	3	2	2	1	3	1	3	0	2	2	2	2	4	3	2	3	3	3	1	4	3	2
O00592-2;O00592	O00592-2;O00592	1;1	1;1	1;1	Podocalyxin	PODXL	sp|O00592-2|PODXL_HUMAN Isoform 2 of Podocalyxin OS=Homo sapiens OX=9606 GN=PODXL;sp|O00592|PODXL_HUMAN Podocalyxin OS=Homo sapiens OX=9606 GN=PODXL PE=1 SV=2	2	1	1	1	0	0	0	0	0	0	0	0	0	1	0	1	0	1	0	1	1	0	0	0	0	1	0	0	0	0	0	0	1	1	1	0	0	0	0	0	0	0
O00629	O00629	4	4	3	Importin subunit alpha-3	KPNA4	sp|O00629|IMA3_HUMAN Importin subunit alpha-3 OS=Homo sapiens OX=9606 GN=KPNA4 PE=1 SV=1	1	4	4	3	0	0	0	1	0	0	0	0	1	0	1	0	0	0	1	0	0	1	0	0	1	0	0	2	2	3	0	0	1	0	1	1	0	0	0	1	0	0
O00743-3;O00743;O00743-2	O00743-3;O00743;O00743-2	4;4;3	4;4;3	4;4;3	Serine/threonine-protein phosphatase 6 catalytic subunit;Serine/threonine-protein phosphatase 6 catalytic subunit, N-terminally processed	PPP6C	sp|O00743-3|PPP6_HUMAN Isoform 3 of Serine/threonine-protein phosphatase 6 catalytic subunit OS=Homo sapiens OX=9606 GN=PPP6C;sp|O00743|PPP6_HUMAN Serine/threonine-protein phosphatase 6 catalytic subunit OS=Homo sapiens OX=9606 GN=PPP6C PE=1 SV=1;sp|O00743	3	4	4	4	1	0	0	0	0	1	0	0	0	0	1	0	0	0	1	0	0	2	0	0	0	0	0	0	0	0	0	0	1	0	0	0	0	0	0	0	0	0
O00754-2;O00754	O00754-2;O00754	2;2	2;2	2;2	Lysosomal alpha-mannosidase;Lysosomal alpha-mannosidase A peptide;Lysosomal alpha-mannosidase B peptide;Lysosomal alpha-mannosidase C peptide;Lysosomal alpha-mannosidase D peptide;Lysosomal alpha-mannosidase E peptide	MAN2B1	sp|O00754-2|MA2B1_HUMAN Isoform 2 of Lysosomal alpha-mannosidase OS=Homo sapiens OX=9606 GN=MAN2B1;sp|O00754|MA2B1_HUMAN Lysosomal alpha-mannosidase OS=Homo sapiens OX=9606 GN=MAN2B1 PE=1 SV=3	2	2	2	2	0	0	0	0	0	0	0	0	0	0	0	0	0	0	0	1	1	0	0	0	0	0	0	0	0	0	0	0	0	0	0	0	0	0	0	0	0	0
O00764;O00764-3;O00764-2	O00764;O00764-3;O00764-2	11;10;6	11;10;6	11;10;6	Pyridoxal kinase	PDXK	sp|O00764|PDXK_HUMAN Pyridoxal kinase OS=Homo sapiens OX=9606 GN=PDXK PE=1 SV=1;sp|O00764-3|PDXK_HUMAN Isoform 3 of Pyridoxal kinase OS=Homo sapiens OX=9606 GN=PDXK;sp|O00764-2|PDXK_HUMAN Isoform 2 of Pyridoxal kinase OS=Homo sapiens OX=9606 GN=PDXK	3	11	11	11	4	4	3	4	2	5	3	3	1	3	5	2	4	3	5	3	4	3	4	2	4	1	4	3	3	4	3	4	1	3	6	4	3	4	2	4	2	4
O14548	O14548	1	1	1	Cytochrome c oxidase subunit 7A-related protein, mitochondrial	COX7A2L	sp|O14548|COX7R_HUMAN Cytochrome c oxidase subunit 7A-related protein, mitochondrial OS=Homo sapiens OX=9606 GN=COX7A2L PE=1 SV=2	1	1	1	1	0	0	0	0	1	1	0	0	1	0	0	0	0	0	1	0	0	0	0	0	0	0	0	1	1	1	0	0	0	0	0	0	0	0	0	0	0	0
O14579;O14579-3;O14579-2	O14579;O14579-3;O14579-2	7;6;6	7;6;6	7;6;6	Coatomer subunit epsilon	COPE	sp|O14579|COPE_HUMAN Coatomer subunit epsilon OS=Homo sapiens OX=9606 GN=COPE PE=1 SV=3;sp|O14579-3|COPE_HUMAN Isoform 3 of Coatomer subunit epsilon OS=Homo sapiens OX=9606 GN=COPE;sp|O14579-2|COPE_HUMAN Isoform 2 of Coatomer subunit epsilon OS=Homo sapien	3	7	7	7	2	1	2	2	2	5	2	4	3	4	4	1	1	2	3	2	1	1	3	2	3	1	1	5	4	4	1	1	1	0	2	3	2	2	3	3	0	0
O14617-3;O14617-4;O14617-2;O14617;O14617-5	O14617-3;O14617-4;O14617-2;O14617;O14617-5	7;7;7;7;7	7;7;7;7;7	7;7;7;7;7	AP-3 complex subunit delta-1	AP3D1	sp|O14617-3|AP3D1_HUMAN Isoform 3 of AP-3 complex subunit delta-1 OS=Homo sapiens OX=9606 GN=AP3D1;sp|O14617-4|AP3D1_HUMAN Isoform 4 of AP-3 complex subunit delta-1 OS=Homo sapiens OX=9606 GN=AP3D1;sp|O14617-2|AP3D1_HUMAN Isoform 2 of AP-3 complex subunit	5	7	7	7	0	0	0	0	0	0	0	1	0	0	0	0	0	0	1	0	0	0	0	0	1	0	1	2	1	3	0	0	0	0	0	1	0	0	0	1	0	0
O14618	O14618	2	2	2	Copper chaperone for superoxide dismutase	CCS	sp|O14618|CCS_HUMAN Copper chaperone for superoxide dismutase OS=Homo sapiens OX=9606 GN=CCS PE=1 SV=1	1	2	2	2	1	0	0	1	1	1	1	1	0	1	1	0	0	0	1	0	1	1	0	0	1	1	1	0	1	1	0	1	0	1	1	1	0	2	0	1	1	1
O14638	O14638	2	2	2	Ectonucleotide pyrophosphatase/phosphodiesterase family member 3;Alkaline phosphodiesterase I;Nucleotide pyrophosphatase	ENPP3	sp|O14638|ENPP3_HUMAN Ectonucleotide pyrophosphatase/phosphodiesterase family member 3 OS=Homo sapiens OX=9606 GN=ENPP3 PE=1 SV=2	1	2	2	2	0	0	0	0	0	0	0	0	0	0	0	0	0	0	0	0	0	0	0	0	0	0	0	0	0	0	0	0	0	0	0	0	0	0	0	0	0	0
O14672;O14672-2	O14672;O14672-2	4;3	4;3	4;3	Disintegrin and metalloproteinase domain-containing protein 10	ADAM10	sp|O14672|ADA10_HUMAN Disintegrin and metalloproteinase domain-containing protein 10 OS=Homo sapiens OX=9606 GN=ADAM10 PE=1 SV=1;sp|O14672-2|ADA10_HUMAN Isoform 2 of Disintegrin and metalloproteinase domain-containing protein 10 OS=Homo sapiens OX=9606 GN=	2	4	4	4	0	1	1	2	2	1	3	2	0	3	1	0	0	3	2	0	1	2	2	0	3	0	0	2	2	2	3	1	1	0	1	1	0	0	2	2	0	0
O14684	O14684	2	2	2	Prostaglandin E synthase	PTGES	sp|O14684|PTGES_HUMAN Prostaglandin E synthase OS=Homo sapiens OX=9606 GN=PTGES PE=1 SV=2	1	2	2	2	1	0	0	0	1	1	0	0	0	1	0	0	0	1	0	1	1	2	0	1	0	1	0	1	0	0	1	0	1	1	1	1	1	0	1	0	0	0
O14737;O14737-2	O14737;O14737-2	3;2	3;2	3;2	Programmed cell death protein 5	PDCD5	sp|O14737|PDCD5_HUMAN Programmed cell death protein 5 OS=Homo sapiens OX=9606 GN=PDCD5 PE=1 SV=3;sp|O14737-2|PDCD5_HUMAN Isoform 2 of Programmed cell death protein 5 OS=Homo sapiens OX=9606 GN=PDCD5	2	3	3	3	2	1	2	0	1	1	1	1	0	1	1	0	1	1	1	1	0	1	1	1	1	1	1	0	0	0	0	0	0	0	1	1	1	1	1	0	0	0
O14744;O14744-5;O14744-2;O14744-3;O14744-4	O14744;O14744-5;O14744-2;O14744-3	5;4;4;3;1	5;4;4;3;1	5;4;4;3;1	Protein arginine N-methyltransferase 5;Protein arginine N-methyltransferase 5, N-terminally processed	PRMT5	sp|O14744|ANM5_HUMAN Protein arginine N-methyltransferase 5 OS=Homo sapiens OX=9606 GN=PRMT5 PE=1 SV=4;sp|O14744-5|ANM5_HUMAN Isoform 5 of Protein arginine N-methyltransferase 5 OS=Homo sapiens OX=9606 GN=PRMT5;sp|O14744-2|ANM5_HUMAN Isoform 2 of Protein a	5	5	5	5	1	0	1	1	0	0	1	0	0	1	1	0	1	1	1	1	0	0	0	0	1	0	1	2	2	2	0	0	1	0	3	3	0	0	0	0	0	0
O14745;O14745-2	O14745;O14745-2	8;4	8;4	8;4	Na(+)/H(+) exchange regulatory cofactor NHE-RF1	SLC9A3R1	sp|O14745|NHRF1_HUMAN Na(+)/H(+) exchange regulatory cofactor NHE-RF1 OS=Homo sapiens OX=9606 GN=SLC9A3R1 PE=1 SV=4;sp|O14745-2|NHRF1_HUMAN Isoform 2 of Na(+)/H(+) exchange regulatory cofactor NHE-RF1 OS=Homo sapiens OX=9606 GN=SLC9A3R1	2	8	8	8	2	3	2	2	3	3	2	3	2	3	3	3	1	3	3	2	3	3	3	3	3	3	3	1	2	3	2	3	3	3	3	3	2	3	3	3	2	1
Q5IS74;O14773;O14773-2	Q5IS74;O14773;O14773-2	8;8;5	8;8;5	8;8;5	Tripeptidyl-peptidase 1	TPP1	sp|Q5IS74|TPP1_PANTR Tripeptidyl-peptidase 1 OS=Pan troglodytes OX=9598 GN=TPP1 PE=2 SV=1;sp|O14773|TPP1_HUMAN Tripeptidyl-peptidase 1 OS=Homo sapiens OX=9606 GN=TPP1 PE=1 SV=2;sp|O14773-2|TPP1_HUMAN Isoform 2 of Tripeptidyl-peptidase 1 OS=Homo sapiens OX=	3	8	8	8	5	4	4	4	4	4	5	2	2	3	2	2	4	4	6	3	6	5	4	4	4	5	3	3	5	3	2	3	3	2	3	4	4	4	3	3	5	4
O14787-2;O14787	O14787-2;O14787	3;2	2;2	2;2	Transportin-2	TNPO2	sp|O14787-2|TNPO2_HUMAN Isoform 2 of Transportin-2 OS=Homo sapiens OX=9606 GN=TNPO2;sp|O14787|TNPO2_HUMAN Transportin-2 OS=Homo sapiens OX=9606 GN=TNPO2 PE=1 SV=3	2	3	2	2	1	1	2	1	2	1	0	0	1	2	1	1	1	1	1	0	1	2	1	2	2	1	1	2	1	2	1	0	1	1	2	1	3	1	1	1	0	1
O14791-2;O14791;O14791-3	O14791-2;O14791;O14791-3	6;6;5	6;6;5	6;6;5	Apolipoprotein L1	APOL1	sp|O14791-2|APOL1_HUMAN Isoform 2 of Apolipoprotein L1 OS=Homo sapiens OX=9606 GN=APOL1;sp|O14791|APOL1_HUMAN Apolipoprotein L1 OS=Homo sapiens OX=9606 GN=APOL1 PE=1 SV=5;sp|O14791-3|APOL1_HUMAN Isoform 3 of Apolipoprotein L1 OS=Homo sapiens OX=9606 GN=APO	3	6	6	6	0	0	1	2	0	1	0	1	1	0	0	0	0	0	0	0	0	0	0	1	0	0	0	1	1	2	0	0	0	0	1	1	0	0	1	1	0	0
O14795;O14795-2	O14795;O14795-2	3;3	3;3	3;3	Protein unc-13 homolog B	UNC13B	sp|O14795|UN13B_HUMAN Protein unc-13 homolog B OS=Homo sapiens OX=9606 GN=UNC13B PE=1 SV=2;sp|O14795-2|UN13B_HUMAN Isoform 2 of Protein unc-13 homolog B OS=Homo sapiens OX=9606 GN=UNC13B	2	3	3	3	1	0	0	0	0	0	0	0	0	0	0	0	0	1	0	0	0	0	0	0	0	0	0	0	0	0	0	0	0	0	0	0	0	0	0	0	1	0
O14818;O14818-2;O14818-4;Q8TAA3-2;Q8TAA3-5;Q8TAA3	O14818;O14818-2;O14818-4;Q8TAA3-2;Q8TAA3-5;Q8TAA3	10;6;5;5;5;5	10;6;5;5;5;5	10;6;5;5;5;5	Proteasome subunit alpha type-7;Proteasome subunit alpha type-7-like	PSMA7;PSMA8	sp|O14818|PSA7_HUMAN Proteasome subunit alpha type-7 OS=Homo sapiens OX=9606 GN=PSMA7 PE=1 SV=1;sp|O14818-2|PSA7_HUMAN Isoform 2 of Proteasome subunit alpha type-7 OS=Homo sapiens OX=9606 GN=PSMA7;sp|O14818-4|PSA7_HUMAN Isoform 3 of Proteasome subunit alph	6	10	10	10	6	5	5	5	5	5	4	4	5	5	6	3	4	6	6	4	3	5	4	5	5	4	5	6	6	6	5	5	5	3	5	6	5	3	5	5	1	0
O14841	O14841	13	13	13	5-oxoprolinase	OPLAH	sp|O14841|OPLA_HUMAN 5-oxoprolinase OS=Homo sapiens OX=9606 GN=OPLAH PE=1 SV=3	1	13	13	13	1	0	0	1	0	0	0	0	0	0	0	0	0	2	0	0	0	1	0	0	0	0	0	1	2	5	0	0	1	0	3	1	1	2	0	1	0	0
O14879	O14879	5	5	5	Interferon-induced protein with tetratricopeptide repeats 3	IFIT3	sp|O14879|IFIT3_HUMAN Interferon-induced protein with tetratricopeptide repeats 3 OS=Homo sapiens OX=9606 GN=IFIT3 PE=1 SV=1	1	5	5	5	1	1	0	2	0	1	0	1	0	0	0	0	0	0	2	1	2	0	0	1	2	1	2	2	2	3	0	0	0	1	1	0	0	0	1	1	0	0
O14880	O14880	3	3	3	Microsomal glutathione S-transferase 3	MGST3	sp|O14880|MGST3_HUMAN Microsomal glutathione S-transferase 3 OS=Homo sapiens OX=9606 GN=MGST3 PE=1 SV=1	1	3	3	3	1	1	1	2	0	0	0	0	0	0	0	0	0	0	1	0	1	1	0	0	2	0	0	1	1	2	0	0	0	0	2	0	1	0	0	0	0	0
O14907	O14907	3	3	3	Tax1-binding protein 3	TAX1BP3	sp|O14907|TX1B3_HUMAN Tax1-binding protein 3 OS=Homo sapiens OX=9606 GN=TAX1BP3 PE=1 SV=2	1	3	3	3	2	0	1	2	1	0	1	1	1	1	2	1	0	1	2	0	0	0	1	1	1	1	1	2	3	2	0	0	1	1	2	1	0	3	2	2	0	0
O14908;O14908-2;Q8TF64	O14908;O14908-2	7;5;1	7;5;1	7;5;1	PDZ domain-containing protein GIPC1	GIPC1	sp|O14908|GIPC1_HUMAN PDZ domain-containing protein GIPC1 OS=Homo sapiens OX=9606 GN=GIPC1 PE=1 SV=2;sp|O14908-2|GIPC1_HUMAN Isoform 2 of PDZ domain-containing protein GIPC1 OS=Homo sapiens OX=9606 GN=GIPC1	3	7	7	7	1	1	1	2	1	2	1	1	0	3	3	1	1	2	4	3	1	0	2	0	2	2	1	1	2	1	1	1	3	2	4	3	2	3	1	2	1	1
O14933;O14933-2	O14933;O14933-2	5;3	5;3	5;3	Ubiquitin/ISG15-conjugating enzyme E2 L6	UBE2L6	sp|O14933|UB2L6_HUMAN Ubiquitin/ISG15-conjugating enzyme E2 L6 OS=Homo sapiens OX=9606 GN=UBE2L6 PE=1 SV=4;sp|O14933-2|UB2L6_HUMAN Isoform 2 of Ubiquitin/ISG15-conjugating enzyme E2 L6 OS=Homo sapiens OX=9606 GN=UBE2L6	2	5	5	5	0	2	0	0	0	1	0	0	0	1	0	0	0	1	1	1	1	0	1	0	1	0	1	1	1	1	1	0	0	1	0	1	0	0	1	0	0	0
O14950;P19105;P24844;P24844-2	O14950;P19105	9;8;3;1	9;8;3;1	9;8;3;1	Myosin regulatory light chain 12B;Myosin regulatory light chain 12A	MYL12B;MYL12A	sp|O14950|ML12B_HUMAN Myosin regulatory light chain 12B OS=Homo sapiens OX=9606 GN=MYL12B PE=1 SV=2;sp|P19105|ML12A_HUMAN Myosin regulatory light chain 12A OS=Homo sapiens OX=9606 GN=MYL12A PE=1 SV=2	4	9	9	9	4	3	6	4	6	6	6	6	5	3	3	3	4	4	3	3	3	7	4	6	3	3	3	3	6	6	2	3	4	6	4	5	5	4	6	3	3	3
O14974-5;O14974-4;O14974-3;O14974;O14974-2	O14974-5;O14974-4;O14974-3;O14974	3;3;3;3;1	3;3;3;3;1	3;3;3;3;1	Protein phosphatase 1 regulatory subunit 12A	PPP1R12A	sp|O14974-5|MYPT1_HUMAN Isoform 5 of Protein phosphatase 1 regulatory subunit 12A OS=Homo sapiens OX=9606 GN=PPP1R12A;sp|O14974-4|MYPT1_HUMAN Isoform 4 of Protein phosphatase 1 regulatory subunit 12A OS=Homo sapiens OX=9606 GN=PPP1R12A;sp|O14974-3|MYPT1_HU	5	3	3	3	0	0	1	0	0	0	0	1	0	0	0	0	0	0	0	0	0	0	0	0	0	0	0	0	0	0	0	0	1	0	0	0	0	0	0	0	0	0
O14976-2;O14976	O14976-2;O14976	10;10	10;10	10;10	Cyclin-G-associated kinase	GAK	sp|O14976-2|GAK_HUMAN Isoform 2 of Cyclin-G-associated kinase OS=Homo sapiens OX=9606 GN=GAK;sp|O14976|GAK_HUMAN Cyclin-G-associated kinase OS=Homo sapiens OX=9606 GN=GAK PE=1 SV=2	2	10	10	10	0	0	0	0	0	0	2	0	0	2	2	0	0	1	1	0	1	0	1	0	0	0	0	1	2	1	0	1	0	1	2	1	0	0	0	0	0	0
O14979-3;O14979-2;O14979	O14979-3;O14979-2;O14979	4;4;4	3;3;3	3;3;3	Heterogeneous nuclear ribonucleoprotein D-like	HNRNPDL	sp|O14979-3|HNRDL_HUMAN Isoform 3 of Heterogeneous nuclear ribonucleoprotein D-like OS=Homo sapiens OX=9606 GN=HNRNPDL;sp|O14979-2|HNRDL_HUMAN Isoform 2 of Heterogeneous nuclear ribonucleoprotein D-like OS=Homo sapiens OX=9606 GN=HNRNPDL;sp|O14979|HNRDL_HU	3	4	3	3	4	4	1	3	2	3	2	2	1	2	3	1	2	2	3	1	3	3	1	2	2	3	1	2	4	2	1	3	2	1	3	4	1	2	1	2	1	1
O14980	O14980	20	20	20	Exportin-1	XPO1	sp|O14980|XPO1_HUMAN Exportin-1 OS=Homo sapiens OX=9606 GN=XPO1 PE=1 SV=1	1	20	20	20	5	3	2	5	4	4	4	2	1	4	4	4	1	4	5	0	1	6	3	6	5	1	1	8	6	6	2	2	4	1	3	5	4	3	4	2	0	0
O15020;O15020-2	O15020;O15020-2	39;37	35;33	35;33	Spectrin beta chain, non-erythrocytic 2	SPTBN2	sp|O15020|SPTN2_HUMAN Spectrin beta chain, non-erythrocytic 2 OS=Homo sapiens OX=9606 GN=SPTBN2 PE=1 SV=3;sp|O15020-2|SPTN2_HUMAN Isoform 2 of Spectrin beta chain, non-erythrocytic 2 OS=Homo sapiens OX=9606 GN=SPTBN2	2	39	35	35	9	1	15	19	12	11	12	9	2	12	13	1	3	14	11	4	3	11	9	15	16	7	10	15	18	14	5	6	7	8	16	19	8	4	17	16	2	1
O15031	O15031	14	14	14	Plexin-B2	PLXNB2	sp|O15031|PLXB2_HUMAN Plexin-B2 OS=Homo sapiens OX=9606 GN=PLXNB2 PE=1 SV=3	1	14	14	14	1	0	4	4	1	2	0	1	1	1	1	0	0	1	5	1	1	3	1	3	4	1	0	4	6	5	0	1	1	1	3	5	2	0	4	6	0	0
O15067	O15067	7	7	7	Phosphoribosylformylglycinamidine synthase	PFAS	sp|O15067|PUR4_HUMAN Phosphoribosylformylglycinamidine synthase OS=Homo sapiens OX=9606 GN=PFAS PE=1 SV=4	1	7	7	7	0	0	0	0	0	1	0	0	0	0	0	0	0	0	1	0	0	0	0	1	1	0	0	0	0	1	0	0	0	0	0	0	0	1	0	0	0	0
O15069	O15069	1	1	1	NAC-alpha domain-containing protein 1	NACAD	sp|O15069|NACAD_HUMAN NAC-alpha domain-containing protein 1 OS=Homo sapiens OX=9606 GN=NACAD PE=1 SV=3	1	1	1	1	0	1	0	0	0	0	0	0	0	0	0	0	0	0	0	0	0	0	0	0	0	0	0	0	0	0	0	0	0	0	1	0	0	0	0	0	0	0
O15127	O15127	2	2	2	Secretory carrier-associated membrane protein 2	SCAMP2	sp|O15127|SCAM2_HUMAN Secretory carrier-associated membrane protein 2 OS=Homo sapiens OX=9606 GN=SCAMP2 PE=1 SV=2	1	2	2	2	1	0	1	1	1	1	1	0	1	1	1	0	0	1	1	1	0	1	1	1	1	1	1	1	1	1	0	0	1	0	1	1	0	1	1	1	0	0
O15143	O15143	10	10	9	Actin-related protein 2/3 complex subunit 1B	ARPC1B	sp|O15143|ARC1B_HUMAN Actin-related protein 2/3 complex subunit 1B OS=Homo sapiens OX=9606 GN=ARPC1B PE=1 SV=3	1	10	10	9	3	2	6	6	4	4	5	7	4	7	4	2	1	5	6	3	1	5	6	4	8	3	3	7	8	5	2	1	6	1	5	4	2	5	6	8	0	1
O15144	O15144	7	7	7	Actin-related protein 2/3 complex subunit 2	ARPC2	sp|O15144|ARPC2_HUMAN Actin-related protein 2/3 complex subunit 2 OS=Homo sapiens OX=9606 GN=ARPC2 PE=1 SV=1	1	7	7	7	4	2	4	3	3	5	4	2	3	5	2	1	0	3	3	4	4	4	4	5	3	2	2	4	4	4	2	1	3	2	5	2	3	4	4	3	2	2
O15145	O15145	2	2	2	Actin-related protein 2/3 complex subunit 3	ARPC3	sp|O15145|ARPC3_HUMAN Actin-related protein 2/3 complex subunit 3 OS=Homo sapiens OX=9606 GN=ARPC3 PE=1 SV=3	1	2	2	2	1	1	1	1	1	1	2	1	1	2	1	1	1	1	1	1	1	1	1	1	1	1	1	1	1	1	1	1	1	1	1	1	1	1	1	1	1	1
O15160-2;O15160	O15160-2;O15160	2;2	2;2	2;2	DNA-directed RNA polymerases I and III subunit RPAC1	POLR1C	sp|O15160-2|RPAC1_HUMAN Isoform 2 of DNA-directed RNA polymerases I and III subunit RPAC1 OS=Homo sapiens OX=9606 GN=POLR1C;sp|O15160|RPAC1_HUMAN DNA-directed RNA polymerases I and III subunit RPAC1 OS=Homo sapiens OX=9606 GN=POLR1C PE=1 SV=1	2	2	2	2	0	0	0	0	0	0	0	0	0	0	0	0	0	0	0	0	0	0	0	0	0	0	0	1	1	0	0	0	0	0	0	0	0	0	0	0	0	0
O15173;O15173-2	O15173;O15173-2	4;4	4;4	4;4	Membrane-associated progesterone receptor component 2	PGRMC2	sp|O15173|PGRC2_HUMAN Membrane-associated progesterone receptor component 2 OS=Homo sapiens OX=9606 GN=PGRMC2 PE=1 SV=1;sp|O15173-2|PGRC2_HUMAN Isoform 2 of Membrane-associated progesterone receptor component 2 OS=Homo sapiens OX=9606 GN=PGRMC2	2	4	4	4	0	1	1	2	2	1	2	1	1	2	2	0	0	2	1	1	1	2	2	1	2	1	0	2	2	2	0	1	1	1	0	1	0	1	1	2	0	0
P84022-3;P84022-2;P84022;O15198-2;Q15796-2;Q15796;O15198;P84022-4;Q99717;Q15797	P84022-3;P84022-2;P84022;O15198-2;Q15796-2;Q15796;O15198;P84022-4;Q99717;Q15797	2;2;2;2;2;2;2;1;1;1	2;2;2;2;2;2;2;1;1;1	2;2;2;2;2;2;2;1;1;1	Mothers against decapentaplegic homolog 3;Mothers against decapentaplegic homolog 9;Mothers against decapentaplegic homolog 2;Mothers against decapentaplegic homolog 5;Mothers against decapentaplegic homolog 1	SMAD3;SMAD9;SMAD2;SMAD5;SMAD1	sp|P84022-3|SMAD3_HUMAN Isoform 3 of Mothers against decapentaplegic homolog 3 OS=Homo sapiens OX=9606 GN=SMAD3;sp|P84022-2|SMAD3_HUMAN Isoform 2 of Mothers against decapentaplegic homolog 3 OS=Homo sapiens OX=9606 GN=SMAD3;sp|P84022|SMAD3_HUMAN Mothers ag	10	2	2	2	0	0	0	1	0	0	0	0	0	0	0	0	0	0	0	0	0	0	0	0	1	0	0	1	0	0	0	0	0	0	0	0	0	1	0	1	0	0
O15212	O15212	2	2	2	Prefoldin subunit 6	PFDN6	sp|O15212|PFD6_HUMAN Prefoldin subunit 6 OS=Homo sapiens OX=9606 GN=PFDN6 PE=1 SV=1	1	2	2	2	0	0	0	0	0	0	0	0	0	0	0	0	0	0	0	1	0	0	0	0	0	0	0	0	0	0	0	0	0	0	0	0	0	0	0	0	0	0
O15217;O15217-2	O15217;O15217-2	2;1	2;1	2;1	Glutathione S-transferase A4	GSTA4	sp|O15217|GSTA4_HUMAN Glutathione S-transferase A4 OS=Homo sapiens OX=9606 GN=GSTA4 PE=1 SV=1;sp|O15217-2|GSTA4_HUMAN Isoform 2 of Glutathione S-transferase A4 OS=Homo sapiens OX=9606 GN=GSTA4	2	2	2	2	0	0	0	0	0	0	0	0	0	0	0	0	0	0	0	0	0	0	0	0	0	0	0	0	0	1	0	0	0	0	0	0	0	0	0	0	0	0
O15229;O15229-3;O15229-2	O15229;O15229-3;O15229-2	5;4;4	5;4;4	5;4;4	Kynurenine 3-monooxygenase	KMO	sp|O15229|KMO_HUMAN Kynurenine 3-monooxygenase OS=Homo sapiens OX=9606 GN=KMO PE=1 SV=2;sp|O15229-3|KMO_HUMAN Isoform 3 of Kynurenine 3-monooxygenase OS=Homo sapiens OX=9606 GN=KMO;sp|O15229-2|KMO_HUMAN Isoform 2 of Kynurenine 3-monooxygenase OS=Homo sapie	3	5	5	5	0	0	0	1	0	1	0	0	0	0	0	0	0	0	0	0	0	1	1	0	0	0	0	1	1	2	0	0	0	0	0	0	0	0	0	1	0	0
O15231-3;O15231-2	O15231-3;O15231-2	11;7	11;7	1;1	Zinc finger protein 185	ZNF185	sp|O15231-3|ZN185_HUMAN Isoform 3 of Zinc finger protein 185 OS=Homo sapiens OX=9606 GN=ZNF185;sp|O15231-2|ZN185_HUMAN Isoform 2 of Zinc finger protein 185 OS=Homo sapiens OX=9606 GN=ZNF185	2	11	11	1	3	3	4	3	3	2	2	3	3	4	3	4	2	4	4	2	5	4	2	5	3	4	3	3	4	3	4	2	3	2	4	2	1	2	5	3	4	1
O15258	O15258	3	3	3	Protein RER1	RER1	sp|O15258|RER1_HUMAN Protein RER1 OS=Homo sapiens OX=9606 GN=RER1 PE=1 SV=1	1	3	3	3	0	1	1	1	1	1	0	0	0	1	1	0	0	1	2	1	2	1	1	1	2	1	0	0	2	1	0	0	2	0	1	0	0	1	2	1	0	0
O15260;O15260-2;O15260-3	O15260;O15260-2;O15260-3	4;4;3	4;4;3	4;4;3	Surfeit locus protein 4	SURF4	sp|O15260|SURF4_HUMAN Surfeit locus protein 4 OS=Homo sapiens OX=9606 GN=SURF4 PE=1 SV=3;sp|O15260-2|SURF4_HUMAN Isoform 2 of Surfeit locus protein 4 OS=Homo sapiens OX=9606 GN=SURF4;sp|O15260-3|SURF4_HUMAN Isoform 3 of Surfeit locus protein 4 OS=Homo sapi	3	4	4	4	0	0	0	1	1	0	0	0	0	0	0	0	0	0	0	0	0	1	1	1	1	0	0	1	2	1	0	0	0	0	1	1	1	0	0	0	0	0
O15305;O15305-2;Q92871	O15305	5;2;1	5;2;1	5;2;1	Phosphomannomutase 2	PMM2	sp|O15305|PMM2_HUMAN Phosphomannomutase 2 OS=Homo sapiens OX=9606 GN=PMM2 PE=1 SV=1	3	5	5	5	0	0	0	0	1	0	1	0	0	0	0	0	0	0	0	1	0	0	0	0	0	0	0	1	0	1	0	0	0	0	0	1	0	0	0	0	0	0
O15327;O15327-2	O15327	7;1	7;1	7;1	Type II inositol 3,4-bisphosphate 4-phosphatase	INPP4B	sp|O15327|INP4B_HUMAN Inositol polyphosphate 4-phosphatase type II OS=Homo sapiens OX=9606 GN=INPP4B PE=1 SV=4	2	7	7	7	1	0	0	0	0	0	0	0	0	0	0	0	0	1	0	0	0	0	0	0	0	0	0	1	0	0	0	0	0	0	1	0	0	0	0	0	0	0
O15355	O15355	3	3	3	Protein phosphatase 1G	PPM1G	sp|O15355|PPM1G_HUMAN Protein phosphatase 1G OS=Homo sapiens OX=9606 GN=PPM1G PE=1 SV=1	1	3	3	3	0	0	1	0	0	0	0	0	0	0	0	0	0	0	0	0	0	0	0	0	0	0	0	1	1	0	0	0	0	0	0	0	0	0	1	0	0	0
O15371-2;O15371-3;O15371	O15371-2;O15371-3;O15371	7;7;7	7;7;7	7;7;7	Eukaryotic translation initiation factor 3 subunit D	EIF3D	sp|O15371-2|EIF3D_HUMAN Isoform 2 of Eukaryotic translation initiation factor 3 subunit D OS=Homo sapiens OX=9606 GN=EIF3D;sp|O15371-3|EIF3D_HUMAN Isoform 3 of Eukaryotic translation initiation factor 3 subunit D OS=Homo sapiens OX=9606 GN=EIF3D;sp|O15371|	3	7	7	7	0	0	2	3	1	2	0	1	1	0	2	0	0	1	4	0	0	1	2	1	2	0	0	4	4	3	0	0	0	1	3	2	1	1	1	1	0	0
O15372	O15372	4	4	4	Eukaryotic translation initiation factor 3 subunit H	EIF3H	sp|O15372|EIF3H_HUMAN Eukaryotic translation initiation factor 3 subunit H OS=Homo sapiens OX=9606 GN=EIF3H PE=1 SV=1	1	4	4	4	1	2	0	0	0	0	0	0	0	1	1	0	0	0	3	0	0	1	2	1	2	0	1	2	0	1	0	0	1	0	1	2	0	0	1	3	0	0
O15382-2;O15382	O15382-2;O15382	3;3	3;3	3;3	Branched-chain-amino-acid aminotransferase, mitochondrial	BCAT2	sp|O15382-2|BCAT2_HUMAN Isoform B of Branched-chain-amino-acid aminotransferase, mitochondrial OS=Homo sapiens OX=9606 GN=BCAT2;sp|O15382|BCAT2_HUMAN Branched-chain-amino-acid aminotransferase, mitochondrial OS=Homo sapiens OX=9606 GN=BCAT2 PE=1 SV=2	2	3	3	3	0	0	0	1	1	0	0	0	0	0	0	0	0	0	0	0	0	0	0	0	0	0	0	2	3	1	0	0	0	0	0	2	0	0	1	0	0	0
O15400-2;O15400	O15400-2;O15400	3;3	3;3	3;3	Syntaxin-7	STX7	sp|O15400-2|STX7_HUMAN Isoform 2 of Syntaxin-7 OS=Homo sapiens OX=9606 GN=STX7;sp|O15400|STX7_HUMAN Syntaxin-7 OS=Homo sapiens OX=9606 GN=STX7 PE=1 SV=4	2	3	3	3	0	1	1	1	1	1	1	0	0	1	1	0	0	1	1	0	0	1	1	1	1	1	1	0	1	2	0	0	0	0	0	1	0	1	1	1	0	0
O15439;O15439-2;O15439-4;O15439-3	O15439;O15439-2;O15439-4;O15439-3	12;11;8;8	12;11;8;8	12;11;8;8	Multidrug resistance-associated protein 4	ABCC4	sp|O15439|MRP4_HUMAN Multidrug resistance-associated protein 4 OS=Homo sapiens OX=9606 GN=ABCC4 PE=1 SV=3;sp|O15439-2|MRP4_HUMAN Isoform 2 of Multidrug resistance-associated protein 4 OS=Homo sapiens OX=9606 GN=ABCC4;sp|O15439-4|MRP4_HUMAN Isoform 4 of Mul	4	12	12	12	0	0	0	0	1	2	1	0	0	2	1	0	0	0	0	0	1	0	0	0	0	0	0	1	2	2	0	0	0	0	0	1	0	1	1	0	0	0
O15455-2;O15455	O15455-2;O15455	3;3	3;3	3;3	Toll-like receptor 3	TLR3	sp|O15455-2|TLR3_HUMAN Isoform 2 of Toll-like receptor 3 OS=Homo sapiens OX=9606 GN=TLR3;sp|O15455|TLR3_HUMAN Toll-like receptor 3 OS=Homo sapiens OX=9606 GN=TLR3 PE=1 SV=1	2	3	3	3	0	0	0	0	0	0	1	0	1	0	0	0	0	0	0	0	0	0	0	0	0	0	0	1	2	1	0	0	0	0	0	0	0	0	0	0	0	0
O15484	O15484	10	10	10	Calpain-5	CAPN5	sp|O15484|CAN5_HUMAN Calpain-5 OS=Homo sapiens OX=9606 GN=CAPN5 PE=1 SV=2	1	10	10	10	2	1	5	7	4	2	4	0	0	2	2	0	0	4	5	0	2	6	4	4	7	2	2	7	6	5	1	1	1	1	5	7	1	3	7	6	0	0
O15498-2;O15498	O15498-2;O15498	2;2	2;2	2;2	Synaptobrevin homolog YKT6	YKT6	sp|O15498-2|YKT6_HUMAN Isoform 2 of Synaptobrevin homolog YKT6 OS=Homo sapiens OX=9606 GN=YKT6;sp|O15498|YKT6_HUMAN Synaptobrevin homolog YKT6 OS=Homo sapiens OX=9606 GN=YKT6 PE=1 SV=1	2	2	2	2	0	0	0	0	0	0	0	1	0	1	0	0	0	1	1	0	0	0	0	0	0	0	0	0	1	1	0	0	0	0	2	1	0	0	0	0	0	0
O15511;O15511-2	O15511;O15511-2	6;5	6;5	6;5	Actin-related protein 2/3 complex subunit 5	ARPC5	sp|O15511|ARPC5_HUMAN Actin-related protein 2/3 complex subunit 5 OS=Homo sapiens OX=9606 GN=ARPC5 PE=1 SV=3;sp|O15511-2|ARPC5_HUMAN Isoform 2 of Actin-related protein 2/3 complex subunit 5 OS=Homo sapiens OX=9606 GN=ARPC5	2	6	6	6	2	2	5	2	3	2	3	4	2	2	3	1	2	4	3	1	1	4	2	3	3	2	3	3	4	2	2	1	2	2	3	3	1	1	5	3	1	1
O15551;O14493;O95484;P56747	O15551;O14493;O95484;P56747	2;1;1;1	2;1;1;1	2;1;1;1	Claudin-3;Claudin-4;Claudin-9;Claudin-6	CLDN3;CLDN4;CLDN9;CLDN6	sp|O15551|CLD3_HUMAN Claudin-3 OS=Homo sapiens OX=9606 GN=CLDN3 PE=1 SV=1;sp|O14493|CLD4_HUMAN Claudin-4 OS=Homo sapiens OX=9606 GN=CLDN4 PE=1 SV=1;sp|O95484|CLD9_HUMAN Claudin-9 OS=Homo sapiens OX=9606 GN=CLDN9 PE=1 SV=1;sp|P56747|CLD6_HUMAN Claudin-6 OS=	4	2	2	2	2	1	1	1	0	1	1	2	1	1	2	0	0	1	1	0	1	1	1	1	2	1	1	1	1	1	0	0	1	1	2	2	0	0	0	1	0	0
O43143	O43143	7	7	7	Pre-mRNA-splicing factor ATP-dependent RNA helicase DHX15	DHX15	sp|O43143|DHX15_HUMAN Pre-mRNA-splicing factor ATP-dependent RNA helicase DHX15 OS=Homo sapiens OX=9606 GN=DHX15 PE=1 SV=2	1	7	7	7	0	1	1	1	0	1	0	0	0	1	1	0	0	1	1	0	0	0	1	1	1	0	0	1	1	1	0	0	0	0	1	2	0	0	1	1	0	0
O43149;O43149-3	O43149;O43149-3	4;2	4;2	4;2	Zinc finger ZZ-type and EF-hand domain-containing protein 1	ZZEF1	sp|O43149|ZZEF1_HUMAN Zinc finger ZZ-type and EF-hand domain-containing protein 1 OS=Homo sapiens OX=9606 GN=ZZEF1 PE=1 SV=6;sp|O43149-3|ZZEF1_HUMAN Isoform 3 of Zinc finger ZZ-type and EF-hand domain-containing protein 1 OS=Homo sapiens OX=9606 GN=ZZEF1	2	4	4	4	0	0	0	0	0	0	0	0	0	1	0	0	0	0	0	0	0	0	0	0	0	0	0	2	1	0	0	1	0	0	0	0	0	0	1	0	0	0
O43150-2;O43150;Q9ULH1;Q9ULH1-2	O43150-2;O43150	4;4;1;1	4;4;1;1	4;4;1;1	Arf-GAP with SH3 domain, ANK repeat and PH domain-containing protein 2	ASAP2	sp|O43150-2|ASAP2_HUMAN Isoform 2 of Arf-GAP with SH3 domain, ANK repeat and PH domain-containing protein 2 OS=Homo sapiens OX=9606 GN=ASAP2;sp|O43150|ASAP2_HUMAN Arf-GAP with SH3 domain, ANK repeat and PH domain-containing protein 2 OS=Homo sapiens OX=960	4	4	4	4	0	1	0	0	0	1	0	0	0	1	0	0	1	0	0	0	0	0	0	0	0	0	0	0	0	1	0	0	0	0	0	0	0	0	0	0	0	0
O43169	O43169	2	2	2	Cytochrome b5 type B	CYB5B	sp|O43169|CYB5B_HUMAN Cytochrome b5 type B OS=Homo sapiens OX=9606 GN=CYB5B PE=1 SV=3	1	2	2	2	0	0	1	0	0	1	0	0	0	0	0	0	0	0	0	0	0	1	0	0	1	0	0	0	0	1	0	0	0	0	1	0	1	0	1	0	0	0
O43175	O43175	11	11	11	D-3-phosphoglycerate dehydrogenase	PHGDH	sp|O43175|SERA_HUMAN D-3-phosphoglycerate dehydrogenase OS=Homo sapiens OX=9606 GN=PHGDH PE=1 SV=4	1	11	11	11	8	6	4	8	5	8	3	4	4	6	7	5	5	6	7	4	6	3	6	4	8	5	5	7	9	7	6	7	7	7	7	8	8	10	3	7	4	6
O43237;O43237-2	O43237;O43237-2	6;5	5;5	5;5	Cytoplasmic dynein 1 light intermediate chain 2	DYNC1LI2	sp|O43237|DC1L2_HUMAN Cytoplasmic dynein 1 light intermediate chain 2 OS=Homo sapiens OX=9606 GN=DYNC1LI2 PE=1 SV=1;sp|O43237-2|DC1L2_HUMAN Isoform 2 of Cytoplasmic dynein 1 light intermediate chain 2 OS=Homo sapiens OX=9606 GN=DYNC1LI2	2	6	5	5	2	0	1	2	0	1	1	0	0	0	1	0	0	1	1	0	0	1	1	2	0	0	0	1	1	0	0	0	0	0	1	1	0	0	1	1	0	0
O43242;O43242-2	O43242;O43242-2	10;7	10;7	10;7	26S proteasome non-ATPase regulatory subunit 3	PSMD3	sp|O43242|PSMD3_HUMAN 26S proteasome non-ATPase regulatory subunit 3 OS=Homo sapiens OX=9606 GN=PSMD3 PE=1 SV=2;sp|O43242-2|PSMD3_HUMAN Isoform 2 of 26S proteasome non-ATPase regulatory subunit 3 OS=Homo sapiens OX=9606 GN=PSMD3	2	10	10	10	7	3	3	6	3	5	5	2	1	4	3	1	2	5	5	3	3	4	5	3	6	1	1	5	5	5	1	2	4	4	5	5	5	3	3	5	1	0
O43252	O43252	2	2	2	Bifunctional 3-phosphoadenosine 5-phosphosulfate synthase 1;Sulfate adenylyltransferase;Adenylyl-sulfate kinase	PAPSS1	sp|O43252|PAPS1_HUMAN Bifunctional 3-phosphoadenosine 5-phosphosulfate synthase 1 OS=Homo sapiens OX=9606 GN=PAPSS1 PE=1 SV=2	1	2	2	2	0	0	0	0	0	0	0	0	0	0	0	0	0	0	1	0	0	0	0	0	0	0	0	0	0	0	0	0	0	0	0	1	0	0	0	1	0	0
O43278-2;O43278	O43278-2;O43278	5;5	5;5	5;5	Kunitz-type protease inhibitor 1	SPINT1	sp|O43278-2|SPIT1_HUMAN Isoform 2 of Kunitz-type protease inhibitor 1 OS=Homo sapiens OX=9606 GN=SPINT1;sp|O43278|SPIT1_HUMAN Kunitz-type protease inhibitor 1 OS=Homo sapiens OX=9606 GN=SPINT1 PE=1 SV=2	2	5	5	5	0	0	0	1	0	1	2	0	0	1	1	0	0	0	0	1	0	0	1	1	3	1	1	1	3	1	0	0	0	0	1	1	0	1	1	1	0	0
O43324-2;O43324	O43324-2;O43324	2;2	2;2	2;2	Eukaryotic translation elongation factor 1 epsilon-1	EEF1E1	sp|O43324-2|MCA3_HUMAN Isoform 2 of Eukaryotic translation elongation factor 1 epsilon-1 OS=Homo sapiens OX=9606 GN=EEF1E1;sp|O43324|MCA3_HUMAN Eukaryotic translation elongation factor 1 epsilon-1 OS=Homo sapiens OX=9606 GN=EEF1E1 PE=1 SV=1	2	2	2	2	1	1	1	1	1	1	1	1	1	1	1	1	0	1	1	1	1	1	1	1	1	0	1	1	1	1	1	1	0	1	1	1	1	1	1	1	0	0
O43390;O43390-2;O43390-4;O43390-3	O43390;O43390-2;O43390-4;O43390-3	10;9;8;8	7;6;5;6	7;6;5;6	Heterogeneous nuclear ribonucleoprotein R	HNRNPR	sp|O43390|HNRPR_HUMAN Heterogeneous nuclear ribonucleoprotein R OS=Homo sapiens OX=9606 GN=HNRNPR PE=1 SV=1;sp|O43390-2|HNRPR_HUMAN Isoform 2 of Heterogeneous nuclear ribonucleoprotein R OS=Homo sapiens OX=9606 GN=HNRNPR;sp|O43390-4|HNRPR_HUMAN Isoform 4 o	4	10	7	7	3	1	5	2	4	5	3	2	0	4	2	0	0	2	3	0	2	3	3	3	3	3	1	5	6	3	3	1	3	1	3	3	4	2	3	3	0	0
O43396	O43396	6	6	6	Thioredoxin-like protein 1	TXNL1	sp|O43396|TXNL1_HUMAN Thioredoxin-like protein 1 OS=Homo sapiens OX=9606 GN=TXNL1 PE=1 SV=3	1	6	6	6	4	3	3	4	3	4	4	3	5	4	4	2	2	4	3	1	2	4	4	2	4	2	3	5	4	4	2	4	4	4	3	4	5	4	3	3	3	2
O43399;O43399-5;O43399-7;O43399-2;O43399-4;O43399-3;O43399-6	O43399;O43399-5;O43399-7;O43399-2;O43399-4;O43399-3;O43399-6	6;6;6;5;5;5;3	6;6;6;5;5;5;3	6;6;6;5;5;5;3	Tumor protein D54	TPD52L2	sp|O43399|TPD54_HUMAN Tumor protein D54 OS=Homo sapiens OX=9606 GN=TPD52L2 PE=1 SV=2;sp|O43399-5|TPD54_HUMAN Isoform 5 of Tumor protein D54 OS=Homo sapiens OX=9606 GN=TPD52L2;sp|O43399-7|TPD54_HUMAN Isoform 7 of Tumor protein D54 OS=Homo sapiens OX=9606 GN	7	6	6	6	2	0	3	4	2	2	2	1	1	3	2	1	2	3	3	0	0	2	1	2	1	2	0	5	5	2	1	1	2	0	1	3	1	0	2	3	0	0
O43405;O43405-2	O43405;O43405-2	4;3	4;3	4;3	Cochlin	COCH	sp|O43405|COCH_HUMAN Cochlin OS=Homo sapiens OX=9606 GN=COCH PE=1 SV=1;sp|O43405-2|COCH_HUMAN Isoform 2 of Cochlin OS=Homo sapiens OX=9606 GN=COCH	2	4	4	4	0	0	1	0	0	0	0	0	0	0	0	0	0	0	0	0	0	0	0	0	0	0	0	0	0	0	0	0	0	0	0	0	1	0	1	0	1	1
O43447	O43447	2	2	2	Peptidyl-prolyl cis-trans isomerase H	PPIH	sp|O43447|PPIH_HUMAN Peptidyl-prolyl cis-trans isomerase H OS=Homo sapiens OX=9606 GN=PPIH PE=1 SV=1	1	2	2	2	1	1	0	1	1	1	1	1	0	1	2	0	0	0	1	0	0	0	1	0	1	0	0	1	1	1	0	0	0	0	0	1	1	1	0	0	0	0
O43451;Q2M2H8	O43451;Q2M2H8	2;1	2;1	2;1	Maltase-glucoamylase, intestinal;Maltase;Glucoamylase;Probable maltase-glucoamylase-like protein LOC93432;Glucoamylase	MGAM	sp|O43451|MGA_HUMAN Maltase-glucoamylase, intestinal OS=Homo sapiens OX=9606 GN=MGAM PE=1 SV=5;sp|Q2M2H8|MGAL_HUMAN Probable maltase-glucoamylase 2 OS=Homo sapiens OX=9606 GN=MGAM2 PE=2 SV=3	2	2	2	2	0	0	0	0	0	0	0	0	0	0	1	0	0	0	0	0	1	0	1	0	1	0	0	0	0	0	0	0	0	0	0	0	0	0	1	1	0	0
O43488;Q8NHP1;O95154	O43488	8;2;1	8;2;1	8;2;1	Aflatoxin B1 aldehyde reductase member 2	AKR7A2	sp|O43488|ARK72_HUMAN Aflatoxin B1 aldehyde reductase member 2 OS=Homo sapiens OX=9606 GN=AKR7A2 PE=1 SV=3	3	8	8	8	4	2	3	3	4	5	3	4	3	3	1	3	4	2	3	1	2	4	3	3	5	2	5	4	3	5	1	3	4	3	3	4	4	5	4	3	3	3
O43490-2;O43490;O43490-5;O43490-3;O43490-4;O43490-6;O43490-7	O43490-2;O43490;O43490-5;O43490-3;O43490-4;O43490-6;O43490-7	11;11;10;10;10;10;10	11;11;10;10;10;10;10	11;11;10;10;10;10;10	Prominin-1	PROM1	sp|O43490-2|PROM1_HUMAN Isoform 2 of Prominin-1 OS=Homo sapiens OX=9606 GN=PROM1;sp|O43490|PROM1_HUMAN Prominin-1 OS=Homo sapiens OX=9606 GN=PROM1 PE=1 SV=1;sp|O43490-5|PROM1_HUMAN Isoform 5 of Prominin-1 OS=Homo sapiens OX=9606 GN=PROM1;sp|O43490-3|PROM1_	7	11	11	11	2	1	2	3	1	2	1	1	0	1	1	2	2	2	5	2	2	0	2	2	3	4	5	0	0	0	4	2	2	2	0	0	1	3	1	1	3	0
O43504	O43504	4	4	4	Ragulator complex protein LAMTOR5	LAMTOR5	sp|O43504|LTOR5_HUMAN Ragulator complex protein LAMTOR5 OS=Homo sapiens OX=9606 GN=LAMTOR5 PE=1 SV=1	1	4	4	4	0	0	0	0	0	0	0	0	0	0	0	0	0	0	0	0	0	0	0	0	0	0	0	1	1	1	0	0	0	0	0	0	0	0	0	0	0	0
O43505	O43505	1	1	1	Beta-1,4-glucuronyltransferase 1	B4GAT1	sp|O43505|B4GA1_HUMAN Beta-1,4-glucuronyltransferase 1 OS=Homo sapiens OX=9606 GN=B4GAT1 PE=1 SV=1	1	1	1	1	0	0	0	0	0	1	0	0	0	0	1	0	1	0	0	0	0	0	1	0	0	0	1	0	0	0	0	1	0	1	0	0	0	1	0	0	0	1
O43508-2;O75888-5;O75888-4;O75888;O75888-2;O75888-3	O43508-2;O75888-5;O75888-4;O75888;O75888-2;O75888-3	2;2;2;2;1;1	2;2;2;2;1;1	2;2;2;2;1;1	Tumor necrosis factor ligand superfamily member 13	TNFSF13	sp|O43508-2|TNF12_HUMAN Isoform TWE-PRIL of Tumor necrosis factor ligand superfamily member 12 OS=Homo sapiens OX=9606 GN=TNFSF12;sp|O75888-5|TNF13_HUMAN Isoform 5 of Tumor necrosis factor ligand superfamily member 13 OS=Homo sapiens OX=9606 GN=TNFSF13;sp|	6	2	2	2	2	1	1	1	1	1	0	1	1	0	0	2	1	1	1	2	2	1	1	1	1	1	1	0	1	0	0	1	2	0	0	1	1	1	1	1	0	2
O43583	O43583	3	3	3	Density-regulated protein	DENR	sp|O43583|DENR_HUMAN Density-regulated protein OS=Homo sapiens OX=9606 GN=DENR PE=1 SV=2	1	3	3	3	0	0	0	0	0	1	0	0	0	1	1	0	0	0	1	0	0	0	0	0	1	0	0	1	0	1	0	0	0	0	1	1	0	0	1	1	0	0
O43598;O43598-2	O43598;O43598-2	3;2	3;2	3;2	2-deoxynucleoside 5-phosphate N-hydrolase 1	DNPH1	sp|O43598|DNPH1_HUMAN 2-deoxynucleoside 5-phosphate N-hydrolase 1 OS=Homo sapiens OX=9606 GN=DNPH1 PE=1 SV=1;sp|O43598-2|DNPH1_HUMAN Isoform 2 of 2-deoxynucleoside 5-phosphate N-hydrolase 1 OS=Homo sapiens OX=9606 GN=DNPH1	2	3	3	3	1	0	1	2	2	0	1	1	1	2	2	1	0	2	3	1	1	1	0	1	0	0	0	1	1	1	0	1	0	1	2	2	0	0	1	1	0	0
O43615	O43615	3	3	3	Mitochondrial import inner membrane translocase subunit TIM44	TIMM44	sp|O43615|TIM44_HUMAN Mitochondrial import inner membrane translocase subunit TIM44 OS=Homo sapiens OX=9606 GN=TIMM44 PE=1 SV=2	1	3	3	3	0	0	0	0	0	0	0	0	0	0	0	0	0	0	0	0	0	0	0	0	0	0	0	1	1	0	0	0	0	0	1	0	0	0	0	1	0	0
O43633	O43633	1	1	1	Charged multivesicular body protein 2a	CHMP2A	sp|O43633|CHM2A_HUMAN Charged multivesicular body protein 2a OS=Homo sapiens OX=9606 GN=CHMP2A PE=1 SV=1	1	1	1	1	0	0	0	0	1	0	0	0	0	1	0	0	0	0	0	0	0	0	0	0	0	0	0	0	0	0	0	0	0	0	0	0	0	0	0	0	0	0
O43653	O43653	3	3	3	Prostate stem cell antigen	PSCA	sp|O43653|PSCA_HUMAN Prostate stem cell antigen OS=Homo sapiens OX=9606 GN=PSCA PE=1 SV=2	1	3	3	3	3	3	0	0	3	3	0	0	0	2	3	3	2	3	3	3	3	3	3	3	3	3	3	2	3	3	2	2	3	2	3	3	3	3	0	0	1	0
O43670-2;O43670;O43670-4;O43670-3	O43670-2;O43670;O43670-4;O43670-3	2;2;2;1	2;2;2;1	2;2;2;1	BUB3-interacting and GLEBS motif-containing protein ZNF207	ZNF207	sp|O43670-2|ZN207_HUMAN Isoform 2 of BUB3-interacting and GLEBS motif-containing protein ZNF207 OS=Homo sapiens OX=9606 GN=ZNF207;sp|O43670|ZN207_HUMAN BUB3-interacting and GLEBS motif-containing protein ZNF207 OS=Homo sapiens OX=9606 GN=ZNF207 PE=1 SV=1;s	4	2	2	2	0	0	1	2	0	2	0	0	1	0	1	0	0	0	1	0	0	1	1	0	1	0	0	0	0	0	0	0	0	0	0	0	0	0	2	0	0	0
O43678	O43678	1	1	1	NADH dehydrogenase [ubiquinone] 1 alpha subcomplex subunit 2	NDUFA2	sp|O43678|NDUA2_HUMAN NADH dehydrogenase [ubiquinone] 1 alpha subcomplex subunit 2 OS=Homo sapiens OX=9606 GN=NDUFA2 PE=1 SV=3	1	1	1	1	0	0	0	0	0	0	0	0	0	0	0	0	0	0	0	0	0	0	0	0	0	0	0	0	0	0	0	0	0	0	0	0	0	0	0	0	0	0
O43681	O43681	7	7	7	ATPase ASNA1	ASNA1	sp|O43681|GET3_HUMAN ATPase GET3 OS=Homo sapiens OX=9606 GN=GET3 PE=1 SV=2	1	7	7	7	2	2	2	4	1	4	1	2	0	0	2	0	0	1	4	0	1	1	1	1	3	0	1	2	3	2	0	1	1	1	4	1	2	2	1	3	2	0
O43684-2;O43684	O43684-2;O43684	3;3	3;3	3;3	Mitotic checkpoint protein BUB3	BUB3	sp|O43684-2|BUB3_HUMAN Isoform 2 of Mitotic checkpoint protein BUB3 OS=Homo sapiens OX=9606 GN=BUB3;sp|O43684|BUB3_HUMAN Mitotic checkpoint protein BUB3 OS=Homo sapiens OX=9606 GN=BUB3 PE=1 SV=1	2	3	3	3	1	0	0	1	0	1	0	0	0	0	0	0	0	1	0	0	0	2	0	1	0	0	0	3	2	1	1	0	0	0	1	1	1	0	1	1	0	0
O43707;O43707-2;O43707-3	O43707;O43707-2;O43707-3	48;31;26	48;31;26	33;23;21	Alpha-actinin-4	ACTN4	sp|O43707|ACTN4_HUMAN Alpha-actinin-4 OS=Homo sapiens OX=9606 GN=ACTN4 PE=1 SV=2;sp|O43707-2|ACTN4_HUMAN Isoform ACTN4ISO of Alpha-actinin-4 OS=Homo sapiens OX=9606 GN=ACTN4;sp|O43707-3|ACTN4_HUMAN Isoform 3 of Alpha-actinin-4 OS=Homo sapiens OX=9606 GN=AC	3	48	48	33	31	24	30	35	32	35	28	31	27	33	34	24	24	31	33	29	28	29	33	35	34	27	33	33	36	31	20	27	30	25	32	34	28	32	33	31	21	22
O43708;O43708-2;O43708-3	O43708;O43708-2;O43708-3	5;4;4	5;4;4	5;4;4	Maleylacetoacetate isomerase	GSTZ1	sp|O43708|MAAI_HUMAN Maleylacetoacetate isomerase OS=Homo sapiens OX=9606 GN=GSTZ1 PE=1 SV=3;sp|O43708-2|MAAI_HUMAN Isoform 2 of Maleylacetoacetate isomerase OS=Homo sapiens OX=9606 GN=GSTZ1;sp|O43708-3|MAAI_HUMAN Isoform 3 of Maleylacetoacetate isomerase	3	5	5	5	0	0	1	1	1	1	2	0	0	0	0	0	0	1	2	0	0	0	0	0	2	0	0	1	2	1	0	0	0	1	3	3	0	1	0	0	0	0
O43747;O43747-2	O43747;O43747-2	11;11	11;11	11;11	AP-1 complex subunit gamma-1	AP1G1	sp|O43747|AP1G1_HUMAN AP-1 complex subunit gamma-1 OS=Homo sapiens OX=9606 GN=AP1G1 PE=1 SV=5;sp|O43747-2|AP1G1_HUMAN Isoform 2 of AP-1 complex subunit gamma-1 OS=Homo sapiens OX=9606 GN=AP1G1	2	11	11	11	3	0	2	3	1	1	0	2	0	1	1	0	0	2	1	2	0	2	1	2	4	2	1	3	3	2	0	0	0	1	2	3	2	0	2	1	0	0
O43760;O43760-2	O43760;O43760-2	1;1	1;1	1;1	Synaptogyrin-2	SYNGR2	sp|O43760|SNG2_HUMAN Synaptogyrin-2 OS=Homo sapiens OX=9606 GN=SYNGR2 PE=1 SV=1;sp|O43760-2|SNG2_HUMAN Isoform 2 of Synaptogyrin-2 OS=Homo sapiens OX=9606 GN=SYNGR2	2	1	1	1	0	0	0	0	0	0	0	0	0	0	0	0	0	1	0	1	0	0	0	1	0	0	0	0	0	0	0	0	1	0	0	0	0	0	0	0	0	0
O43765	O43765	2	2	2	Small glutamine-rich tetratricopeptide repeat-containing protein alpha	SGTA	sp|O43765|SGTA_HUMAN Small glutamine-rich tetratricopeptide repeat-containing protein alpha OS=Homo sapiens OX=9606 GN=SGTA PE=1 SV=1	1	2	2	2	1	0	1	0	0	1	0	0	0	0	1	0	0	0	0	0	0	1	0	1	0	0	0	0	0	1	0	0	0	0	0	0	0	0	0	1	0	0
O43768-6;O43768-5;O43768-2;O43768;O43768-9;O43768-7;O43768-3;O43768-4	O43768-6;O43768-5;O43768-2;O43768;O43768-9;O43768-7;O43768-3;O43768-4	1;1;1;1;1;1;1;1	1;1;1;1;1;1;1;1	1;1;1;1;1;1;1;1	Alpha-endosulfine	ENSA	sp|O43768-6|ENSA_HUMAN Isoform 6 of Alpha-endosulfine OS=Homo sapiens OX=9606 GN=ENSA;sp|O43768-5|ENSA_HUMAN Isoform 5 of Alpha-endosulfine OS=Homo sapiens OX=9606 GN=ENSA;sp|O43768-2|ENSA_HUMAN Isoform 2 of Alpha-endosulfine OS=Homo sapiens OX=9606 GN=ENS	8	1	1	1	1	0	1	1	1	1	0	0	0	1	1	0	1	0	1	0	0	1	0	0	1	1	1	0	1	0	0	0	0	1	1	1	0	1	0	1	0	1
O43776;O43776-2	O43776	15;1	15;1	15;1	Asparagine--tRNA ligase, cytoplasmic	NARS	sp|O43776|SYNC_HUMAN Asparagine--tRNA ligase, cytoplasmic OS=Homo sapiens OX=9606 GN=NARS1 PE=1 SV=1	2	15	15	15	9	6	7	9	8	7	5	6	3	10	7	3	3	9	9	1	4	7	7	9	7	5	5	11	8	9	3	3	5	4	9	11	7	7	5	7	3	0
O43809	O43809	5	5	5	Cleavage and polyadenylation specificity factor subunit 5	NUDT21	sp|O43809|CPSF5_HUMAN Cleavage and polyadenylation specificity factor subunit 5 OS=Homo sapiens OX=9606 GN=NUDT21 PE=1 SV=1	1	5	5	5	1	0	2	1	2	0	2	1	0	1	0	0	0	1	0	0	0	1	1	2	2	0	0	1	3	1	0	0	0	0	0	0	1	0	3	1	0	0
O43813	O43813	6	6	6	LanC-like protein 1	LANCL1	sp|O43813|LANC1_HUMAN Glutathione S-transferase LANCL1 OS=Homo sapiens OX=9606 GN=LANCL1 PE=1 SV=1	1	6	6	6	3	2	1	1	3	1	3	3	2	2	1	1	0	2	3	0	2	3	0	0	1	2	3	3	3	2	1	0	2	1	1	3	2	1	0	1	0	0
O43815-2;O43815	O43815-2;O43815	4;4	4;4	4;4	Striatin	STRN	sp|O43815-2|STRN_HUMAN Isoform 2 of Striatin OS=Homo sapiens OX=9606 GN=STRN;sp|O43815|STRN_HUMAN Striatin OS=Homo sapiens OX=9606 GN=STRN PE=1 SV=4	2	4	4	4	0	0	0	0	0	0	0	0	0	1	1	0	0	0	0	0	0	0	0	0	1	0	0	1	1	0	0	0	0	0	0	0	0	0	0	1	0	0
O43837;O43837-3;O43837-2	O43837;O43837-3;O43837-2	3;2;2	3;2;2	3;2;2	Isocitrate dehydrogenase [NAD] subunit beta, mitochondrial	IDH3B	sp|O43837|IDH3B_HUMAN Isocitrate dehydrogenase [NAD] subunit beta, mitochondrial OS=Homo sapiens OX=9606 GN=IDH3B PE=1 SV=2;sp|O43837-3|IDH3B_HUMAN Isoform C of Isocitrate dehydrogenase [NAD] subunit beta, mitochondrial OS=Homo sapiens OX=9606 GN=IDH3B;sp|	3	3	3	3	0	0	2	1	2	0	0	0	0	0	0	0	0	0	0	0	1	1	0	0	0	0	0	0	2	1	1	0	0	0	1	0	0	1	1	0	0	0
O43847;O43847-2	O43847;O43847-2	6;6	6;6	6;6	Nardilysin	NRD1	sp|O43847|NRDC_HUMAN Nardilysin OS=Homo sapiens OX=9606 GN=NRDC PE=1 SV=3;sp|O43847-2|NRDC_HUMAN Isoform 2 of Nardilysin OS=Homo sapiens OX=9606 GN=NRDC	2	6	6	6	0	1	0	0	0	1	0	0	0	2	0	0	0	1	0	0	0	0	1	0	0	0	0	0	1	0	0	0	0	0	0	0	0	0	0	0	0	0
O43852;O43852-3;O43852-6;O43852-5;O43852-10;O43852-15;O43852-13;O43852-14;O43852-9;O43852-11;O43852-12	O43852;O43852-3;O43852-6;O43852-5;O43852-10;O43852-15	11;11;9;8;7;6;5;5;5;5;1	11;11;9;8;7;6;5;5;5;5;1	4;4;4;4;4;0;4;4;1;4;0	Calumenin	CALU	sp|O43852|CALU_HUMAN Calumenin OS=Homo sapiens OX=9606 GN=CALU PE=1 SV=2;sp|O43852-3|CALU_HUMAN Isoform 3 of Calumenin OS=Homo sapiens OX=9606 GN=CALU;sp|O43852-6|CALU_HUMAN Isoform 6 of Calumenin OS=Homo sapiens OX=9606 GN=CALU;sp|O43852-5|CALU_HUMAN Isof	11	11	11	4	7	6	3	5	5	5	3	0	0	7	3	4	1	5	6	3	6	3	3	1	4	4	5	3	4	1	3	0	5	4	2	1	6	7	0	2	3	3
O43865;O43865-2	O43865;O43865-2	5;3	3;1	3;1	Putative adenosylhomocysteinase 2	AHCYL1	sp|O43865|SAHH2_HUMAN S-adenosylhomocysteine hydrolase-like protein 1 OS=Homo sapiens OX=9606 GN=AHCYL1 PE=1 SV=2;sp|O43865-2|SAHH2_HUMAN Isoform 2 of S-adenosylhomocysteine hydrolase-like protein 1 OS=Homo sapiens OX=9606 GN=AHCYL1	2	5	3	3	2	2	1	2	1	3	3	1	1	3	2	0	1	1	2	0	1	2	2	1	2	2	2	3	3	3	0	1	1	0	2	3	1	2	1	2	0	0
O43866	O43866	8	8	8	CD5 antigen-like	CD5L	sp|O43866|CD5L_HUMAN CD5 antigen-like OS=Homo sapiens OX=9606 GN=CD5L PE=1 SV=1	1	8	8	8	0	0	4	4	1	2	0	1	0	0	0	1	0	0	0	0	0	0	0	2	4	0	0	2	4	1	0	0	0	0	0	3	1	1	2	2	0	0
O60234	O60234	4	4	3	Glia maturation factor gamma	GMFG	sp|O60234|GMFG_HUMAN Glia maturation factor gamma OS=Homo sapiens OX=9606 GN=GMFG PE=1 SV=1	1	4	4	3	1	0	2	2	1	1	1	0	1	2	1	0	0	0	0	0	0	2	3	1	0	0	0	0	1	0	0	0	0	0	0	0	0	0	2	1	0	0
O60235	O60235	3	3	3	Transmembrane protease serine 11D;Transmembrane protease serine 11D non-catalytic chain;Transmembrane protease serine 11D catalytic chain	TMPRSS11D	sp|O60235|TM11D_HUMAN Transmembrane protease serine 11D OS=Homo sapiens OX=9606 GN=TMPRSS11D PE=1 SV=1	1	3	3	3	0	0	0	1	0	1	0	0	0	0	1	0	0	0	1	1	0	0	0	0	1	0	1	1	1	0	0	0	0	0	0	0	0	0	0	0	0	0
O60256-4;O60256-3;O60256-2;O60256	O60256-4;O60256-3;O60256-2;O60256	6;5;5;5	5;4;4;4	5;4;4;4	Phosphoribosyl pyrophosphate synthase-associated protein 2	PRPSAP2	sp|O60256-4|KPRB_HUMAN Isoform 4 of Phosphoribosyl pyrophosphate synthase-associated protein 2 OS=Homo sapiens OX=9606 GN=PRPSAP2;sp|O60256-3|KPRB_HUMAN Isoform 3 of Phosphoribosyl pyrophosphate synthase-associated protein 2 OS=Homo sapiens OX=9606 GN=PRPS	4	6	5	5	1	0	1	1	0	0	0	0	0	0	0	0	0	1	0	0	0	1	0	0	0	0	0	1	1	1	0	0	1	1	1	0	1	0	0	0	0	0
O60271-9;O60271-4;O60271-2;O60271;O60271-5;O60271-3	O60271-9;O60271-4;O60271-2;O60271;O60271-5;O60271-3	5;5;5;5;3;3	5;5;5;5;3;3	5;5;5;5;3;3	C-Jun-amino-terminal kinase-interacting protein 4	SPAG9	sp|O60271-9|JIP4_HUMAN Isoform 6 of C-Jun-amino-terminal kinase-interacting protein 4 OS=Homo sapiens OX=9606 GN=SPAG9;sp|O60271-4|JIP4_HUMAN Isoform 4 of C-Jun-amino-terminal kinase-interacting protein 4 OS=Homo sapiens OX=9606 GN=SPAG9;sp|O60271-2|JIP4_H	6	5	5	5	0	0	0	0	0	1	0	0	0	1	0	0	0	0	1	0	0	0	0	0	0	0	0	0	0	1	0	0	0	0	0	1	0	0	0	0	0	0
O60313-13;O60313;O60313-9;O60313-11;O60313-2;O60313-10	O60313-13;O60313;O60313-9;O60313-11;O60313-2;O60313-10	7;7;7;7;7;7	7;7;7;7;7;7	7;7;7;7;7;7	Dynamin-like 120 kDa protein, mitochondrial;Dynamin-like 120 kDa protein, form S1	OPA1	sp|O60313-13|OPA1_HUMAN Isoform 7 of Dynamin-like 120 kDa protein, mitochondrial OS=Homo sapiens OX=9606 GN=OPA1;sp|O60313|OPA1_HUMAN Dynamin-like 120 kDa protein, mitochondrial OS=Homo sapiens OX=9606 GN=OPA1 PE=1 SV=3;sp|O60313-9|OPA1_HUMAN Isoform 3 of	6	7	7	7	0	0	0	1	0	1	0	0	0	0	0	0	0	0	0	0	0	0	0	0	0	0	0	1	3	3	0	0	0	0	0	0	0	0	0	0	0	0
O60437	O60437	48	48	48	Periplakin	PPL	sp|O60437|PEPL_HUMAN Periplakin OS=Homo sapiens OX=9606 GN=PPL PE=1 SV=4	1	48	48	48	15	13	21	28	14	19	18	19	10	21	25	8	6	25	27	12	17	17	22	18	26	14	16	20	20	22	13	12	20	12	29	33	11	11	28	32	4	10
O60449;O60449-3;O60449-2	O60449;O60449-3;O60449-2	6;5;5	6;5;5	6;5;5	Lymphocyte antigen 75	LY75	sp|O60449|LY75_HUMAN Lymphocyte antigen 75 OS=Homo sapiens OX=9606 GN=LY75 PE=1 SV=3;sp|O60449-3|LY75_HUMAN Isoform 3 of Lymphocyte antigen 75 OS=Homo sapiens OX=9606 GN=LY75;sp|O60449-2|LY75_HUMAN Isoform 2 of Lymphocyte antigen 75 OS=Homo sapiens OX=9606	3	6	6	6	0	0	0	0	0	0	0	0	0	0	0	0	0	0	1	0	0	0	0	0	0	0	0	1	2	2	0	0	0	0	0	0	0	0	0	0	0	0
O60493;O60493-3;O60493-2;O60493-4	O60493;O60493-3;O60493-2;O60493-4	3;2;2;2	3;2;2;2	3;2;2;2	Sorting nexin-3	SNX3	sp|O60493|SNX3_HUMAN Sorting nexin-3 OS=Homo sapiens OX=9606 GN=SNX3 PE=1 SV=3;sp|O60493-3|SNX3_HUMAN Isoform 3 of Sorting nexin-3 OS=Homo sapiens OX=9606 GN=SNX3;sp|O60493-2|SNX3_HUMAN Isoform 2 of Sorting nexin-3 OS=Homo sapiens OX=9606 GN=SNX3;sp|O60493	4	3	3	3	1	0	1	1	0	1	1	0	1	1	2	1	0	1	1	1	1	1	0	0	0	0	1	1	2	0	0	0	0	2	1	1	0	0	0	0	0	0
O60506-4;O60506-3;O60506-2;O60506;O60506-5	O60506-4;O60506-3;O60506-2;O60506;O60506-5	10;10;10;10;7	10;10;10;10;7	7;7;7;7;5	Heterogeneous nuclear ribonucleoprotein Q	SYNCRIP	sp|O60506-4|HNRPQ_HUMAN Isoform 4 of Heterogeneous nuclear ribonucleoprotein Q OS=Homo sapiens OX=9606 GN=SYNCRIP;sp|O60506-3|HNRPQ_HUMAN Isoform 3 of Heterogeneous nuclear ribonucleoprotein Q OS=Homo sapiens OX=9606 GN=SYNCRIP;sp|O60506-2|HNRPQ_HUMAN Isof	5	10	10	7	2	1	2	2	2	3	2	1	1	2	2	0	0	1	2	1	1	3	2	2	3	2	1	3	3	4	1	0	1	1	1	3	2	0	1	2	0	0
O60547;O60547-2	O60547;O60547-2	12;11	12;11	12;11	GDP-mannose 4,6 dehydratase	GMDS	sp|O60547|GMDS_HUMAN GDP-mannose 4,6 dehydratase OS=Homo sapiens OX=9606 GN=GMDS PE=1 SV=1;sp|O60547-2|GMDS_HUMAN Isoform 2 of GDP-mannose 4,6 dehydratase OS=Homo sapiens OX=9606 GN=GMDS	2	12	12	12	4	3	4	6	4	6	3	4	4	4	6	4	5	4	6	4	4	5	6	5	7	3	5	5	5	6	3	5	4	5	5	6	5	5	4	6	4	5
O60603	O60603	3	3	3	Toll-like receptor 2	TLR2	sp|O60603|TLR2_HUMAN Toll-like receptor 2 OS=Homo sapiens OX=9606 GN=TLR2 PE=1 SV=1	1	3	3	3	0	0	0	0	0	0	0	0	0	0	0	0	0	0	0	0	0	0	0	0	0	1	2	0	0	0	0	0	0	0	0	0	0	0	0	0	0	0
O60610-2;O60610-3;O60610	O60610-2;O60610-3;O60610	20;20;20	20;20;20	20;20;20	Protein diaphanous homolog 1	DIAPH1	sp|O60610-2|DIAP1_HUMAN Isoform 2 of Protein diaphanous homolog 1 OS=Homo sapiens OX=9606 GN=DIAPH1;sp|O60610-3|DIAP1_HUMAN Isoform 3 of Protein diaphanous homolog 1 OS=Homo sapiens OX=9606 GN=DIAPH1;sp|O60610|DIAP1_HUMAN Protein diaphanous homolog 1 OS=Ho	3	20	20	20	1	1	5	1	3	6	3	5	2	7	5	0	2	8	6	3	3	3	3	3	6	3	4	4	5	7	2	1	5	0	4	7	2	3	2	2	1	1
O60613	O60613	3	3	3	15 kDa selenoprotein	2015-09-01	sp|O60613|SEP15_HUMAN Selenoprotein F OS=Homo sapiens OX=9606 GN=SELENOF PE=1 SV=4	1	3	3	3	0	0	0	1	0	1	0	0	0	2	0	0	0	0	1	0	0	0	1	0	2	0	0	0	1	0	0	0	0	0	0	0	0	0	0	2	0	0
O60635	O60635	1	1	1	Tetraspanin-1	TSPAN1	sp|O60635|TSN1_HUMAN Tetraspanin-1 OS=Homo sapiens OX=9606 GN=TSPAN1 PE=1 SV=2	1	1	1	1	1	1	0	1	1	0	0	1	0	1	1	0	0	1	1	0	1	1	1	1	1	1	1	1	1	1	0	0	1	0	1	1	1	1	0	1	0	0
O60664-4;O60664-3;O60664;O60664-2	O60664-4;O60664-3;O60664;O60664-2	16;16;16;8	16;16;16;8	16;16;16;8	Perilipin-3	PLIN3	sp|O60664-4|PLIN3_HUMAN Isoform 4 of Perilipin-3 OS=Homo sapiens OX=9606 GN=PLIN3;sp|O60664-3|PLIN3_HUMAN Isoform 3 of Perilipin-3 OS=Homo sapiens OX=9606 GN=PLIN3;sp|O60664|PLIN3_HUMAN Perilipin-3 OS=Homo sapiens OX=9606 GN=PLIN3 PE=1 SV=3;sp|O60664-2|PLI	4	16	16	16	8	8	11	11	9	13	8	10	7	7	8	5	8	10	12	6	8	9	6	8	8	7	6	12	11	10	4	5	6	8	9	11	10	6	8	7	3	4
O60684;O15131	O60684;O15131	6;4	6;4	3;2	Importin subunit alpha-7;Importin subunit alpha-6	KPNA6;KPNA5	sp|O60684|IMA7_HUMAN Importin subunit alpha-7 OS=Homo sapiens OX=9606 GN=KPNA6 PE=1 SV=1;sp|O15131|IMA6_HUMAN Importin subunit alpha-6 OS=Homo sapiens OX=9606 GN=KPNA5 PE=1 SV=2	2	6	6	3	0	0	1	2	1	0	1	0	0	1	2	0	0	2	1	0	0	1	0	1	3	1	0	1	1	1	0	0	2	2	2	2	1	0	2	1	0	0
O60701;O60701-2;O60701-3	O60701;O60701-2;O60701-3	12;10;9	12;10;9	12;10;9	UDP-glucose 6-dehydrogenase	UGDH	sp|O60701|UGDH_HUMAN UDP-glucose 6-dehydrogenase OS=Homo sapiens OX=9606 GN=UGDH PE=1 SV=1;sp|O60701-2|UGDH_HUMAN Isoform 2 of UDP-glucose 6-dehydrogenase OS=Homo sapiens OX=9606 GN=UGDH;sp|O60701-3|UGDH_HUMAN Isoform 3 of UDP-glucose 6-dehydrogenase OS=Ho	3	12	12	12	0	1	0	0	1	1	0	0	1	0	3	0	0	3	4	0	0	0	2	1	3	0	0	2	3	4	0	1	1	1	1	3	2	2	2	1	0	0
O60716;O60716-17;O60716-2;O60716-4;O60716-6;O60716-3;O60716-5;O60716-7;O60716-9;O60716-8;O60716-10;O60716-12;O60716-14;O60716-11;O60716-13;O60716-15;O60716-18;O60716-16;O60716-20;O60716-22;O60716-19;O60716-21;O60716-23;O60716-24;O60716-31;O60716-25;O60716-26;O60716-28;O60716-30;O60716-27;O60716-29;O60716-32	O60716;O60716-17;O60716-2;O60716-4;O60716-6;O60716-3;O60716-5;O60716-7;O60716-9;O60716-8;O60716-10;O60716-12;O60716-14;O60716-11;O60716-13;O60716-15;O60716-18;O60716-16;O60716-20;O60716-22;O60716-19;O60716-21;O60716-23;O60716-24;O60716-31;O60716-25;O60716-26;O60716-28;O60716-30;O60716-27;O60716-29;O60716-32	15;15;15;15;15;15;15;15;15;15;15;15;15;15;15;15;15;15;15;15;15;15;15;15;12;12;12;12;12;12;12;12	15;15;15;15;15;15;15;15;15;15;15;15;15;15;15;15;15;15;15;15;15;15;15;15;12;12;12;12;12;12;12;12	15;15;15;15;15;15;15;15;15;15;15;15;15;15;15;15;15;15;15;15;15;15;15;15;12;12;12;12;12;12;12;12	Catenin delta-1	CTNND1	sp|O60716|CTND1_HUMAN Catenin delta-1 OS=Homo sapiens OX=9606 GN=CTNND1 PE=1 SV=1;sp|O60716-17|CTND1_HUMAN Isoform 3ABC of Catenin delta-1 OS=Homo sapiens OX=9606 GN=CTNND1;sp|O60716-2|CTND1_HUMAN Isoform 1AB of Catenin delta-1 OS=Homo sapiens OX=9606 GN=C	32	15	15	15	2	0	4	3	2	4	2	4	1	5	5	0	0	4	2	0	2	3	4	3	2	2	3	5	8	6	2	1	3	1	4	4	3	1	5	4	0	0
O60749;O60749-2	O60749;O60749-2	14;13	14;13	12;11	Sorting nexin-2	SNX2	sp|O60749|SNX2_HUMAN Sorting nexin-2 OS=Homo sapiens OX=9606 GN=SNX2 PE=1 SV=2;sp|O60749-2|SNX2_HUMAN Isoform 2 of Sorting nexin-2 OS=Homo sapiens OX=9606 GN=SNX2	2	14	14	12	5	4	4	6	5	6	6	5	3	6	7	5	1	7	5	0	3	7	4	5	6	5	4	5	7	7	3	1	4	4	5	5	5	5	3	5	1	0
O60762	O60762	2	2	2	Dolichol-phosphate mannosyltransferase subunit 1	DPM1	sp|O60762|DPM1_HUMAN Dolichol-phosphate mannosyltransferase subunit 1 OS=Homo sapiens OX=9606 GN=DPM1 PE=1 SV=1	1	2	2	2	0	0	0	1	0	1	0	0	0	0	0	0	0	0	0	0	0	0	0	0	1	0	0	1	0	1	0	0	0	0	0	0	0	0	0	0	0	0
O60763;O60763-2	O60763;O60763-2	12;12	12;12	12;12	General vesicular transport factor p115	USO1	sp|O60763|USO1_HUMAN General vesicular transport factor p115 OS=Homo sapiens OX=9606 GN=USO1 PE=1 SV=2;sp|O60763-2|USO1_HUMAN Isoform 2 of General vesicular transport factor p115 OS=Homo sapiens OX=9606 GN=USO1	2	12	12	12	1	0	1	1	0	2	1	1	1	4	2	0	0	2	3	1	1	0	1	1	1	0	1	2	2	3	0	0	1	1	2	3	0	1	1	1	0	1
O60784;O60784-2;O60784-4;O60784-3	O60784;O60784-2;O60784-4;O60784-3	11;11;10;9	11;11;10;9	11;11;10;9	Target of Myb protein 1	TOM1	sp|O60784|TOM1_HUMAN Target of Myb protein 1 OS=Homo sapiens OX=9606 GN=TOM1 PE=1 SV=2;sp|O60784-2|TOM1_HUMAN Isoform 2 of Target of Myb protein 1 OS=Homo sapiens OX=9606 GN=TOM1;sp|O60784-4|TOM1_HUMAN Isoform 4 of Target of Myb protein 1 OS=Homo sapiens O	4	11	11	11	2	3	4	3	2	4	2	3	2	3	2	2	1	4	5	2	4	1	4	2	2	0	3	2	2	4	0	2	0	2	3	5	1	1	1	4	2	1
Q99880;Q99879;Q99877;Q93079;Q5QNW6;P62807;P58876;P57053;O60814;Q5QNW6-2;A0A2R8Y619;Q96A08	Q99880;Q99879;Q99877;Q93079;Q5QNW6;P62807;P58876;P57053;O60814;Q5QNW6-2	4;4;4;4;4;4;4;4;4;4;1;1	4;4;4;4;4;4;4;4;4;4;1;1	2;2;2;2;2;2;2;2;2;2;0;0	Histone H2B type 1-L;Histone H2B type 1-M;Histone H2B type 1-N;Histone H2B type 1-H;Histone H2B type 2-F;Histone H2B type 1-C/E/F/G/I;Histone H2B type 1-D;Histone H2B type F-S;Histone H2B type 1-K	HIST1H2BL;HIST1H2BM;HIST1H2BN;HIST1H2BH;HIST2H2BF;HIST1H2BC;HIST1H2BD;H2BFS;HIST1H2BK	sp|Q99880|H2B1L_HUMAN Histone H2B type 1-L OS=Homo sapiens OX=9606 GN=H2BC13 PE=1 SV=3;sp|Q99879|H2B1M_HUMAN Histone H2B type 1-M OS=Homo sapiens OX=9606 GN=H2BC14 PE=1 SV=3;sp|Q99877|H2B1N_HUMAN Histone H2B type 1-N OS=Homo sapiens OX=9606 GN=H2BC15 PE=1	12	4	4	2	1	1	2	2	2	3	1	1	2	2	2	0	1	1	2	1	3	2	2	2	2	0	1	2	2	2	1	1	1	1	1	1	2	1	1	2	1	0
O60825-2;O60825;Q16875-3;Q16875-2;Q16875;Q16875-4	O60825-2;O60825	4;4;1;1;1;1	4;4;1;1;1;1	4;4;1;1;1;1	6-phosphofructo-2-kinase/fructose-2,6-bisphosphatase 2;6-phosphofructo-2-kinase;Fructose-2,6-bisphosphatase	PFKFB2	sp|O60825-2|F262_HUMAN Isoform 2 of 6-phosphofructo-2-kinase/fructose-2,6-bisphosphatase 2 OS=Homo sapiens OX=9606 GN=PFKFB2;sp|O60825|F262_HUMAN 6-phosphofructo-2-kinase/fructose-2,6-bisphosphatase 2 OS=Homo sapiens OX=9606 GN=PFKFB2 PE=1 SV=2	6	4	4	4	0	0	0	0	0	0	0	0	0	0	1	0	0	0	0	0	0	0	0	0	0	0	0	0	0	1	0	0	0	0	0	1	0	0	0	1	0	0
O60826	O60826	2	2	2	Coiled-coil domain-containing protein 22	CCDC22	sp|O60826|CCD22_HUMAN Coiled-coil domain-containing protein 22 OS=Homo sapiens OX=9606 GN=CCDC22 PE=1 SV=1	1	2	2	2	0	0	0	0	0	0	0	0	0	0	0	0	0	1	1	0	0	0	0	0	0	0	0	0	1	0	0	0	0	0	0	1	0	0	0	0	0	0
O60832-2;O60832	O60832-2;O60832	3;3	3;3	3;3	H/ACA ribonucleoprotein complex subunit 4	DKC1	sp|O60832-2|DKC1_HUMAN Isoform 3 of H/ACA ribonucleoprotein complex subunit DKC1 OS=Homo sapiens OX=9606 GN=DKC1;sp|O60832|DKC1_HUMAN H/ACA ribonucleoprotein complex subunit DKC1 OS=Homo sapiens OX=9606 GN=DKC1 PE=1 SV=3	2	3	3	3	0	0	0	2	0	2	1	1	0	0	0	0	0	0	0	0	0	0	1	1	1	0	0	2	2	1	0	0	0	0	0	1	0	0	1	0	0	0
O60841	O60841	5	5	5	Eukaryotic translation initiation factor 5B	EIF5B	sp|O60841|IF2P_HUMAN Eukaryotic translation initiation factor 5B OS=Homo sapiens OX=9606 GN=EIF5B PE=1 SV=4	1	5	5	5	1	0	1	1	1	1	0	0	0	1	1	0	0	0	1	0	0	0	1	0	1	0	0	1	2	2	0	0	0	1	1	1	0	0	0	0	0	0
O60869-2;O60869-3;O60869	O60869-2;O60869-3;O60869	2;2;2	2;2;2	2;2;2	Endothelial differentiation-related factor 1	EDF1	sp|O60869-2|EDF1_HUMAN Isoform 2 of Endothelial differentiation-related factor 1 OS=Homo sapiens OX=9606 GN=EDF1;sp|O60869-3|EDF1_HUMAN Isoform 3 of Endothelial differentiation-related factor 1 OS=Homo sapiens OX=9606 GN=EDF1;sp|O60869|EDF1_HUMAN Endotheli	3	2	2	2	0	0	0	0	0	0	0	0	0	0	0	0	0	1	0	0	0	0	0	0	0	0	0	0	0	0	0	0	1	1	1	0	0	0	0	0	0	0
O60884	O60884	5	5	5	DnaJ homolog subfamily A member 2	DNAJA2	sp|O60884|DNJA2_HUMAN DnaJ homolog subfamily A member 2 OS=Homo sapiens OX=9606 GN=DNAJA2 PE=1 SV=1	1	5	5	5	1	0	0	0	0	1	0	0	0	1	0	0	0	0	0	0	1	0	0	0	0	0	0	0	2	1	0	0	0	1	1	2	0	0	0	1	0	0
O60911	O60911	3	3	3	Cathepsin L2	CTSV	sp|O60911|CATL2_HUMAN Cathepsin L2 OS=Homo sapiens OX=9606 GN=CTSV PE=1 SV=2	1	3	3	3	0	0	1	0	0	0	0	0	0	0	0	0	0	0	0	0	0	0	0	0	0	0	0	0	1	0	0	2	0	0	0	0	0	0	0	0	0	0
O60936;O60936-3;O60936-1	O60936;O60936-3	5;5;2	5;5;2	5;5;2	Nucleolar protein 3	NOL3	sp|O60936|NOL3_HUMAN Nucleolar protein 3 OS=Homo sapiens OX=9606 GN=NOL3 PE=1 SV=2;sp|O60936-3|NOL3_HUMAN Isoform 3 of Nucleolar protein 3 OS=Homo sapiens OX=9606 GN=NOL3	3	5	5	5	3	2	3	3	0	2	2	2	3	4	2	1	1	3	3	0	2	3	1	2	1	0	1	2	0	1	0	0	2	1	1	2	1	2	0	1	0	0
O75083;O75083-3	O75083;O75083-3	19;15	19;15	19;15	WD repeat-containing protein 1	WDR1	sp|O75083|WDR1_HUMAN WD repeat-containing protein 1 OS=Homo sapiens OX=9606 GN=WDR1 PE=1 SV=4;sp|O75083-3|WDR1_HUMAN Isoform 2 of WD repeat-containing protein 1 OS=Homo sapiens OX=9606 GN=WDR1	2	19	19	19	11	6	12	14	14	13	12	12	8	14	14	9	7	12	14	7	10	10	13	11	14	7	9	12	12	10	9	11	11	6	9	14	11	12	12	12	7	7
O75094-2;O75094-3;O75094;O75094-4	O75094-2;O75094-3;O75094;O75094-4	4;4;4;4	4;4;4;4	4;4;4;4	Slit homolog 3 protein	SLIT3	sp|O75094-2|SLIT3_HUMAN Isoform 2 of Slit homolog 3 protein OS=Homo sapiens OX=9606 GN=SLIT3;sp|O75094-3|SLIT3_HUMAN Isoform 3 of Slit homolog 3 protein OS=Homo sapiens OX=9606 GN=SLIT3;sp|O75094|SLIT3_HUMAN Slit homolog 3 protein OS=Homo sapiens OX=9606 G	4	4	4	4	0	0	0	0	0	0	0	0	0	0	0	0	0	1	0	1	0	0	0	1	0	0	0	0	0	0	0	0	0	0	0	0	0	0	0	0	0	0
O75116	O75116	5	5	3	Rho-associated protein kinase 2	ROCK2	sp|O75116|ROCK2_HUMAN Rho-associated protein kinase 2 OS=Homo sapiens OX=9606 GN=ROCK2 PE=1 SV=4	1	5	5	3	0	1	0	0	0	0	0	0	0	1	0	0	0	0	0	0	0	0	0	0	1	0	0	0	1	2	0	0	1	0	1	1	0	0	0	1	0	0
O75131;Q86YQ8-2;Q9HCH3-2;Q96FN4-2;Q96FN4;Q8IYJ1;Q96A23;O95741;Q96A23-2;Q9HCH3;O95741-2	O75131	12;1;1;1;1;1;1;1;1;1;1	12;1;1;1;1;1;1;1;1;1;1	11;0;0;0;0;0;0;0;0;0;0	Copine-3	CPNE3	sp|O75131|CPNE3_HUMAN Copine-3 OS=Homo sapiens OX=9606 GN=CPNE3 PE=1 SV=1	11	12	12	11	3	2	4	6	5	4	2	4	3	5	6	1	3	5	6	3	3	4	3	4	4	2	3	4	7	3	2	4	5	4	7	5	5	3	4	6	2	1
O75165	O75165	9	9	9	DnaJ homolog subfamily C member 13	DNAJC13	sp|O75165|DJC13_HUMAN DnaJ homolog subfamily C member 13 OS=Homo sapiens OX=9606 GN=DNAJC13 PE=1 SV=5	1	9	9	9	1	0	1	1	0	1	0	0	0	2	2	0	0	0	0	0	0	0	1	0	1	0	0	1	1	1	0	0	0	0	0	0	0	0	0	1	0	0
O75170-6;O75170-2;O75170-4;O75170-3;O75170-5;O75170	O75170-6;O75170-2;O75170-4;O75170-3;O75170-5;O75170	6;6;6;6;6;6	6;6;6;6;6;6	6;6;6;6;6;6	Serine/threonine-protein phosphatase 6 regulatory subunit 2	PPP6R2	sp|O75170-6|PP6R2_HUMAN Isoform 6 of Serine/threonine-protein phosphatase 6 regulatory subunit 2 OS=Homo sapiens OX=9606 GN=PPP6R2;sp|O75170-2|PP6R2_HUMAN Isoform 2 of Serine/threonine-protein phosphatase 6 regulatory subunit 2 OS=Homo sapiens OX=9606 GN=P	6	6	6	6	0	0	0	0	0	0	0	0	0	0	1	0	0	0	1	0	0	0	0	0	0	0	0	1	0	1	0	0	0	0	0	0	0	0	0	0	0	0
O75208-2;O75208	O75208-2;O75208	1;1	1;1	1;1	Ubiquinone biosynthesis protein COQ9, mitochondrial	COQ9	sp|O75208-2|COQ9_HUMAN Isoform 2 of Ubiquinone biosynthesis protein COQ9, mitochondrial OS=Homo sapiens OX=9606 GN=COQ9;sp|O75208|COQ9_HUMAN Ubiquinone biosynthesis protein COQ9, mitochondrial OS=Homo sapiens OX=9606 GN=COQ9 PE=1 SV=1	2	1	1	1	0	0	0	0	1	0	0	1	1	1	0	0	0	1	0	0	0	0	0	1	0	0	0	0	1	0	1	0	0	0	0	0	0	0	1	0	0	0
O75223;O75223-3;O75223-4	O75223;O75223-3;O75223-4	4;2;2	4;2;2	2;1;0	Gamma-glutamylcyclotransferase	GGCT	sp|O75223|GGCT_HUMAN Gamma-glutamylcyclotransferase OS=Homo sapiens OX=9606 GN=GGCT PE=1 SV=1;sp|O75223-3|GGCT_HUMAN Isoform 3 of Gamma-glutamylcyclotransferase OS=Homo sapiens OX=9606 GN=GGCT;sp|O75223-4|GGCT_HUMAN Isoform 4 of Gamma-glutamylcyclotransfer	3	4	4	2	3	3	2	2	3	3	1	2	2	2	1	0	1	1	3	2	2	2	2	2	2	1	1	3	3	2	1	1	2	2	3	2	3	2	1	2	2	1
O75251-2;O75251	O75251-2;O75251	2;2	2;2	2;2	NADH dehydrogenase [ubiquinone] iron-sulfur protein 7, mitochondrial	NDUFS7	sp|O75251-2|NDUS7_HUMAN Isoform 2 of NADH dehydrogenase [ubiquinone] iron-sulfur protein 7, mitochondrial OS=Homo sapiens OX=9606 GN=NDUFS7;sp|O75251|NDUS7_HUMAN NADH dehydrogenase [ubiquinone] iron-sulfur protein 7, mitochondrial OS=Homo sapiens OX=9606 G	2	2	2	2	1	0	0	0	1	1	0	0	0	0	0	0	0	0	0	0	0	1	0	0	0	0	0	2	2	1	0	0	0	0	0	1	0	0	1	0	0	0
O75306-2;O75306	O75306-2;O75306	3;3	3;3	3;3	NADH dehydrogenase [ubiquinone] iron-sulfur protein 2, mitochondrial	NDUFS2	sp|O75306-2|NDUS2_HUMAN Isoform 2 of NADH dehydrogenase [ubiquinone] iron-sulfur protein 2, mitochondrial OS=Homo sapiens OX=9606 GN=NDUFS2;sp|O75306|NDUS2_HUMAN NADH dehydrogenase [ubiquinone] iron-sulfur protein 2, mitochondrial OS=Homo sapiens OX=9606 G	2	3	3	3	0	0	0	1	0	0	1	0	0	0	0	0	0	0	0	0	0	0	0	0	0	0	0	2	1	1	0	0	0	0	0	1	0	0	0	1	0	0
O75312	O75312	2	2	2	Zinc finger protein ZPR1	ZPR1	sp|O75312|ZPR1_HUMAN Zinc finger protein ZPR1 OS=Homo sapiens OX=9606 GN=ZPR1 PE=1 SV=1	1	2	2	2	0	0	0	0	0	0	0	0	0	0	1	0	0	0	0	0	0	0	0	0	0	0	0	0	0	1	0	0	0	0	1	2	0	0	0	0	0	0
O75340-2;O75340	O75340-2;O75340	4;4	4;4	4;4	Programmed cell death protein 6	PDCD6	sp|O75340-2|PDCD6_HUMAN Isoform 2 of Programmed cell death protein 6 OS=Homo sapiens OX=9606 GN=PDCD6;sp|O75340|PDCD6_HUMAN Programmed cell death protein 6 OS=Homo sapiens OX=9606 GN=PDCD6 PE=1 SV=1	2	4	4	4	3	3	4	4	3	4	3	3	0	4	4	2	2	4	4	2	3	4	4	4	4	2	2	3	3	4	2	2	3	3	2	3	3	4	4	4	0	1
O75347;O75347-2	O75347	3;1	3;1	3;1	Tubulin-specific chaperone A	TBCA	sp|O75347|TBCA_HUMAN Tubulin-specific chaperone A OS=Homo sapiens OX=9606 GN=TBCA PE=1 SV=3	2	3	3	3	1	0	1	1	0	0	1	0	0	3	3	0	1	1	1	0	0	1	0	1	1	0	1	0	0	0	1	1	2	2	1	1	0	1	2	1	0	0
O95670-2;O95670;O75348	O95670-2;O95670;O75348	2;2;2	2;2;2	2;2;2	V-type proton ATPase subunit G 2;V-type proton ATPase subunit G 1	ATP6V1G2;ATP6V1G1	sp|O95670-2|VATG2_HUMAN Isoform 2 of V-type proton ATPase subunit G 2 OS=Homo sapiens OX=9606 GN=ATP6V1G2;sp|O95670|VATG2_HUMAN V-type proton ATPase subunit G 2 OS=Homo sapiens OX=9606 GN=ATP6V1G2 PE=1 SV=1;sp|O75348|VATG1_HUMAN V-type proton ATPase subuni	3	2	2	2	1	0	1	1	1	1	1	1	1	1	1	0	1	1	1	0	1	1	1	2	1	0	1	0	0	1	0	1	1	1	1	2	1	0	1	1	0	1
O75351	O75351	8	8	6	Vacuolar protein sorting-associated protein 4B	VPS4B	sp|O75351|VPS4B_HUMAN Vacuolar protein sorting-associated protein 4B OS=Homo sapiens OX=9606 GN=VPS4B PE=1 SV=2	1	8	8	6	4	2	5	6	4	5	5	5	3	6	5	2	3	5	6	1	4	3	3	6	7	4	6	6	5	7	3	2	3	4	7	5	5	5	6	4	1	0
O75363;O75363-2	O75363;O75363-2	11;9	11;9	11;9	Breast carcinoma-amplified sequence 1	BCAS1	sp|O75363|BCAS1_HUMAN Breast carcinoma-amplified sequence 1 OS=Homo sapiens OX=9606 GN=BCAS1 PE=1 SV=2;sp|O75363-2|BCAS1_HUMAN Isoform 2 of Breast carcinoma-amplified sequence 1 OS=Homo sapiens OX=9606 GN=BCAS1	2	11	11	11	2	2	1	3	2	2	2	2	0	3	2	0	0	2	3	0	0	3	2	2	4	0	1	3	2	3	0	1	2	0	4	6	2	2	3	3	0	0
O75367-2;O75367-3;O75367	O75367-2;O75367-3;O75367	9;9;9	9;9;9	7;7;7	Core histone macro-H2A.1	H2AFY	sp|O75367-2|H2AY_HUMAN Isoform 1 of Core histone macro-H2A.1 OS=Homo sapiens OX=9606 GN=MACROH2A1;sp|O75367-3|H2AY_HUMAN Isoform 3 of Core histone macro-H2A.1 OS=Homo sapiens OX=9606 GN=MACROH2A1;sp|O75367|H2AY_HUMAN Core histone macro-H2A.1 OS=Homo sapien	3	9	9	7	4	1	4	6	1	4	2	4	4	1	3	1	1	4	6	2	1	6	3	3	5	1	2	5	3	5	1	3	4	4	5	4	2	2	6	6	1	1
O75368	O75368	5	5	5	SH3 domain-binding glutamic acid-rich-like protein	SH3BGRL	sp|O75368|SH3L1_HUMAN SH3 domain-binding glutamic acid-rich-like protein OS=Homo sapiens OX=9606 GN=SH3BGRL PE=1 SV=1	1	5	5	5	3	2	3	5	3	4	1	2	3	5	4	2	3	3	3	0	3	4	3	4	4	1	1	3	5	5	1	4	4	2	4	5	4	4	4	4	2	1
O75369-2;O75369-9;O75369;O75369-8;O75369-6;O75369-3;O75369-7;O75369-5;O75369-4;Q14315-2;Q14315	O75369-2;O75369-9;O75369;O75369-8;O75369-6;O75369-3;O75369-7;O75369-5;O75369-4	59;59;59;58;56;56;53;43;43;5;5	59;59;59;58;56;56;53;43;43;5;5	55;55;55;54;52;52;53;39;39;2;2	Filamin-B	FLNB	sp|O75369-2|FLNB_HUMAN Isoform 2 of Filamin-B OS=Homo sapiens OX=9606 GN=FLNB;sp|O75369-9|FLNB_HUMAN Isoform 9 of Filamin-B OS=Homo sapiens OX=9606 GN=FLNB;sp|O75369|FLNB_HUMAN Filamin-B OS=Homo sapiens OX=9606 GN=FLNB PE=1 SV=2;sp|O75369-8|FLNB_HUMAN Isof	11	59	59	55	29	13	25	25	22	22	15	13	10	29	25	3	3	19	22	6	10	24	17	20	28	8	13	29	29	25	7	14	18	11	18	24	22	22	21	25	8	4
O75390	O75390	8	8	8	Citrate synthase, mitochondrial	CS	sp|O75390|CISY_HUMAN Citrate synthase, mitochondrial OS=Homo sapiens OX=9606 GN=CS PE=1 SV=2	1	8	8	8	1	1	0	3	2	3	2	0	2	1	3	0	0	2	5	0	4	2	3	1	5	0	1	1	3	3	1	1	2	1	4	3	1	2	2	5	0	0
O75396	O75396	5	5	5	Vesicle-trafficking protein SEC22b	SEC22B	sp|O75396|SC22B_HUMAN Vesicle-trafficking protein SEC22b OS=Homo sapiens OX=9606 GN=SEC22B PE=1 SV=4	1	5	5	5	2	3	3	5	3	4	2	3	0	3	3	0	1	2	4	0	2	2	5	3	5	3	4	4	3	4	1	0	2	3	4	5	3	4	3	5	2	0
O75436;O75436-2	O75436;O75436-2	9;6	9;6	9;6	Vacuolar protein sorting-associated protein 26A	VPS26A	sp|O75436|VP26A_HUMAN Vacuolar protein sorting-associated protein 26A OS=Homo sapiens OX=9606 GN=VPS26A PE=1 SV=2;sp|O75436-2|VP26A_HUMAN Isoform 2 of Vacuolar protein sorting-associated protein 26A OS=Homo sapiens OX=9606 GN=VPS26A	2	9	9	9	2	1	2	1	1	2	1	4	1	2	2	0	2	4	4	2	2	2	5	3	4	1	2	5	1	4	1	1	3	2	3	3	0	0	4	3	1	1
O75477	O75477	3	3	2	Erlin-1	ERLIN1	sp|O75477|ERLN1_HUMAN Erlin-1 OS=Homo sapiens OX=9606 GN=ERLIN1 PE=1 SV=2	1	3	3	2	0	0	0	0	0	0	0	1	1	1	1	0	0	1	0	0	1	0	1	1	2	0	1	0	0	3	0	0	0	0	1	1	0	0	0	1	0	0
O75489;O75489-2	O75489	4;1	4;1	4;1	NADH dehydrogenase [ubiquinone] iron-sulfur protein 3, mitochondrial	NDUFS3	sp|O75489|NDUS3_HUMAN NADH dehydrogenase [ubiquinone] iron-sulfur protein 3, mitochondrial OS=Homo sapiens OX=9606 GN=NDUFS3 PE=1 SV=1	2	4	4	4	0	0	1	2	2	1	1	1	0	0	0	0	0	0	2	0	0	2	2	0	1	0	0	2	2	2	0	0	0	0	1	0	0	0	1	2	0	0
O75531	O75531	2	2	2	Barrier-to-autointegration factor;Barrier-to-autointegration factor, N-terminally processed	BANF1	sp|O75531|BAF_HUMAN Barrier-to-autointegration factor OS=Homo sapiens OX=9606 GN=BANF1 PE=1 SV=1	1	2	2	2	1	1	1	1	1	1	1	1	1	1	1	1	0	1	1	1	1	1	1	1	1	1	1	1	1	1	1	1	1	1	1	1	1	1	1	1	1	0
O75533	O75533	7	7	7	Splicing factor 3B subunit 1	SF3B1	sp|O75533|SF3B1_HUMAN Splicing factor 3B subunit 1 OS=Homo sapiens OX=9606 GN=SF3B1 PE=1 SV=3	1	7	7	7	0	0	0	3	0	2	0	0	0	1	0	0	0	1	1	0	0	0	0	0	1	0	0	1	1	1	0	0	0	0	1	2	1	0	2	1	0	0
O75534-2;O75534;O75534-3;O75534-4	O75534-2;O75534;O75534-3;O75534-4	5;5;5;5	5;5;5;5	5;5;5;5	Cold shock domain-containing protein E1	CSDE1	sp|O75534-2|CSDE1_HUMAN Isoform 2 of Cold shock domain-containing protein E1 OS=Homo sapiens OX=9606 GN=CSDE1;sp|O75534|CSDE1_HUMAN Cold shock domain-containing protein E1 OS=Homo sapiens OX=9606 GN=CSDE1 PE=1 SV=2;sp|O75534-3|CSDE1_HUMAN Isoform 3 of Cold	4	5	5	5	0	0	1	1	1	0	0	0	0	1	1	0	0	0	0	0	0	0	1	0	1	0	0	0	2	2	0	0	0	0	1	0	1	0	0	0	0	0
O75556	O75556	9	9	9	Mammaglobin-B	SCGB2A1	sp|O75556|SG2A1_HUMAN Mammaglobin-B OS=Homo sapiens OX=9606 GN=SCGB2A1 PE=1 SV=1	1	9	9	9	6	5	5	6	6	7	6	7	7	6	7	7	7	6	7	7	8	5	5	5	6	6	6	5	5	6	7	7	7	6	7	6	5	5	6	6	6	6
O75594	O75594	2	2	2	Peptidoglycan recognition protein 1	PGLYRP1	sp|O75594|PGRP1_HUMAN Peptidoglycan recognition protein 1 OS=Homo sapiens OX=9606 GN=PGLYRP1 PE=1 SV=1	1	2	2	2	1	0	2	2	2	2	2	1	1	2	2	0	0	0	0	2	2	2	2	1	2	0	1	0	0	0	0	0	1	1	0	0	0	0	2	2	0	0
O75608-2;O75608	O75608-2;O75608	4;4	4;4	4;4	Acyl-protein thioesterase 1	LYPLA1	sp|O75608-2|LYPA1_HUMAN Isoform 2 of Acyl-protein thioesterase 1 OS=Homo sapiens OX=9606 GN=LYPLA1;sp|O75608|LYPA1_HUMAN Acyl-protein thioesterase 1 OS=Homo sapiens OX=9606 GN=LYPLA1 PE=1 SV=1	2	4	4	4	2	0	0	0	1	1	2	1	1	2	1	0	0	2	1	1	0	1	0	0	1	0	0	1	2	4	0	1	0	1	2	2	1	0	0	1	0	0
O75629	O75629	1	1	1	Protein CREG1	CREG1	sp|O75629|CREG1_HUMAN Protein CREG1 OS=Homo sapiens OX=9606 GN=CREG1 PE=1 SV=1	1	1	1	1	0	0	1	1	0	1	0	0	0	1	1	1	0	1	0	0	0	0	0	0	1	0	1	1	1	1	1	0	0	0	0	0	1	1	0	0	0	0
O75635-2;O75635	O75635-2;O75635	2;2	2;2	2;2	Serpin B7	SERPINB7	sp|O75635-2|SPB7_HUMAN Isoform 2 of Serpin B7 OS=Homo sapiens OX=9606 GN=SERPINB7;sp|O75635|SPB7_HUMAN Serpin B7 OS=Homo sapiens OX=9606 GN=SERPINB7 PE=1 SV=1	2	2	2	2	0	0	0	0	0	0	0	0	0	0	0	0	0	0	0	1	0	0	0	0	0	0	0	0	0	0	0	0	0	0	0	0	0	0	0	0	0	0
O75643;O75643-2	O75643	8;3	8;3	8;3	U5 small nuclear ribonucleoprotein 200 kDa helicase	SNRNP200	sp|O75643|U520_HUMAN U5 small nuclear ribonucleoprotein 200 kDa helicase OS=Homo sapiens OX=9606 GN=SNRNP200 PE=1 SV=2	2	8	8	8	0	0	1	1	1	1	0	0	0	1	1	0	0	0	1	0	0	1	1	0	1	0	0	2	4	3	0	1	0	0	2	2	1	0	0	2	0	0
O75688-4;O75688-2;O75688;O75688-5;O75688-3	O75688-4;O75688-2;O75688;O75688-5	5;5;5;4;1	4;4;4;3;1	4;4;4;3;1	Protein phosphatase 1B	PPM1B	sp|O75688-4|PPM1B_HUMAN Isoform 4 of Protein phosphatase 1B OS=Homo sapiens OX=9606 GN=PPM1B;sp|O75688-2|PPM1B_HUMAN Isoform Beta-2 of Protein phosphatase 1B OS=Homo sapiens OX=9606 GN=PPM1B;sp|O75688|PPM1B_HUMAN Protein phosphatase 1B OS=Homo sapiens OX=9	5	5	4	4	0	0	0	0	1	1	0	0	1	1	1	0	0	0	1	0	0	1	1	0	0	0	1	2	1	1	0	0	0	0	0	1	0	1	0	1	0	0
O75694;O75694-2	O75694;O75694-2	4;3	4;3	4;3	Nuclear pore complex protein Nup155	NUP155	sp|O75694|NU155_HUMAN Nuclear pore complex protein Nup155 OS=Homo sapiens OX=9606 GN=NUP155 PE=1 SV=1;sp|O75694-2|NU155_HUMAN Isoform 2 of Nuclear pore complex protein Nup155 OS=Homo sapiens OX=9606 GN=NUP155	2	4	4	4	0	0	0	1	0	0	0	0	0	0	1	0	0	0	0	0	0	0	1	0	0	0	0	0	0	1	0	0	0	0	0	0	0	0	1	0	0	0
O75746;O75746-2	O75746;O75746-2	11;9	11;9	9;7	Calcium-binding mitochondrial carrier protein Aralar1	SLC25A12	sp|O75746|CMC1_HUMAN Calcium-binding mitochondrial carrier protein Aralar1 OS=Homo sapiens OX=9606 GN=SLC25A12 PE=1 SV=2;sp|O75746-2|CMC1_HUMAN Isoform 2 of Calcium-binding mitochondrial carrier protein Aralar1 OS=Homo sapiens OX=9606 GN=SLC25A12	2	11	11	9	0	0	3	2	2	4	0	0	0	0	1	0	0	1	3	0	1	1	2	2	1	0	2	3	3	3	0	0	0	1	0	2	0	1	2	1	0	0
O75787-2;O75787	O75787-2;O75787	2;2	2;2	2;2	Renin receptor	ATP6AP2	sp|O75787-2|RENR_HUMAN Isoform 2 of Renin receptor OS=Homo sapiens OX=9606 GN=ATP6AP2;sp|O75787|RENR_HUMAN Renin receptor OS=Homo sapiens OX=9606 GN=ATP6AP2 PE=1 SV=2	2	2	2	2	1	0	1	0	0	0	0	0	0	0	0	0	0	0	0	0	0	1	0	0	0	0	0	0	0	0	0	1	0	0	0	0	1	0	0	0	0	0
O75821	O75821	4	4	4	Eukaryotic translation initiation factor 3 subunit G	EIF3G	sp|O75821|EIF3G_HUMAN Eukaryotic translation initiation factor 3 subunit G OS=Homo sapiens OX=9606 GN=EIF3G PE=1 SV=2	1	4	4	4	1	1	2	2	3	0	3	2	0	3	1	0	0	1	1	0	0	0	0	0	0	1	2	1	3	2	0	0	2	1	0	2	1	0	4	2	0	0
O75822;O75822-3;O75822-2	O75822;O75822-3;O75822-2	4;4;3	4;4;3	4;4;3	Eukaryotic translation initiation factor 3 subunit J	EIF3J	sp|O75822|EIF3J_HUMAN Eukaryotic translation initiation factor 3 subunit J OS=Homo sapiens OX=9606 GN=EIF3J PE=1 SV=2;sp|O75822-3|EIF3J_HUMAN Isoform 3 of Eukaryotic translation initiation factor 3 subunit J OS=Homo sapiens OX=9606 GN=EIF3J;sp|O75822-2|EIF	3	4	4	4	0	0	2	2	1	1	1	0	0	1	3	0	0	1	1	0	1	2	2	1	2	1	0	2	1	1	0	2	0	1	2	3	1	1	2	1	0	0
O75828	O75828	9	7	7	Carbonyl reductase [NADPH] 3	CBR3	sp|O75828|CBR3_HUMAN Carbonyl reductase [NADPH] 3 OS=Homo sapiens OX=9606 GN=CBR3 PE=1 SV=3	1	9	7	7	5	2	3	2	2	2	4	5	4	2	2	2	2	3	4	2	2	2	2	2	4	2	2	3	2	2	3	3	3	3	2	2	2	2	2	4	2	2
O75832;O75832-2	O75832	5;2	5;2	5;2	26S proteasome non-ATPase regulatory subunit 10	PSMD10	sp|O75832|PSD10_HUMAN 26S proteasome non-ATPase regulatory subunit 10 OS=Homo sapiens OX=9606 GN=PSMD10 PE=1 SV=1	2	5	5	5	2	2	2	2	1	1	1	2	1	3	2	0	1	1	1	2	0	3	2	2	2	1	0	0	3	2	2	0	0	1	1	0	3	2	1	0	1	1
O75841	O75841	4	4	4	Uroplakin-1b	UPK1B	sp|O75841|UPK1B_HUMAN Uroplakin-1b OS=Homo sapiens OX=9606 GN=UPK1B PE=1 SV=5	1	4	4	4	1	0	2	2	0	1	1	0	0	0	1	0	0	0	3	1	0	0	0	1	3	0	2	2	2	2	0	0	0	0	1	2	0	1	2	2	0	0
O75843	O75843	7	7	7	AP-1 complex subunit gamma-like 2	AP1G2	sp|O75843|AP1G2_HUMAN AP-1 complex subunit gamma-like 2 OS=Homo sapiens OX=9606 GN=AP1G2 PE=1 SV=1	1	7	7	7	1	1	0	2	1	2	0	1	0	2	1	0	0	1	1	1	0	0	2	1	1	0	0	3	4	2	0	0	0	0	1	2	0	1	0	1	0	0
O75874	O75874	17	17	16	Isocitrate dehydrogenase [NADP] cytoplasmic	IDH1	sp|O75874|IDHC_HUMAN Isocitrate dehydrogenase [NADP] cytoplasmic OS=Homo sapiens OX=9606 GN=IDH1 PE=1 SV=2	1	17	17	16	7	5	7	10	6	8	11	9	6	7	10	4	5	6	12	5	9	7	6	7	14	6	8	9	10	11	6	6	8	9	6	11	8	8	9	10	3	6
O75882-3;O75882-2;O75882	O75882-3;O75882-2;O75882	9;9;9	9;9;9	9;9;9	Attractin	ATRN	sp|O75882-3|ATRN_HUMAN Isoform 3 of Attractin OS=Homo sapiens OX=9606 GN=ATRN;sp|O75882-2|ATRN_HUMAN Isoform 2 of Attractin OS=Homo sapiens OX=9606 GN=ATRN;sp|O75882|ATRN_HUMAN Attractin OS=Homo sapiens OX=9606 GN=ATRN PE=1 SV=2	3	9	9	9	1	2	3	3	3	2	2	2	2	2	2	2	2	2	3	1	1	0	1	1	3	3	2	4	4	1	1	1	3	1	2	3	0	2	3	3	0	2
O75886;O75886-2	O75886;O75886-2	4;3	4;3	4;3	Signal transducing adapter molecule 2	STAM2	sp|O75886|STAM2_HUMAN Signal transducing adapter molecule 2 OS=Homo sapiens OX=9606 GN=STAM2 PE=1 SV=1;sp|O75886-2|STAM2_HUMAN Isoform 2 of Signal transducing adapter molecule 2 OS=Homo sapiens OX=9606 GN=STAM2	2	4	4	4	0	0	1	2	0	1	0	0	0	0	0	0	0	1	1	0	0	0	0	0	0	0	0	0	1	0	0	0	0	1	0	1	0	1	0	1	0	0
O75891;O75891-3;O75891-2;O75891-4;Q3SY69-2;Q3SY69-3;Q3SY69	O75891;O75891-3;O75891-2;O75891-4	23;23;18;13;1;1;1	23;23;18;13;1;1;1	23;23;18;13;1;1;1	Cytosolic 10-formyltetrahydrofolate dehydrogenase	ALDH1L1	sp|O75891|AL1L1_HUMAN Cytosolic 10-formyltetrahydrofolate dehydrogenase OS=Homo sapiens OX=9606 GN=ALDH1L1 PE=1 SV=2;sp|O75891-3|AL1L1_HUMAN Isoform 3 of Cytosolic 10-formyltetrahydrofolate dehydrogenase OS=Homo sapiens OX=9606 GN=ALDH1L1;sp|O75891-2|AL1L1	7	23	23	23	11	8	8	12	12	12	7	2	5	10	8	4	7	8	11	0	3	6	7	5	11	3	8	14	14	14	4	4	8	6	7	8	11	12	13	7	1	6
O75907	O75907	3	3	3	Diacylglycerol O-acyltransferase 1	DGAT1	sp|O75907|DGAT1_HUMAN Diacylglycerol O-acyltransferase 1 OS=Homo sapiens OX=9606 GN=DGAT1 PE=1 SV=2	1	3	3	3	0	0	0	0	0	0	0	0	0	2	0	0	0	0	0	0	0	0	0	0	0	0	0	0	0	0	0	0	0	0	0	0	0	0	0	0	0	0
O75915	O75915	4	4	4	PRA1 family protein 3	ARL6IP5	sp|O75915|PRAF3_HUMAN PRA1 family protein 3 OS=Homo sapiens OX=9606 GN=ARL6IP5 PE=1 SV=1	1	4	4	4	2	1	2	1	3	2	2	2	1	2	2	0	1	2	1	1	1	1	2	2	3	1	1	3	2	3	2	2	1	1	2	2	2	1	2	1	0	1
O75934	O75934	2	2	2	Pre-mRNA-splicing factor SPF27	BCAS2	sp|O75934|SPF27_HUMAN Pre-mRNA-splicing factor SPF27 OS=Homo sapiens OX=9606 GN=BCAS2 PE=1 SV=1	1	2	2	2	0	0	0	0	0	0	0	0	0	0	0	0	0	0	0	0	0	0	0	0	0	0	0	0	0	0	0	0	0	0	0	0	0	0	0	1	0	0
O75936	O75936	5	5	5	Gamma-butyrobetaine dioxygenase	BBOX1	sp|O75936|BODG_HUMAN Gamma-butyrobetaine dioxygenase OS=Homo sapiens OX=9606 GN=BBOX1 PE=1 SV=1	1	5	5	5	1	1	0	3	3	2	1	0	0	2	0	0	0	2	1	0	0	4	2	1	0	1	0	2	2	3	0	1	0	1	1	3	3	1	1	1	0	0
O75937	O75937	1	1	1	DnaJ homolog subfamily C member 8	DNAJC8	sp|O75937|DNJC8_HUMAN DnaJ homolog subfamily C member 8 OS=Homo sapiens OX=9606 GN=DNAJC8 PE=1 SV=2	1	1	1	1	0	0	1	0	1	0	1	1	0	1	0	0	0	1	0	0	0	1	0	0	0	1	0	1	1	0	0	0	0	0	0	0	0	0	0	0	0	0
O75947-2;O75947	O75947-2;O75947	5;5	5;5	5;5	ATP synthase subunit d, mitochondrial	ATP5H	sp|O75947-2|ATP5H_HUMAN Isoform 2 of ATP synthase subunit d, mitochondrial OS=Homo sapiens OX=9606 GN=ATP5PD;sp|O75947|ATP5H_HUMAN ATP synthase subunit d, mitochondrial OS=Homo sapiens OX=9606 GN=ATP5PD PE=1 SV=3	2	5	5	5	0	0	1	0	1	2	1	0	0	1	0	0	0	1	1	0	0	2	1	2	1	0	0	0	0	0	0	1	2	0	1	1	0	0	1	0	0	0
O75955;O75955-2	O75955;O75955-2	4;3	4;3	4;3	Flotillin-1	FLOT1	sp|O75955|FLOT1_HUMAN Flotillin-1 OS=Homo sapiens OX=9606 GN=FLOT1 PE=1 SV=3;sp|O75955-2|FLOT1_HUMAN Isoform 2 of Flotillin-1 OS=Homo sapiens OX=9606 GN=FLOT1	2	4	4	4	1	0	1	0	1	0	0	0	0	1	0	0	0	1	1	0	0	2	0	1	1	0	0	1	2	1	0	0	0	0	1	2	0	0	2	0	0	0
O75964	O75964	2	2	2	ATP synthase subunit g, mitochondrial	ATP5L	sp|O75964|ATP5L_HUMAN ATP synthase subunit g, mitochondrial OS=Homo sapiens OX=9606 GN=ATP5MG PE=1 SV=3	1	2	2	2	1	0	0	0	0	0	0	0	0	0	0	0	0	0	0	0	0	0	0	0	0	0	0	1	1	0	0	0	0	0	0	1	0	0	0	0	0	0
O75976;O75976-2	O75976;O75976-2	6;4	6;4	6;4	Carboxypeptidase D	CPD	sp|O75976|CBPD_HUMAN Carboxypeptidase D OS=Homo sapiens OX=9606 GN=CPD PE=1 SV=2;sp|O75976-2|CBPD_HUMAN Isoform 2 of Carboxypeptidase D OS=Homo sapiens OX=9606 GN=CPD	2	6	6	6	1	1	0	0	1	1	0	0	0	1	0	0	0	0	0	0	2	1	0	0	1	0	0	0	0	0	0	0	0	1	0	0	1	0	0	1	1	0
O76003	O76003	7	7	7	Glutaredoxin-3	GLRX3	sp|O76003|GLRX3_HUMAN Glutaredoxin-3 OS=Homo sapiens OX=9606 GN=GLRX3 PE=1 SV=2	1	7	7	7	1	0	0	3	0	2	0	1	3	1	2	1	0	1	1	1	0	1	1	1	2	0	0	1	1	0	0	0	2	1	2	1	0	1	2	1	0	0
O76027	O76027	11	11	11	Annexin A9	ANXA9	sp|O76027|ANXA9_HUMAN Annexin A9 OS=Homo sapiens OX=9606 GN=ANXA9 PE=1 SV=3	1	11	11	11	2	0	6	5	4	2	3	2	1	1	3	0	0	5	4	0	0	5	3	3	4	3	0	4	5	5	2	1	4	2	6	6	0	0	5	7	0	0
O76041-2	O76041-2	1	1	1			sp|O76041-2|NEBL_HUMAN Isoform 2 of Nebulette OS=Homo sapiens OX=9606 GN=NEBL	1	1	1	1	0	0	1	1	1	1	1	1	1	1	1	1	1	0	0	0	0	1	0	0	1	0	0	1	0	0	0	1	1	1	1	1	0	0	1	1	1	1
O76070	O76070	4	4	4	Gamma-synuclein	SNCG	sp|O76070|SYUG_HUMAN Gamma-synuclein OS=Homo sapiens OX=9606 GN=SNCG PE=1 SV=2	1	4	4	4	0	0	0	0	0	0	0	0	0	1	0	0	0	0	1	0	0	0	0	0	0	0	0	1	1	0	0	0	0	0	0	0	0	0	0	0	0	0
O76094-2;O76094	O76094-2;O76094	4;4	4;4	4;4	Signal recognition particle subunit SRP72	SRP72	sp|O76094-2|SRP72_HUMAN Isoform 2 of Signal recognition particle subunit SRP72 OS=Homo sapiens OX=9606 GN=SRP72;sp|O76094|SRP72_HUMAN Signal recognition particle subunit SRP72 OS=Homo sapiens OX=9606 GN=SRP72 PE=1 SV=3	2	4	4	4	0	0	1	1	1	2	1	0	0	0	0	0	0	1	0	0	0	0	0	0	1	0	1	0	1	1	0	0	0	0	0	0	0	0	1	1	0	0
O89292;Q9QSQ7;Q9QBY2;O70902;Q9QBZ8;Q9Q714	O89292	3;1;1;1;1;1	3;1;1;1;1;1	3;1;1;1;1;1			sp|O89292|ENV_HV193 Envelope glycoprotein gp160 OS=Human immunodeficiency virus type 1 group M subtype F1 (isolate 93BR020) OX=388814 GN=env PE=3 SV=1	6	3	3	3	0	0	0	0	0	0	0	0	0	0	0	0	0	0	0	0	0	0	0	0	0	0	0	0	0	0	0	0	1	0	0	0	0	0	0	0	0	0
O94760;O94760-2	O94760;O94760-2	8;7	8;7	7;6	N(G),N(G)-dimethylarginine dimethylaminohydrolase 1	DDAH1	sp|O94760|DDAH1_HUMAN N(G),N(G)-dimethylarginine dimethylaminohydrolase 1 OS=Homo sapiens OX=9606 GN=DDAH1 PE=1 SV=3;sp|O94760-2|DDAH1_HUMAN Isoform 2 of N(G),N(G)-dimethylarginine dimethylaminohydrolase 1 OS=Homo sapiens OX=9606 GN=DDAH1	2	8	8	7	1	0	2	2	2	1	1	2	2	3	1	1	2	1	3	0	0	1	0	2	2	0	0	2	4	4	2	1	2	0	1	1	2	2	2	1	0	0
O94811	O94811	2	2	2	Tubulin polymerization-promoting protein	TPPP	sp|O94811|TPPP_HUMAN Tubulin polymerization-promoting protein OS=Homo sapiens OX=9606 GN=TPPP PE=1 SV=1	1	2	2	2	0	0	1	1	1	1	1	0	1	1	1	0	1	1	1	0	1	0	1	1	1	1	1	1	1	1	0	1	1	1	2	1	0	1	0	1	0	0
O94826	O94826	6	6	6	Mitochondrial import receptor subunit TOM70	TOMM70A	sp|O94826|TOM70_HUMAN Mitochondrial import receptor subunit TOM70 OS=Homo sapiens OX=9606 GN=TOMM70 PE=1 SV=1	1	6	6	6	0	0	0	0	0	0	0	0	0	0	0	0	0	0	0	0	0	1	1	0	1	0	0	1	1	2	0	0	0	0	0	1	0	0	0	0	0	0
O94832	O94832	14	14	14	Unconventional myosin-Id	MYO1D	sp|O94832|MYO1D_HUMAN Unconventional myosin-Id OS=Homo sapiens OX=9606 GN=MYO1D PE=1 SV=2	1	14	14	14	0	0	1	3	0	2	1	0	0	1	0	0	0	0	2	0	0	2	2	0	2	0	0	1	2	2	0	1	0	0	2	3	0	1	1	1	0	0
O94855;O94855-2	O94855;O94855-2	5;5	5;5	5;5	Protein transport protein Sec24D	SEC24D	sp|O94855|SC24D_HUMAN Protein transport protein Sec24D OS=Homo sapiens OX=9606 GN=SEC24D PE=1 SV=2;sp|O94855-2|SC24D_HUMAN Isoform 2 of Protein transport protein Sec24D OS=Homo sapiens OX=9606 GN=SEC24D	2	5	5	5	1	0	0	0	0	0	0	0	0	0	0	0	0	1	0	0	0	0	0	0	0	0	0	1	2	2	1	0	0	0	1	0	0	0	0	0	0	0
O94874;O94874-2;O94874-3	O94874;O94874-2;O94874-3	5;5;3	5;5;3	5;5;3	E3 UFM1-protein ligase 1	UFL1	sp|O94874|UFL1_HUMAN E3 UFM1-protein ligase 1 OS=Homo sapiens OX=9606 GN=UFL1 PE=1 SV=2;sp|O94874-2|UFL1_HUMAN Isoform 2 of E3 UFM1-protein ligase 1 OS=Homo sapiens OX=9606 GN=UFL1;sp|O94874-3|UFL1_HUMAN Isoform 3 of E3 UFM1-protein ligase 1 OS=Homo sapien	3	5	5	5	0	0	0	2	0	0	0	0	0	0	0	0	0	0	0	0	0	0	1	0	1	0	0	1	1	3	0	0	0	0	1	0	0	0	0	1	0	0
O94905	O94905	2	1	1	Erlin-2	ERLIN2	sp|O94905|ERLN2_HUMAN Erlin-2 OS=Homo sapiens OX=9606 GN=ERLIN2 PE=1 SV=1	1	2	1	1	1	0	0	0	0	1	0	1	1	1	2	0	0	2	0	0	1	1	1	1	1	0	1	0	0	1	0	0	0	0	1	1	0	0	0	1	0	0
O94919	O94919	3	3	3	Endonuclease domain-containing 1 protein	ENDOD1	sp|O94919|ENDD1_HUMAN Endonuclease domain-containing 1 protein OS=Homo sapiens OX=9606 GN=ENDOD1 PE=1 SV=2	1	3	3	3	0	0	0	0	0	0	0	0	0	0	0	0	0	0	0	0	0	0	0	0	0	0	0	0	0	0	0	0	0	0	0	0	0	0	0	0	0	0
O94973;O94973-2	O94973;O94973-2	15;14	10;9	4;3	AP-2 complex subunit alpha-2	AP2A2	sp|O94973|AP2A2_HUMAN AP-2 complex subunit alpha-2 OS=Homo sapiens OX=9606 GN=AP2A2 PE=1 SV=2;sp|O94973-2|AP2A2_HUMAN Isoform 2 of AP-2 complex subunit alpha-2 OS=Homo sapiens OX=9606 GN=AP2A2	2	15	10	4	1	3	1	3	1	3	2	1	2	3	2	2	1	3	2	1	1	2	3	2	2	1	2	4	3	4	1	1	1	1	2	3	1	1	1	2	1	0
O94979-7;O94979-6;O94979-3;O94979-10;O94979-4;O94979-9;O94979-2;O94979;O94979-8;O94979-5	O94979-7;O94979-6;O94979-3;O94979-10;O94979-4;O94979-9;O94979-2;O94979;O94979-8;O94979-5	10;10;10;10;10;10;10;10;10;5	10;10;10;10;10;10;10;10;10;5	10;10;10;10;10;10;10;10;10;5	Protein transport protein Sec31A	SEC31A	sp|O94979-7|SC31A_HUMAN Isoform 7 of Protein transport protein Sec31A OS=Homo sapiens OX=9606 GN=SEC31A;sp|O94979-6|SC31A_HUMAN Isoform 6 of Protein transport protein Sec31A OS=Homo sapiens OX=9606 GN=SEC31A;sp|O94979-3|SC31A_HUMAN Isoform 3 of Protein tra	10	10	10	10	0	0	3	6	2	3	3	3	1	3	2	0	1	3	3	0	2	1	1	2	4	1	1	4	5	6	1	0	2	0	0	3	1	2	2	2	1	0
O95049;O95049-4;O95049-3;O95049-5	O95049;O95049-4;O95049-3;O95049-5	6;5;5;4	6;5;5;4	6;5;5;4	Tight junction protein ZO-3	TJP3	sp|O95049|ZO3_HUMAN Tight junction protein ZO-3 OS=Homo sapiens OX=9606 GN=TJP3 PE=1 SV=3;sp|O95049-4|ZO3_HUMAN Isoform 4 of Tight junction protein ZO-3 OS=Homo sapiens OX=9606 GN=TJP3;sp|O95049-3|ZO3_HUMAN Isoform 3 of Tight junction protein ZO-3 OS=Homo	4	6	6	6	1	0	2	0	1	1	0	0	0	1	1	1	0	1	1	0	0	1	1	1	2	1	1	4	2	1	0	0	0	1	3	1	0	0	2	1	0	0
O95163	O95163	6	6	6	Elongator complex protein 1	IKBKAP	sp|O95163|ELP1_HUMAN Elongator complex protein 1 OS=Homo sapiens OX=9606 GN=ELP1 PE=1 SV=3	1	6	6	6	0	0	0	0	0	0	0	0	0	1	0	0	0	1	0	0	0	0	0	0	0	0	0	3	1	1	0	0	0	0	0	1	0	0	0	0	0	0
O95169-3;O95169-2;O95169	O95169-3;O95169-2;O95169	2;2;2	2;2;2	2;2;2	NADH dehydrogenase [ubiquinone] 1 beta subcomplex subunit 8, mitochondrial	NDUFB8	sp|O95169-3|NDUB8_HUMAN Isoform 3 of NADH dehydrogenase [ubiquinone] 1 beta subcomplex subunit 8, mitochondrial OS=Homo sapiens OX=9606 GN=NDUFB8;sp|O95169-2|NDUB8_HUMAN Isoform 2 of NADH dehydrogenase [ubiquinone] 1 beta subcomplex subunit 8, mitochondria	3	2	2	2	0	0	0	0	0	2	1	1	1	2	0	0	0	1	0	1	0	0	1	0	1	0	0	1	0	1	0	0	0	0	0	1	0	0	0	1	0	0
O95171-2;O95171-3;O95171	O95171-2;O95171-3;O95171	11;10;10	11;10;10	11;10;10	Sciellin	SCEL	sp|O95171-2|SCEL_HUMAN Isoform 2 of Sciellin OS=Homo sapiens OX=9606 GN=SCEL;sp|O95171-3|SCEL_HUMAN Isoform 3 of Sciellin OS=Homo sapiens OX=9606 GN=SCEL;sp|O95171|SCEL_HUMAN Sciellin OS=Homo sapiens OX=9606 GN=SCEL PE=1 SV=2	3	11	11	11	2	1	2	2	3	2	2	2	3	7	6	0	1	6	8	3	4	2	2	3	3	5	4	1	2	1	0	0	4	3	3	2	1	1	4	4	0	1
O95197-3;O95197-6;O95197-5	O95197-3;O95197-6;O95197-5	3;2;2	3;2;2	1;1;1	Reticulon-3	RTN3	sp|O95197-3|RTN3_HUMAN Isoform 3 of Reticulon-3 OS=Homo sapiens OX=9606 GN=RTN3;sp|O95197-6|RTN3_HUMAN Isoform 6 of Reticulon-3 OS=Homo sapiens OX=9606 GN=RTN3;sp|O95197-5|RTN3_HUMAN Isoform 5 of Reticulon-3 OS=Homo sapiens OX=9606 GN=RTN3	3	3	3	1	0	0	0	0	1	1	1	1	1	0	1	0	0	1	1	0	0	1	1	1	1	0	1	1	1	0	1	1	1	0	0	1	0	1	0	1	0	0
O95202;O95202-2;O95202-3	O95202	5;1;1	5;1;1	5;1;1	LETM1 and EF-hand domain-containing protein 1, mitochondrial	LETM1	sp|O95202|LETM1_HUMAN Mitochondrial proton/calcium exchanger protein OS=Homo sapiens OX=9606 GN=LETM1 PE=1 SV=1	3	5	5	5	0	0	0	1	0	1	0	0	0	0	0	0	0	0	1	0	0	0	1	0	3	0	0	0	0	1	0	0	0	0	0	0	0	0	0	0	0	0
O95249;O95249-2	O95249;O95249-2	2;1	2;1	2;1	Golgi SNAP receptor complex member 1	GOSR1	sp|O95249|GOSR1_HUMAN Golgi SNAP receptor complex member 1 OS=Homo sapiens OX=9606 GN=GOSR1 PE=1 SV=1;sp|O95249-2|GOSR1_HUMAN Isoform 2 of Golgi SNAP receptor complex member 1 OS=Homo sapiens OX=9606 GN=GOSR1	2	2	2	2	0	0	0	0	0	0	0	0	0	0	0	0	0	0	0	0	0	0	0	0	0	0	0	0	0	0	0	0	0	0	0	0	0	0	0	0	0	0
O95274	O95274	2	2	2	Ly6/PLAUR domain-containing protein 3	LYPD3	sp|O95274|LYPD3_HUMAN Ly6/PLAUR domain-containing protein 3 OS=Homo sapiens OX=9606 GN=LYPD3 PE=1 SV=2	1	2	2	2	0	0	0	1	0	0	1	1	1	0	1	0	0	1	0	0	0	0	1	1	1	1	1	1	1	1	0	0	0	0	1	1	0	0	0	1	0	0
O95292;O95292-2	O95292	3;1	2;0	2;0	Vesicle-associated membrane protein-associated protein B/C	VAPB	sp|O95292|VAPB_HUMAN Vesicle-associated membrane protein-associated protein B/C OS=Homo sapiens OX=9606 GN=VAPB PE=1 SV=3	2	3	2	2	1	1	1	1	2	1	1	1	0	1	1	0	0	1	1	1	1	1	0	1	1	1	1	1	2	1	0	1	1	1	1	1	1	1	1	1	0	0
O95294-4;O95294-3;O95294;O95294-2	O95294-4;O95294-3;O95294;O95294-2	11;11;10;9	11;11;10;9	11;11;10;9	RasGAP-activating-like protein 1	RASAL1	sp|O95294-4|RASL1_HUMAN Isoform 4 of RasGAP-activating-like protein 1 OS=Homo sapiens OX=9606 GN=RASAL1;sp|O95294-3|RASL1_HUMAN Isoform 3 of RasGAP-activating-like protein 1 OS=Homo sapiens OX=9606 GN=RASAL1;sp|O95294|RASL1_HUMAN RasGAP-activating-like pro	4	11	11	11	3	1	3	3	1	1	4	2	1	1	3	1	1	4	3	0	1	2	2	3	2	0	0	3	4	3	0	0	1	1	4	4	1	1	3	2	1	0
O95295	O95295	1	1	1	SNARE-associated protein Snapin	SNAPIN	sp|O95295|SNAPN_HUMAN SNARE-associated protein Snapin OS=Homo sapiens OX=9606 GN=SNAPIN PE=1 SV=1	1	1	1	1	0	0	0	0	0	0	0	0	0	0	0	0	0	0	0	0	0	0	0	0	0	0	0	0	0	0	0	0	0	0	0	0	0	0	0	0	0	0
O95299;O95299-2	O95299;O95299-2	3;3	3;3	3;3	NADH dehydrogenase [ubiquinone] 1 alpha subcomplex subunit 10, mitochondrial	NDUFA10	sp|O95299|NDUAA_HUMAN NADH dehydrogenase [ubiquinone] 1 alpha subcomplex subunit 10, mitochondrial OS=Homo sapiens OX=9606 GN=NDUFA10 PE=1 SV=1;sp|O95299-2|NDUAA_HUMAN Isoform 2 of NADH dehydrogenase [ubiquinone] 1 alpha subcomplex subunit 10, mitochondria	2	3	3	3	0	0	0	0	0	0	0	0	0	0	0	0	0	0	0	0	0	0	0	0	1	0	0	0	0	0	0	0	0	0	1	0	0	0	0	0	0	0
O95336	O95336	10	10	10	6-phosphogluconolactonase	PGLS	sp|O95336|6PGL_HUMAN 6-phosphogluconolactonase OS=Homo sapiens OX=9606 GN=PGLS PE=1 SV=2	1	10	10	10	2	3	1	4	4	4	5	3	3	4	4	3	2	4	3	0	3	4	3	2	4	2	2	3	6	4	2	2	4	3	3	5	3	2	3	2	2	0
O95352-3;O95352;O95352-2	O95352-3;O95352;O95352-2	16;16;14	16;16;14	16;16;14	Ubiquitin-like modifier-activating enzyme ATG7	ATG7	sp|O95352-3|ATG7_HUMAN Isoform 3 of Ubiquitin-like modifier-activating enzyme ATG7 OS=Homo sapiens OX=9606 GN=ATG7;sp|O95352|ATG7_HUMAN Ubiquitin-like modifier-activating enzyme ATG7 OS=Homo sapiens OX=9606 GN=ATG7 PE=1 SV=1;sp|O95352-2|ATG7_HUMAN Isoform	3	16	16	16	0	2	3	0	1	1	0	0	1	3	2	0	1	0	1	0	1	2	2	0	1	0	0	2	3	1	0	2	1	0	1	2	2	2	4	0	0	0
O95359-3;O95359;O95359-2;O95359-6;O95359-1;O95359-5	O95359-3;O95359	12;11;3;2;2;2	12;11;3;2;2;2	12;11;3;2;2;2	Transforming acidic coiled-coil-containing protein 2	TACC2	sp|O95359-3|TACC2_HUMAN Isoform 3 of Transforming acidic coiled-coil-containing protein 2 OS=Homo sapiens OX=9606 GN=TACC2;sp|O95359|TACC2_HUMAN Transforming acidic coiled-coil-containing protein 2 OS=Homo sapiens OX=9606 GN=TACC2 PE=1 SV=3	6	12	12	12	1	0	0	2	0	0	0	0	0	1	0	0	0	2	3	0	0	0	1	0	0	0	2	0	0	1	0	0	1	0	0	0	0	3	0	1	0	0
O95361;O95361-2;Q309B1	O95361;O95361-2	17;11;8	17;11;8	17;11;8	Tripartite motif-containing protein 16	TRIM16	sp|O95361|TRI16_HUMAN Tripartite motif-containing protein 16 OS=Homo sapiens OX=9606 GN=TRIM16 PE=1 SV=3;sp|O95361-2|TRI16_HUMAN Isoform 2 of Tripartite motif-containing protein 16 OS=Homo sapiens OX=9606 GN=TRIM16	3	17	17	17	6	1	2	5	0	3	3	3	1	5	6	0	0	6	4	1	4	6	4	4	8	1	4	4	5	2	1	1	5	3	3	4	4	3	3	0	0	1
O95372	O95372	4	4	4	Acyl-protein thioesterase 2	LYPLA2	sp|O95372|LYPA2_HUMAN Acyl-protein thioesterase 2 OS=Homo sapiens OX=9606 GN=LYPLA2 PE=1 SV=1	1	4	4	4	2	1	1	1	1	2	1	0	0	1	0	0	0	0	1	1	1	1	0	0	2	0	1	1	0	1	0	1	0	0	1	1	1	0	1	0	0	0
O95373	O95373	13	13	13	Importin-7	IPO7	sp|O95373|IPO7_HUMAN Importin-7 OS=Homo sapiens OX=9606 GN=IPO7 PE=1 SV=1	1	13	13	13	1	2	1	3	3	2	1	2	0	3	5	1	1	4	2	0	2	1	5	3	4	1	0	4	5	5	0	0	2	3	2	4	1	4	1	1	0	0
O95379;O95379-3;O95379-2;O95379-4	O95379;O95379-3;O95379-2;O95379-4	3;2;2;2	3;2;2;2	3;2;2;2	Tumor necrosis factor alpha-induced protein 8	TNFAIP8	sp|O95379|TFIP8_HUMAN Tumor necrosis factor alpha-induced protein 8 OS=Homo sapiens OX=9606 GN=TNFAIP8 PE=1 SV=1;sp|O95379-3|TFIP8_HUMAN Isoform 3 of Tumor necrosis factor alpha-induced protein 8 OS=Homo sapiens OX=9606 GN=TNFAIP8;sp|O95379-2|TFIP8_HUMAN I	4	3	3	3	0	1	0	0	0	0	0	0	0	0	0	0	0	0	0	0	0	1	0	0	1	0	0	1	0	1	0	0	0	0	1	1	1	0	0	0	0	0
O95394;O95394-3;O95394-4	O95394;O95394-3;O95394-4	4;4;4	4;4;4	4;4;4	Phosphoacetylglucosamine mutase	PGM3	sp|O95394|AGM1_HUMAN Phosphoacetylglucosamine mutase OS=Homo sapiens OX=9606 GN=PGM3 PE=1 SV=1;sp|O95394-3|AGM1_HUMAN Isoform 2 of Phosphoacetylglucosamine mutase OS=Homo sapiens OX=9606 GN=PGM3;sp|O95394-4|AGM1_HUMAN Isoform 3 of Phosphoacetylglucosamine	3	4	4	4	0	0	0	0	0	0	0	0	0	0	0	0	0	0	0	0	0	0	0	1	0	0	0	0	0	2	0	0	0	0	0	1	0	0	0	0	0	0
O95395	O95395	10	10	10	Beta-1,3-galactosyl-O-glycosyl-glycoprotein beta-1,6-N-acetylglucosaminyltransferase 3	GCNT3	sp|O95395|GCNT3_HUMAN Beta-1,3-galactosyl-O-glycosyl-glycoprotein beta-1,6-N-acetylglucosaminyltransferase 3 OS=Homo sapiens OX=9606 GN=GCNT3 PE=2 SV=1	1	10	10	10	3	1	1	3	2	4	2	0	1	1	2	1	0	2	2	2	3	3	2	1	4	1	2	1	1	2	1	3	3	4	0	2	3	3	1	0	0	1
O95396	O95396	4	4	4	Adenylyltransferase and sulfurtransferase MOCS3;Molybdopterin-synthase adenylyltransferase;Molybdopterin-synthase sulfurtransferase	MOCS3	sp|O95396|MOCS3_HUMAN Adenylyltransferase and sulfurtransferase MOCS3 OS=Homo sapiens OX=9606 GN=MOCS3 PE=1 SV=1	1	4	4	4	1	0	0	1	0	1	1	0	0	2	1	1	1	1	1	1	1	1	1	1	1	0	0	1	3	2	0	1	1	1	1	3	1	0	0	2	1	1
O95433-2;O95433	O95433-2;O95433	3;3	3;3	3;3	Activator of 90 kDa heat shock protein ATPase homolog 1	AHSA1	sp|O95433-2|AHSA1_HUMAN Isoform 2 of Activator of 90 kDa heat shock protein ATPase homolog 1 OS=Homo sapiens OX=9606 GN=AHSA1;sp|O95433|AHSA1_HUMAN Activator of 90 kDa heat shock protein ATPase homolog 1 OS=Homo sapiens OX=9606 GN=AHSA1 PE=1 SV=1	2	3	3	3	0	0	0	0	0	1	0	0	0	0	0	0	0	0	0	0	1	0	0	0	1	0	0	0	0	1	0	1	1	0	1	0	0	0	0	0	0	0
O95436-2;O95436	O95436-2;O95436	5;5	5;5	5;5	Sodium-dependent phosphate transport protein 2B	SLC34A2	sp|O95436-2|NPT2B_HUMAN Isoform 2 of Sodium-dependent phosphate transport protein 2B OS=Homo sapiens OX=9606 GN=SLC34A2;sp|O95436|NPT2B_HUMAN Sodium-dependent phosphate transport protein 2B OS=Homo sapiens OX=9606 GN=SLC34A2 PE=1 SV=3	2	5	5	5	3	2	1	2	2	2	1	3	2	2	3	2	2	2	3	3	3	2	3	2	3	1	2	1	2	2	2	2	2	2	2	3	1	3	2	4	2	2
O95471-2;O95471	O95471-2;O95471	2;2	2;2	2;2	Claudin-7	CLDN7	sp|O95471-2|CLD7_HUMAN Isoform 2 of Claudin-7 OS=Homo sapiens OX=9606 GN=CLDN7;sp|O95471|CLD7_HUMAN Claudin-7 OS=Homo sapiens OX=9606 GN=CLDN7 PE=1 SV=4	2	2	2	2	0	0	0	1	0	0	0	1	0	0	1	0	0	0	0	0	0	1	1	1	1	0	1	1	0	2	0	0	0	0	1	1	0	0	0	1	0	0
O95479;O95479-2	O95479;O95479-2	13;13	13;13	13;13	GDH/6PGL endoplasmic bifunctional protein;Glucose 1-dehydrogenase;6-phosphogluconolactonase	H6PD	sp|O95479|G6PE_HUMAN GDH/6PGL endoplasmic bifunctional protein OS=Homo sapiens OX=9606 GN=H6PD PE=1 SV=2;sp|O95479-2|G6PE_HUMAN Isoform 2 of GDH/6PGL endoplasmic bifunctional protein OS=Homo sapiens OX=9606 GN=H6PD	2	13	13	13	1	1	0	2	2	3	0	0	0	1	1	0	0	1	2	0	0	0	0	0	1	0	1	5	4	4	0	0	0	0	0	1	0	1	2	3	0	0
O95486	O95486	1	1	1	Protein transport protein Sec24A	SEC24A	sp|O95486|SC24A_HUMAN Protein transport protein Sec24A OS=Homo sapiens OX=9606 GN=SEC24A PE=1 SV=2	1	1	1	1	0	0	0	1	0	1	0	0	0	0	1	0	0	0	0	0	0	0	0	0	1	0	0	0	0	1	0	0	0	0	0	0	0	0	0	1	0	0
O95571	O95571	5	5	5	Persulfide dioxygenase ETHE1, mitochondrial	ETHE1	sp|O95571|ETHE1_HUMAN Persulfide dioxygenase ETHE1, mitochondrial OS=Homo sapiens OX=9606 GN=ETHE1 PE=1 SV=2	1	5	5	5	1	2	2	4	3	4	3	3	2	3	2	1	0	3	4	2	1	2	3	2	3	1	3	2	3	4	2	3	1	3	3	3	2	2	2	4	0	0
O95573;O60488-2;O60488	O95573	4;1;1	4;1;1	4;1;1	Long-chain-fatty-acid--CoA ligase 3	ACSL3	sp|O95573|ACSL3_HUMAN Long-chain-fatty-acid--CoA ligase 3 OS=Homo sapiens OX=9606 GN=ACSL3 PE=1 SV=3	3	4	4	4	0	0	0	0	0	0	0	0	0	0	0	0	0	0	0	0	0	0	0	1	0	0	0	1	1	0	0	0	1	0	0	0	0	0	0	0	0	0
O95671;O95671-2;O95671-3	O95671;O95671-2;O95671-3	9;9;8	9;9;8	9;9;8	N-acetylserotonin O-methyltransferase-like protein	ASMTL	sp|O95671|ASML_HUMAN Probable bifunctional dTTP/UTP pyrophosphatase/methyltransferase protein OS=Homo sapiens OX=9606 GN=ASMTL PE=1 SV=3;sp|O95671-2|ASML_HUMAN Isoform 2 of Probable bifunctional dTTP/UTP pyrophosphatase/methyltransferase protein OS=Homo sa	3	9	9	9	0	0	1	0	2	1	2	1	1	2	0	0	0	2	2	0	0	0	0	1	1	0	1	3	4	4	0	1	2	1	5	5	1	1	1	0	0	0
O95674	O95674	1	1	1	Phosphatidate cytidylyltransferase 2	CDS2	sp|O95674|CDS2_HUMAN Phosphatidate cytidylyltransferase 2 OS=Homo sapiens OX=9606 GN=CDS2 PE=1 SV=1	1	1	1	1	0	0	0	0	0	0	0	0	0	0	0	0	0	0	0	0	0	0	0	0	0	0	0	0	0	0	0	0	0	0	0	0	0	0	0	0	0	0
O95716	O95716	3	3	3	Ras-related protein Rab-3D	RAB3D	sp|O95716|RAB3D_HUMAN Ras-related protein Rab-3D OS=Homo sapiens OX=9606 GN=RAB3D PE=1 SV=1	1	3	3	3	2	3	1	0	2	1	1	0	0	2	0	0	0	2	1	0	0	1	1	1	1	0	0	2	2	1	1	0	1	1	1	0	1	2	2	1	0	1
O95747	O95747	12	10	10	Serine/threonine-protein kinase OSR1	OXSR1	sp|O95747|OXSR1_HUMAN Serine/threonine-protein kinase OSR1 OS=Homo sapiens OX=9606 GN=OXSR1 PE=1 SV=1	1	12	10	10	5	2	3	1	2	2	2	1	1	2	3	0	0	2	2	0	1	3	0	2	1	2	3	2	3	1	0	0	2	0	2	2	3	1	3	1	0	0
O95757	O95757	8	5	5	Heat shock 70 kDa protein 4L	HSPA4L	sp|O95757|HS74L_HUMAN Heat shock 70 kDa protein 4L OS=Homo sapiens OX=9606 GN=HSPA4L PE=1 SV=3	1	8	5	5	0	1	1	1	0	1	1	1	0	2	1	1	0	0	2	0	0	0	1	1	2	1	2	2	2	2	0	0	0	0	1	3	0	0	0	0	0	0
O95758-1;O95758-6;O95758-2;O95758;O95758-5;O95758-4;O95758-7	O95758-1;O95758-6;O95758-2;O95758;O95758-5;O95758-4;O95758-7	4;4;4;4;4;4;3	3;3;3;3;3;3;3	3;3;3;3;3;3;3	Polypyrimidine tract-binding protein 3	PTBP3	sp|O95758-1|PTBP3_HUMAN Isoform 1 of Polypyrimidine tract-binding protein 3 OS=Homo sapiens OX=9606 GN=PTBP3;sp|O95758-6|PTBP3_HUMAN Isoform 6 of Polypyrimidine tract-binding protein 3 OS=Homo sapiens OX=9606 GN=PTBP3;sp|O95758-2|PTBP3_HUMAN Isoform 2 of P	7	4	3	3	1	1	2	2	1	1	1	1	1	1	1	0	0	1	1	1	1	2	1	1	3	1	1	1	2	1	0	1	1	1	1	2	1	0	1	2	0	1
O95782-2;O95782	O95782-2;O95782	16;16	16;16	11;11	AP-2 complex subunit alpha-1	AP2A1	sp|O95782-2|AP2A1_HUMAN Isoform B of AP-2 complex subunit alpha-1 OS=Homo sapiens OX=9606 GN=AP2A1;sp|O95782|AP2A1_HUMAN AP-2 complex subunit alpha-1 OS=Homo sapiens OX=9606 GN=AP2A1 PE=1 SV=3	2	16	16	11	1	2	2	4	2	4	5	1	1	4	3	2	1	5	4	2	1	3	3	2	3	1	4	7	6	3	1	1	2	1	2	5	2	2	2	4	1	0
O95786-2;O95786	O95786-2;O95786	8;8	8;8	8;8	Probable ATP-dependent RNA helicase DDX58	DDX58	sp|O95786-2|DDX58_HUMAN Isoform 2 of Antiviral innate immune response receptor RIG-I OS=Homo sapiens OX=9606 GN=DDX58;sp|O95786|DDX58_HUMAN Antiviral innate immune response receptor RIG-I OS=Homo sapiens OX=9606 GN=DDX58 PE=1 SV=2	2	8	8	8	1	0	0	0	1	0	1	0	0	1	2	0	0	1	1	0	1	1	0	0	1	0	1	2	2	2	0	0	0	1	1	1	1	0	1	1	0	0
O95793-2;O95793-3;O95793	O95793-2;O95793-3;O95793	4;4;4	4;4;4	4;4;4	Double-stranded RNA-binding protein Staufen homolog 1	STAU1	sp|O95793-2|STAU1_HUMAN Isoform Short of Double-stranded RNA-binding protein Staufen homolog 1 OS=Homo sapiens OX=9606 GN=STAU1;sp|O95793-3|STAU1_HUMAN Isoform 3 of Double-stranded RNA-binding protein Staufen homolog 1 OS=Homo sapiens OX=9606 GN=STAU1;sp|O	3	4	4	4	1	1	1	0	2	1	0	0	1	0	1	0	0	0	1	0	0	0	1	0	1	0	2	0	0	0	0	0	0	1	0	1	0	0	1	1	0	0
O95817	O95817	2	2	2	BAG family molecular chaperone regulator 3	BAG3	sp|O95817|BAG3_HUMAN BAG family molecular chaperone regulator 3 OS=Homo sapiens OX=9606 GN=BAG3 PE=1 SV=3	1	2	2	2	0	0	0	1	0	1	0	0	0	1	1	0	0	1	0	0	0	1	1	1	1	0	1	0	0	0	0	0	0	0	0	1	0	0	0	1	0	0
O95831-3;O95831;O95831-2;O95831-5;O95831-4	O95831-3;O95831;O95831-2	5;5;3;2;2	5;5;3;2;2	5;5;3;2;2	Apoptosis-inducing factor 1, mitochondrial	AIFM1	sp|O95831-3|AIFM1_HUMAN Isoform 3 of Apoptosis-inducing factor 1, mitochondrial OS=Homo sapiens OX=9606 GN=AIFM1;sp|O95831|AIFM1_HUMAN Apoptosis-inducing factor 1, mitochondrial OS=Homo sapiens OX=9606 GN=AIFM1 PE=1 SV=1;sp|O95831-2|AIFM1_HUMAN Isoform 2 o	5	5	5	5	1	1	2	3	2	2	1	0	0	2	2	0	0	2	1	0	1	3	3	1	3	0	1	4	5	3	0	1	0	1	0	4	1	2	3	3	0	0
O95832	O95832	2	2	2	Claudin-1	CLDN1	sp|O95832|CLD1_HUMAN Claudin-1 OS=Homo sapiens OX=9606 GN=CLDN1 PE=1 SV=1	1	2	2	2	1	1	1	0	1	1	0	0	0	0	0	0	0	0	0	0	0	1	2	1	0	0	0	1	0	2	0	0	0	0	1	0	1	0	1	1	0	0
O95833	O95833	5	5	5	Chloride intracellular channel protein 3	CLIC3	sp|O95833|CLIC3_HUMAN Chloride intracellular channel protein 3 OS=Homo sapiens OX=9606 GN=CLIC3 PE=1 SV=2	1	5	5	5	0	0	1	0	2	1	0	0	0	1	0	0	0	0	1	1	1	0	0	3	1	0	0	2	1	2	0	0	1	1	1	1	2	1	1	0	0	0
O95834;O95834-2;O95834-3;Q05BV3-4;O00423;O00423-3;Q6ZMW3-2;Q6ZMW3	O95834;O95834-2;O95834-3	14;14;14;1;1;1;1;1	14;14;14;1;1;1;1;1	13;13;13;0;0;0;0;0	Echinoderm microtubule-associated protein-like 2	EML2	sp|O95834|EMAL2_HUMAN Echinoderm microtubule-associated protein-like 2 OS=Homo sapiens OX=9606 GN=EML2 PE=1 SV=1;sp|O95834-2|EMAL2_HUMAN Isoform 2 of Echinoderm microtubule-associated protein-like 2 OS=Homo sapiens OX=9606 GN=EML2;sp|O95834-3|EMAL2_HUMAN I	8	14	14	13	7	3	6	8	7	6	7	5	5	6	8	4	6	6	8	4	5	9	6	9	8	4	6	7	10	10	5	1	3	3	7	7	8	5	7	4	2	3
O95841;Q9UKU9	O95841	3;1	3;1	3;1	Angiopoietin-related protein 1	ANGPTL1	sp|O95841|ANGL1_HUMAN Angiopoietin-related protein 1 OS=Homo sapiens OX=9606 GN=ANGPTL1 PE=2 SV=1	2	3	3	3	1	1	0	0	1	0	0	0	0	0	0	1	1	1	0	0	1	0	0	0	0	0	0	0	1	0	0	0	1	1	0	0	0	2	1	0	1	0
O95857	O95857	1	1	1	Tetraspanin-13	TSPAN13	sp|O95857|TSN13_HUMAN Tetraspanin-13 OS=Homo sapiens OX=9606 GN=TSPAN13 PE=2 SV=1	1	1	1	1	0	0	0	0	0	0	0	0	0	0	0	0	0	0	0	0	0	0	0	0	0	0	0	0	1	0	0	0	0	0	0	0	0	0	0	0	0	0
O95861-4;O95861;O95861-2;O95861-3	O95861-4;O95861;O95861-2;O95861-3	5;5;5;3	5;5;5;3	5;5;5;3	3(2),5-bisphosphate nucleotidase 1	BPNT1	sp|O95861-4|BPNT1_HUMAN Isoform 4 of 3(2),5-bisphosphate nucleotidase 1 OS=Homo sapiens OX=9606 GN=BPNT1;sp|O95861|BPNT1_HUMAN 3(2),5-bisphosphate nucleotidase 1 OS=Homo sapiens OX=9606 GN=BPNT1 PE=1 SV=1;sp|O95861-2|BPNT1_HUMAN Isoform 2 of 3(2),5	4	5	5	5	2	2	1	3	2	5	2	2	3	4	4	3	2	4	3	0	2	2	2	1	4	0	2	1	4	3	3	1	3	3	3	4	3	3	1	3	1	1
O95865	O95865	5	4	4	N(G),N(G)-dimethylarginine dimethylaminohydrolase 2	DDAH2	sp|O95865|DDAH2_HUMAN N(G),N(G)-dimethylarginine dimethylaminohydrolase 2 OS=Homo sapiens OX=9606 GN=DDAH2 PE=1 SV=1	1	5	4	4	3	0	3	3	4	4	4	2	2	3	3	3	2	3	4	1	2	2	4	2	3	1	2	4	4	4	2	3	3	3	4	4	3	4	3	3	2	0
O95881	O95881	3	3	3	Thioredoxin domain-containing protein 12	TXNDC12	sp|O95881|TXD12_HUMAN Thioredoxin domain-containing protein 12 OS=Homo sapiens OX=9606 GN=TXNDC12 PE=1 SV=1	1	3	3	3	0	0	0	1	0	1	0	0	0	1	0	0	0	1	1	0	1	1	1	0	1	0	0	1	1	0	0	0	0	0	1	1	0	1	0	1	0	0
O95968	O95968	2	2	2	Secretoglobin family 1D member 1	SCGB1D1	sp|O95968|SG1D1_HUMAN Secretoglobin family 1D member 1 OS=Homo sapiens OX=9606 GN=SCGB1D1 PE=1 SV=1	1	2	2	2	1	1	1	2	1	2	1	1	1	2	1	1	1	1	1	1	1	1	1	1	2	1	1	1	1	1	2	1	1	1	0	1	0	1	1	1	1	1
O95989	O95989	2	2	2	Diphosphoinositol polyphosphate phosphohydrolase 1	NUDT3	sp|O95989|NUDT3_HUMAN Diphosphoinositol polyphosphate phosphohydrolase 1 OS=Homo sapiens OX=9606 GN=NUDT3 PE=1 SV=1	1	2	2	2	1	1	1	0	1	1	0	0	0	1	1	0	0	0	0	0	0	1	1	0	1	0	0	1	1	0	0	1	1	0	1	1	2	0	0	1	0	0
O95994	O95994	8	8	7	Anterior gradient protein 2 homolog	AGR2	sp|O95994|AGR2_HUMAN Anterior gradient protein 2 homolog OS=Homo sapiens OX=9606 GN=AGR2 PE=1 SV=1	1	8	8	7	5	5	5	5	5	5	6	3	6	4	4	4	4	4	4	4	4	5	5	6	6	3	4	5	6	6	5	4	4	3	4	7	5	6	6	4	2	3
O95999	O95999	2	2	2	B-cell lymphoma/leukemia 10	BCL10	sp|O95999|BCL10_HUMAN B-cell lymphoma/leukemia 10 OS=Homo sapiens OX=9606 GN=BCL10 PE=1 SV=1	1	2	2	2	0	0	0	0	0	0	0	0	0	0	1	0	0	0	0	1	0	0	0	0	0	0	0	1	1	0	0	0	0	0	0	1	0	1	0	0	0	0
O96000-2;O96000	O96000-2;O96000	4;4	4;4	4;4	NADH dehydrogenase [ubiquinone] 1 beta subcomplex subunit 10	NDUFB10	sp|O96000-2|NDUBA_HUMAN Isoform 2 of NADH dehydrogenase [ubiquinone] 1 beta subcomplex subunit 10 OS=Homo sapiens OX=9606 GN=NDUFB10;sp|O96000|NDUBA_HUMAN NADH dehydrogenase [ubiquinone] 1 beta subcomplex subunit 10 OS=Homo sapiens OX=9606 GN=NDUFB10 PE=1	2	4	4	4	0	0	0	0	0	1	1	1	0	1	1	0	0	1	0	0	0	0	0	1	1	0	0	0	1	0	0	0	0	0	0	1	0	0	0	1	0	0
O96007	O96007	1	1	1	Molybdopterin synthase catalytic subunit	MOCS2	sp|O96007|MOC2B_HUMAN Molybdopterin synthase catalytic subunit OS=Homo sapiens OX=9606 GN=MOCS2 PE=1 SV=1	1	1	1	1	0	0	0	0	0	0	0	0	0	0	0	0	0	0	0	0	0	0	0	0	0	0	0	0	1	1	0	0	0	0	0	0	0	0	0	0	0	0
O96019-2;O96019	O96019-2;O96019	2;2	2;2	2;2	Actin-like protein 6A	ACTL6A	sp|O96019-2|ACL6A_HUMAN Isoform 2 of Actin-like protein 6A OS=Homo sapiens OX=9606 GN=ACTL6A;sp|O96019|ACL6A_HUMAN Actin-like protein 6A OS=Homo sapiens OX=9606 GN=ACTL6A PE=1 SV=1	2	2	2	2	1	0	0	0	0	0	0	0	0	0	0	0	0	0	0	0	0	0	0	0	0	0	0	0	0	0	0	0	0	0	0	0	0	0	0	0	0	0
P00167-2;P00167-3;P00167	P00167-2;P00167-3;P00167	2;2;2	2;2;2	2;2;2	Cytochrome b5	CYB5A	sp|P00167-2|CYB5_HUMAN Isoform 2 of Cytochrome b5 OS=Homo sapiens OX=9606 GN=CYB5A;sp|P00167-3|CYB5_HUMAN Isoform 3 of Cytochrome b5 OS=Homo sapiens OX=9606 GN=CYB5A;sp|P00167|CYB5_HUMAN Cytochrome b5 OS=Homo sapiens OX=9606 GN=CYB5A PE=1 SV=2	3	2	2	2	1	0	2	0	1	0	1	2	0	1	1	0	0	1	0	1	0	1	1	1	0	0	0	1	1	0	0	0	1	0	1	0	1	0	2	0	0	0
P00325-2;P00325	P00325-2;P00325	5;5	1;1	1;1	Alcohol dehydrogenase 1B	ADH1B	sp|P00325-2|ADH1B_HUMAN Isoform 2 of All-trans-retinol dehydrogenase [NAD(+)] ADH1B OS=Homo sapiens OX=9606 GN=ADH1B;sp|P00325|ADH1B_HUMAN All-trans-retinol dehydrogenase [NAD(+)] ADH1B OS=Homo sapiens OX=9606 GN=ADH1B PE=1 SV=2	2	5	1	1	4	3	3	4	3	3	1	1	2	3	2	3	2	4	4	1	1	2	3	2	4	1	2	2	2	3	2	3	4	3	2	2	4	2	3	3	3	2
P00326;P07327	P00326	13;6	13;6	9;3	Alcohol dehydrogenase 1C	ADH1C	sp|P00326|ADH1G_HUMAN Alcohol dehydrogenase 1C OS=Homo sapiens OX=9606 GN=ADH1C PE=1 SV=2	2	13	13	9	8	7	6	8	6	7	5	5	4	7	8	5	7	8	9	4	3	7	7	7	9	5	7	6	5	8	6	7	7	7	5	8	8	8	7	6	6	5
P00338;P00338-3;P00338-4;P00338-5;P00338-2	P00338;P00338-3;P00338-4;P00338-5;P00338-2	21;19;17;15;15	21;19;17;15;15	21;19;17;15;15	L-lactate dehydrogenase A chain	LDHA	sp|P00338|LDHA_HUMAN L-lactate dehydrogenase A chain OS=Homo sapiens OX=9606 GN=LDHA PE=1 SV=2;sp|P00338-3|LDHA_HUMAN Isoform 3 of L-lactate dehydrogenase A chain OS=Homo sapiens OX=9606 GN=LDHA;sp|P00338-4|LDHA_HUMAN Isoform 4 of L-lactate dehydrogenase A	5	21	21	21	14	12	14	15	14	12	11	10	14	12	13	10	9	13	14	9	9	13	11	15	15	12	15	16	14	13	13	12	12	10	14	15	14	13	14	13	7	8
P00352	P00352	29	29	28	Retinal dehydrogenase 1	ALDH1A1	sp|P00352|AL1A1_HUMAN Retinal dehydrogenase 1 OS=Homo sapiens OX=9606 GN=ALDH1A1 PE=1 SV=2	1	29	29	28	21	17	18	22	20	20	19	19	19	21	21	19	18	19	21	19	21	19	18	21	21	16	21	21	20	22	16	19	21	22	20	22	18	21	20	19	15	18
P00367;P00367-3;P00367-2;P49448	P00367;P00367-3;P00367-2;P49448	18;14;12;11	18;14;12;11	18;14;12;11	Glutamate dehydrogenase 1, mitochondrial;Glutamate dehydrogenase 2, mitochondrial	GLUD1;GLUD2	sp|P00367|DHE3_HUMAN Glutamate dehydrogenase 1, mitochondrial OS=Homo sapiens OX=9606 GN=GLUD1 PE=1 SV=2;sp|P00367-3|DHE3_HUMAN Isoform 3 of Glutamate dehydrogenase 1, mitochondrial OS=Homo sapiens OX=9606 GN=GLUD1;sp|P00367-2|DHE3_HUMAN Isoform 2 of Gluta	4	18	18	18	9	6	10	11	8	9	7	6	5	9	6	0	0	7	11	1	2	8	8	7	12	3	7	11	10	11	3	4	1	4	10	9	8	6	9	10	0	1
P00387-2;P00387;P00387-3	P00387-2;P00387;P00387-3	9;9;9	9;9;9	9;9;9	NADH-cytochrome b5 reductase 3;NADH-cytochrome b5 reductase 3 membrane-bound form;NADH-cytochrome b5 reductase 3 soluble form	CYB5R3	sp|P00387-2|NB5R3_HUMAN Isoform 2 of NADH-cytochrome b5 reductase 3 OS=Homo sapiens OX=9606 GN=CYB5R3;sp|P00387|NB5R3_HUMAN NADH-cytochrome b5 reductase 3 OS=Homo sapiens OX=9606 GN=CYB5R3 PE=1 SV=3;sp|P00387-3|NB5R3_HUMAN Isoform 3 of NADH-cytochrome b5 r	3	9	9	9	4	2	1	4	2	6	3	1	1	2	3	0	0	1	2	1	1	3	2	1	5	1	0	4	2	3	0	3	1	1	1	2	2	3	2	3	0	0
P00390-2;P00390;P00390-3;P00390-4;P00390-5	P00390-2;P00390;P00390-3;P00390-4;P00390-5	21;21;20;17;16	21;21;20;17;16	21;21;20;17;16	Glutathione reductase, mitochondrial	GSR	sp|P00390-2|GSHR_HUMAN Isoform Cytoplasmic of Glutathione reductase, mitochondrial OS=Homo sapiens OX=9606 GN=GSR;sp|P00390|GSHR_HUMAN Glutathione reductase, mitochondrial OS=Homo sapiens OX=9606 GN=GSR PE=1 SV=2;sp|P00390-3|GSHR_HUMAN Isoform 2 of Glutath	5	21	21	21	11	6	8	13	9	11	10	9	9	12	11	9	7	9	12	6	10	10	7	8	13	5	11	13	11	10	7	7	10	8	13	12	11	11	8	11	4	5
P00403	P00403	4	4	4	Cytochrome c oxidase subunit 2	MT-CO2	sp|P00403|COX2_HUMAN Cytochrome c oxidase subunit 2 OS=Homo sapiens OX=9606 GN=MT-CO2 PE=1 SV=1	1	4	4	4	4	1	3	3	3	2	3	4	2	2	3	0	0	2	3	0	1	4	3	4	4	3	2	4	4	3	1	1	1	2	3	3	3	1	3	2	2	1
P00441	P00441	6	6	6	Superoxide dismutase [Cu-Zn]	SOD1	sp|P00441|SODC_HUMAN Superoxide dismutase [Cu-Zn] OS=Homo sapiens OX=9606 GN=SOD1 PE=1 SV=2	1	6	6	6	4	1	5	4	4	4	4	1	1	2	3	2	3	3	3	1	4	3	2	3	5	1	2	3	4	4	2	2	2	2	5	4	3	4	4	3	1	2
P00450;CON__ENSEMBL:ENSBTAP00000031900	P00450	44;3	44;3	44;3	Ceruloplasmin	CP	sp|P00450|CERU_HUMAN Ceruloplasmin OS=Homo sapiens OX=9606 GN=CP PE=1 SV=1	2	44	44	44	25	19	28	30	24	25	21	22	24	21	19	16	20	24	25	20	19	23	17	21	27	24	25	29	28	27	18	18	20	18	22	21	21	22	23	24	19	18
P00488	P00488	4	4	4	Coagulation factor XIII A chain	F13A1	sp|P00488|F13A_HUMAN Coagulation factor XIII A chain OS=Homo sapiens OX=9606 GN=F13A1 PE=1 SV=4	1	4	4	4	0	0	2	2	0	1	0	0	0	0	0	0	0	0	0	0	0	1	0	0	1	0	0	1	1	1	0	0	0	0	0	0	0	0	0	2	0	0
P00491	P00491	12	12	12	Purine nucleoside phosphorylase	PNP	sp|P00491|PNPH_HUMAN Purine nucleoside phosphorylase OS=Homo sapiens OX=9606 GN=PNP PE=1 SV=2	1	12	12	12	3	2	5	4	1	2	3	3	2	9	7	0	0	4	5	1	2	4	6	5	5	1	1	6	5	5	1	2	3	1	4	8	2	0	2	3	0	0
P00492	P00492	7	7	7	Hypoxanthine-guanine phosphoribosyltransferase	HPRT1	sp|P00492|HPRT_HUMAN Hypoxanthine-guanine phosphoribosyltransferase OS=Homo sapiens OX=9606 GN=HPRT1 PE=1 SV=2	1	7	7	7	2	2	2	3	3	3	2	2	1	3	3	2	1	1	2	1	0	1	1	2	2	1	1	3	3	3	3	1	3	3	0	3	4	3	2	3	1	1
P00505;P00505-2	P00505;P00505-2	10;7	10;7	10;7	Aspartate aminotransferase, mitochondrial	GOT2	sp|P00505|AATM_HUMAN Aspartate aminotransferase, mitochondrial OS=Homo sapiens OX=9606 GN=GOT2 PE=1 SV=3;sp|P00505-2|AATM_HUMAN Isoform 2 of Aspartate aminotransferase, mitochondrial OS=Homo sapiens OX=9606 GN=GOT2	2	10	10	10	2	2	5	7	3	3	3	2	2	4	4	0	0	3	3	1	1	2	4	4	7	1	3	3	5	5	2	1	3	2	6	7	1	2	3	5	0	0
P00533;P00533-4;P00533-3;P00533-2	P00533;P00533-4;P00533-3;P00533-2	4;3;3;2	3;3;3;2	3;3;3;2	Epidermal growth factor receptor	EGFR	sp|P00533|EGFR_HUMAN Epidermal growth factor receptor OS=Homo sapiens OX=9606 GN=EGFR PE=1 SV=2;sp|P00533-4|EGFR_HUMAN Isoform 4 of Epidermal growth factor receptor OS=Homo sapiens OX=9606 GN=EGFR;sp|P00533-3|EGFR_HUMAN Isoform 3 of Epidermal growth factor	4	4	3	3	0	0	0	0	0	0	0	0	0	0	0	0	0	0	0	0	0	0	0	0	0	0	0	1	2	2	0	0	0	0	0	0	0	0	0	0	0	0
P00558;P00558-2;P07205	P00558;P00558-2	25;23;4	25;23;4	25;23;4	Phosphoglycerate kinase 1	PGK1	sp|P00558|PGK1_HUMAN Phosphoglycerate kinase 1 OS=Homo sapiens OX=9606 GN=PGK1 PE=1 SV=3;sp|P00558-2|PGK1_HUMAN Isoform 2 of Phosphoglycerate kinase 1 OS=Homo sapiens OX=9606 GN=PGK1	3	25	25	25	17	13	13	16	15	14	15	15	13	15	16	13	9	16	18	13	14	12	14	15	16	10	10	17	18	16	13	13	16	12	14	13	12	14	14	15	10	11
P00568;Q9Y6K8-2;Q9Y6K8-3;Q9Y6K8	P00568	8;1;1;1	8;1;1;1	8;1;1;1	Adenylate kinase isoenzyme 1	AK1	sp|P00568|KAD1_HUMAN Adenylate kinase isoenzyme 1 OS=Homo sapiens OX=9606 GN=AK1 PE=1 SV=3	4	8	8	8	5	2	4	2	3	6	2	2	1	5	3	4	2	4	6	1	1	5	2	0	1	0	2	5	5	6	3	4	1	3	3	5	4	4	5	3	0	1
P00734;CON__P00735	P00734	24;5	24;5	24;5	Prothrombin;Activation peptide fragment 1;Activation peptide fragment 2;Thrombin light chain;Thrombin heavy chain	F2	sp|P00734|THRB_HUMAN Prothrombin OS=Homo sapiens OX=9606 GN=F2 PE=1 SV=2	2	24	24	24	11	8	17	19	11	17	14	13	9	7	9	8	8	10	13	3	5	10	8	11	13	9	11	18	18	17	6	6	16	7	14	14	9	8	14	13	1	2
P00736	P00736	12	12	12	Complement C1r subcomponent;Complement C1r subcomponent heavy chain;Complement C1r subcomponent light chain	C1R	sp|P00736|C1R_HUMAN Complement C1r subcomponent OS=Homo sapiens OX=9606 GN=C1R PE=1 SV=2	1	12	12	12	3	1	8	5	5	4	5	3	1	0	0	0	1	2	1	1	2	2	1	3	3	2	2	8	7	6	0	0	1	1	5	3	3	1	5	4	0	0
P00738;P00738-2	P00738;P00738-2	15;13	15;13	11;9	Haptoglobin;Haptoglobin alpha chain;Haptoglobin beta chain	HP	sp|P00738|HPT_HUMAN Haptoglobin OS=Homo sapiens OX=9606 GN=HP PE=1 SV=1;sp|P00738-2|HPT_HUMAN Isoform 2 of Haptoglobin OS=Homo sapiens OX=9606 GN=HP	2	15	15	11	8	8	10	13	9	7	6	7	6	6	5	6	8	6	10	5	5	7	6	9	10	5	7	10	10	10	6	5	8	7	6	10	7	6	11	13	6	4
P00739;P00739-2	P00739;P00739-2	8;8	4;4	4;4	Haptoglobin-related protein	HPR	sp|P00739|HPTR_HUMAN Haptoglobin-related protein OS=Homo sapiens OX=9606 GN=HPR PE=2 SV=2;sp|P00739-2|HPTR_HUMAN Isoform 2 of Haptoglobin-related protein OS=Homo sapiens OX=9606 GN=HPR	2	8	4	4	5	2	5	7	4	4	1	2	1	1	1	2	2	3	4	2	1	4	3	2	6	2	4	3	6	6	2	2	4	4	4	4	3	4	6	6	2	1
P00740-2;P00740	P00740-2;P00740	4;4	4;4	4;4	Coagulation factor IX;Coagulation factor IXa light chain;Coagulation factor IXa heavy chain	F9	sp|P00740-2|FA9_HUMAN Isoform 2 of Coagulation factor IX OS=Homo sapiens OX=9606 GN=F9;sp|P00740|FA9_HUMAN Coagulation factor IX OS=Homo sapiens OX=9606 GN=F9 PE=1 SV=2	2	4	4	4	0	0	3	2	0	0	0	0	0	0	0	0	0	0	0	0	0	0	0	0	0	0	0	0	0	0	0	0	0	0	0	0	0	0	1	0	0	0
P00746	P00746	8	8	8	Complement factor D	CFD	sp|P00746|CFAD_HUMAN Complement factor D OS=Homo sapiens OX=9606 GN=CFD PE=1 SV=5	1	8	8	8	1	3	5	3	4	3	6	5	2	1	3	0	0	5	3	1	1	4	2	0	1	0	2	5	4	5	1	1	1	0	3	1	2	0	4	4	0	1
P00747;CON__P06868	P00747	25;1	25;1	25;1	Plasminogen;Plasmin heavy chain A;Activation peptide;Angiostatin;Plasmin heavy chain A, short form;Plasmin light chain B	PLG	sp|P00747|PLMN_HUMAN Plasminogen OS=Homo sapiens OX=9606 GN=PLG PE=1 SV=2	2	25	25	25	13	9	18	20	10	14	14	12	11	10	12	7	5	10	13	5	7	10	13	13	19	8	12	16	17	17	10	10	10	7	17	17	9	11	15	18	0	2
P00748	P00748	7	7	7	Coagulation factor XII;Coagulation factor XIIa heavy chain;Beta-factor XIIa part 1;Coagulation factor XIIa light chain	F12	sp|P00748|FA12_HUMAN Coagulation factor XII OS=Homo sapiens OX=9606 GN=F12 PE=1 SV=3	1	7	7	7	2	1	4	4	3	4	4	3	3	3	1	1	3	3	4	0	1	3	2	3	2	2	1	3	3	3	1	1	4	3	3	3	4	2	3	4	1	1
P00751;P00751-2	P00751;P00751-2	21;11	21;11	21;11	Complement factor B;Complement factor B Ba fragment;Complement factor B Bb fragment	CFB	sp|P00751|CFAB_HUMAN Complement factor B OS=Homo sapiens OX=9606 GN=CFB PE=1 SV=2;sp|P00751-2|CFAB_HUMAN Isoform 2 of Complement factor B OS=Homo sapiens OX=9606 GN=CFB	2	21	21	21	13	8	12	14	10	12	14	10	8	9	10	8	10	7	14	10	9	9	11	13	12	7	11	14	15	12	7	9	7	8	14	14	8	7	14	15	6	8
P00846	P00846	1	1	1	ATP synthase subunit a	MT-ATP6	sp|P00846|ATP6_HUMAN ATP synthase subunit a OS=Homo sapiens OX=9606 GN=MT-ATP6 PE=1 SV=1	1	1	1	1	0	0	1	1	1	1	1	1	1	1	1	0	0	0	1	1	1	1	1	1	1	0	1	1	1	1	0	0	0	0	1	1	0	0	1	1	0	0
P00918	P00918	5	5	5	Carbonic anhydrase 2	CA2	sp|P00918|CAH2_HUMAN Carbonic anhydrase 2 OS=Homo sapiens OX=9606 GN=CA2 PE=1 SV=2	1	5	5	5	2	0	1	0	0	2	0	0	0	1	1	1	0	0	1	1	1	2	1	1	3	0	0	1	2	1	0	0	1	1	0	0	2	1	0	0	0	0
P00966	P00966	15	15	15	Argininosuccinate synthase	ASS1	sp|P00966|ASSY_HUMAN Argininosuccinate synthase OS=Homo sapiens OX=9606 GN=ASS1 PE=1 SV=2	1	15	15	15	8	5	8	7	7	7	6	6	6	6	9	6	8	8	9	4	5	8	8	6	9	5	6	10	9	7	6	6	8	5	8	8	10	8	9	7	5	6
P01008;CON__P41361	P01008	23;1	23;1	23;1	Antithrombin-III	SERPINC1	sp|P01008|ANT3_HUMAN Antithrombin-III OS=Homo sapiens OX=9606 GN=SERPINC1 PE=1 SV=1	2	23	23	23	15	9	17	18	14	15	13	10	14	11	11	6	8	12	16	7	7	10	13	10	11	10	11	16	17	17	8	7	9	7	11	12	10	14	14	11	5	4
P01009;P01009-2;P01009-3	P01009;P01009-2;P01009-3	26;23;19	26;23;19	26;23;19	Alpha-1-antitrypsin;Short peptide from AAT	SERPINA1	sp|P01009|A1AT_HUMAN Alpha-1-antitrypsin OS=Homo sapiens OX=9606 GN=SERPINA1 PE=1 SV=3;sp|P01009-2|A1AT_HUMAN Isoform 2 of Alpha-1-antitrypsin OS=Homo sapiens OX=9606 GN=SERPINA1;sp|P01009-3|A1AT_HUMAN Isoform 3 of Alpha-1-antitrypsin OS=Homo sapiens OX=96	3	26	26	26	18	16	20	21	18	21	19	18	20	14	14	10	11	17	19	11	10	15	16	17	20	14	17	20	20	20	12	11	14	10	20	20	15	17	18	19	9	12
P01011;P01011-2;P01011-3	P01011	19;7;1	19;7;1	19;7;1	Alpha-1-antichymotrypsin;Alpha-1-antichymotrypsin His-Pro-less	SERPINA3	sp|P01011|AACT_HUMAN Alpha-1-antichymotrypsin OS=Homo sapiens OX=9606 GN=SERPINA3 PE=1 SV=2	3	19	19	19	15	12	11	13	13	14	12	10	10	11	10	7	9	11	13	12	10	8	10	9	13	8	12	14	14	13	7	7	9	8	14	13	12	9	13	11	5	7
P01019	P01019	12	12	12	Angiotensinogen;Angiotensin-1;Angiotensin-2;Angiotensin-3;Angiotensin-4;Angiotensin 1-9;Angiotensin 1-7;Angiotensin 1-5;Angiotensin 1-4	AGT	sp|P01019|ANGT_HUMAN Angiotensinogen OS=Homo sapiens OX=9606 GN=AGT PE=1 SV=1	1	12	12	12	8	8	8	10	5	8	7	7	4	5	4	2	6	5	8	1	5	6	5	6	6	5	5	7	10	7	3	4	6	6	8	7	6	6	7	9	1	2
P01023;CON__ENSEMBL:ENSBTAP00000024146	P01023	51;3	51;3	46;1	Alpha-2-macroglobulin	A2M	sp|P01023|A2MG_HUMAN Alpha-2-macroglobulin OS=Homo sapiens OX=9606 GN=A2M PE=1 SV=3	2	51	51	46	33	28	37	39	33	38	35	32	28	11	13	12	11	23	29	13	11	23	24	22	35	18	26	33	35	30	10	10	17	16	30	30	27	28	34	33	6	10
P01024	P01024	84	84	78	Complement C3;Complement C3 beta chain;C3-beta-c;Complement C3 alpha chain;C3a anaphylatoxin;Acylation stimulating protein;Complement C3b alpha chain;Complement C3c alpha chain fragment 1;Complement C3dg fragment;Complement C3g fragment;Complement C3d fragment;Complement C3f fragment;Complement C3c alpha chain fragment 2	C3	sp|P01024|CO3_HUMAN Complement C3 OS=Homo sapiens OX=9606 GN=C3 PE=1 SV=2	1	84	84	78	53	48	63	63	55	57	41	43	54	42	45	40	43	51	55	50	53	53	47	50	54	42	55	58	57	56	39	43	50	50	48	48	51	50	59	54	44	42
P01031	P01031	30	30	29	Complement C5;Complement C5 beta chain;Complement C5 alpha chain;C5a anaphylatoxin;Complement C5 alpha chain	C5	sp|P01031|CO5_HUMAN Complement C5 OS=Homo sapiens OX=9606 GN=C5 PE=1 SV=4	1	30	30	29	6	5	13	15	8	8	4	7	4	1	2	1	3	1	5	0	0	1	5	2	6	4	2	12	12	11	2	2	3	3	6	7	6	5	12	13	0	3
P01033	P01033	7	7	7	Metalloproteinase inhibitor 1	TIMP1	sp|P01033|TIMP1_HUMAN Metalloproteinase inhibitor 1 OS=Homo sapiens OX=9606 GN=TIMP1 PE=1 SV=1	1	7	7	7	1	1	3	3	3	1	3	2	2	2	4	3	2	3	3	2	2	1	2	3	4	3	3	2	4	1	3	3	4	0	2	3	3	3	5	3	2	2
P01034	P01034	7	7	7	Cystatin-C	CST3	sp|P01034|CYTC_HUMAN Cystatin-C OS=Homo sapiens OX=9606 GN=CST3 PE=1 SV=1	1	7	7	7	4	4	3	4	3	6	2	2	2	4	2	4	2	2	4	2	3	3	3	4	5	3	5	3	4	3	4	3	2	3	3	1	4	3	4	3	4	4
P01036	P01036	13	13	9	Cystatin-S	CST4	sp|P01036|CYTS_HUMAN Cystatin-S OS=Homo sapiens OX=9606 GN=CST4 PE=1 SV=3	1	13	13	9	9	6	8	8	7	8	8	7	8	6	8	7	8	6	10	6	7	8	6	8	9	8	10	8	7	7	7	8	6	8	8	7	7	7	8	8	7	8
P01037	P01037	11	7	7	Cystatin-SN	CST1	sp|P01037|CYTN_HUMAN Cystatin-SN OS=Homo sapiens OX=9606 GN=CST1 PE=1 SV=3	1	11	7	7	9	7	6	8	9	8	7	6	7	8	7	8	8	6	9	6	9	7	6	6	10	9	9	9	8	7	7	7	5	8	6	7	7	7	8	6	8	9
P01040	P01040	4	4	4	Cystatin-A;Cystatin-A, N-terminally processed	CSTA	sp|P01040|CYTA_HUMAN Cystatin-A OS=Homo sapiens OX=9606 GN=CSTA PE=1 SV=1	1	4	4	4	3	0	4	3	1	1	1	3	3	4	4	2	2	2	3	2	3	1	2	2	3	1	2	2	3	1	2	2	1	2	3	1	1	2	1	2	1	1
P01042;P01042-2;P01042-3	P01042;P01042-2;P01042-3	15;14;12	15;14;12	15;14;12	Kininogen-1;Kininogen-1 heavy chain;T-kinin;Bradykinin;Lysyl-bradykinin;Kininogen-1 light chain;Low molecular weight growth-promoting factor	KNG1	sp|P01042|KNG1_HUMAN Kininogen-1 OS=Homo sapiens OX=9606 GN=KNG1 PE=1 SV=2;sp|P01042-2|KNG1_HUMAN Isoform LMW of Kininogen-1 OS=Homo sapiens OX=9606 GN=KNG1;sp|P01042-3|KNG1_HUMAN Isoform 3 of Kininogen-1 OS=Homo sapiens OX=9606 GN=KNG1	3	15	15	15	8	7	13	13	10	11	12	11	10	8	8	7	4	8	11	3	5	5	4	8	11	8	8	13	13	12	8	7	8	9	12	12	8	7	11	10	5	2
P01116-2;P01116	P01116-2;P01116	4;3	4;3	2;1	GTPase KRas;GTPase KRas, N-terminally processed	KRAS	sp|P01116-2|RASK_HUMAN Isoform 2B of GTPase KRas OS=Homo sapiens OX=9606 GN=KRAS;sp|P01116|RASK_HUMAN GTPase KRas OS=Homo sapiens OX=9606 GN=KRAS PE=1 SV=1	2	4	4	2	0	0	1	1	0	1	0	0	1	2	2	0	0	1	2	0	2	0	0	0	2	0	0	2	1	1	0	0	1	1	2	1	0	0	2	1	0	0
P01591	P01591	11	11	11	Immunoglobulin J chain	IGJ	sp|P01591|IGJ_HUMAN Immunoglobulin J chain OS=Homo sapiens OX=9606 GN=JCHAIN PE=1 SV=4	1	11	11	11	5	5	5	5	5	5	5	6	8	5	5	5	5	5	7	6	5	5	8	7	7	5	6	5	5	5	6	7	5	5	6	6	5	5	5	6	5	4
P01594;P01593	P01594;P01593	2;2	2;2	2;2	Ig kappa chain V-I region AU;Ig kappa chain V-I region AG		sp|P01594|KV133_HUMAN Immunoglobulin kappa variable 1-33 OS=Homo sapiens OX=9606 GN=IGKV1-33 PE=1 SV=2;sp|P01593|KVD33_HUMAN Immunoglobulin kappa variable 1D-33 OS=Homo sapiens OX=9606 GN=IGKV1D-33 PE=1 SV=2	2	2	2	2	2	1	2	2	1	1	2	1	1	1	1	1	1	1	1	1	1	1	1	2	1	1	2	2	2	2	1	1	1	2	1	1	2	2	1	2	1	1
P04432;P01597;A0A0C4DH73;A0A0C4DH72;P01611	P04432;P01597;A0A0C4DH73;A0A0C4DH72;P01611	2;2;1;1;1	2;2;1;1;1	2;2;1;1;1	Ig kappa chain V-I region Daudi;Ig kappa chain V-I region DEE;Ig kappa chain V-I region Wes	IGKV1-12;IGKV1-6	sp|P04432|KVD39_HUMAN Immunoglobulin kappa variable 1D-39 OS=Homo sapiens OX=9606 GN=IGKV1D-39 PE=3 SV=2;sp|P01597|KV139_HUMAN Immunoglobulin kappa variable 1-39 OS=Homo sapiens OX=9606 GN=IGKV1-39 PE=1 SV=2;sp|A0A0C4DH73|KV112_HUMAN Immunoglobulin kappa v	5	2	2	2	1	1	2	2	1	2	2	2	1	2	1	2	1	2	1	2	1	1	2	1	1	1	2	1	1	1	1	1	1	1	1	2	1	1	2	2	1	1
P01599	P01599	2	2	2	Ig kappa chain V-I region Gal		sp|P01599|KV117_HUMAN Immunoglobulin kappa variable 1-17 OS=Homo sapiens OX=9606 GN=IGKV1-17 PE=1 SV=2	1	2	2	2	1	1	2	2	1	2	1	1	1	0	1	1	1	1	1	1	1	2	1	2	2	1	2	2	1	1	1	1	1	0	1	2	1	1	1	2	0	1
P01601	P01601	1	1	1	Ig kappa chain V-I region HK101		sp|P01601|KVD16_HUMAN Immunoglobulin kappa variable 1D-16 OS=Homo sapiens OX=9606 GN=IGKV1D-16 PE=3 SV=2	1	1	1	1	1	1	0	1	0	1	1	1	1	0	1	1	1	1	1	0	1	1	1	0	1	1	1	0	0	1	0	0	1	1	1	0	0	1	1	1	0	0
P01619	P01619	3	3	2	Ig kappa chain V-III region B6		sp|P01619|KV320_HUMAN Immunoglobulin kappa variable 3-20 OS=Homo sapiens OX=9606 GN=IGKV3-20 PE=1 SV=2	1	3	3	2	2	2	2	2	2	2	2	2	3	2	2	2	2	2	2	2	2	2	2	2	2	2	2	2	2	2	2	2	2	2	2	2	2	2	2	2	1	2
P01699	P01699	2	1	1	Ig lambda chain V-I region VOR		sp|P01699|LV144_HUMAN Immunoglobulin lambda variable 1-44 OS=Homo sapiens OX=9606 GN=IGLV1-44 PE=1 SV=2	1	2	1	1	2	1	2	2	1	1	2	1	2	0	1	1	1	2	2	2	1	2	2	2	2	2	2	2	2	2	1	2	2	2	2	2	2	2	2	2	1	0
P01700	P01700	3	3	2	Ig lambda chain V-I region HA		sp|P01700|LV147_HUMAN Immunoglobulin lambda variable 1-47 OS=Homo sapiens OX=9606 GN=IGLV1-47 PE=1 SV=2	1	3	3	2	2	2	2	2	1	1	2	1	2	1	2	1	2	2	2	2	2	2	2	2	2	2	2	2	2	2	2	2	2	2	2	2	2	2	2	2	1	1
P01701	P01701	2	2	2	Ig lambda chain V-I region NEW		sp|P01701|LV151_HUMAN Immunoglobulin lambda variable 1-51 OS=Homo sapiens OX=9606 GN=IGLV1-51 PE=1 SV=2	1	2	2	2	0	0	1	1	0	1	1	1	1	1	0	0	0	0	2	0	1	1	0	2	2	1	2	1	1	0	1	1	1	1	1	1	0	1	1	1	0	0
P01703	P01703	2	2	2	Ig lambda chain V-I region NEWM		sp|P01703|LV140_HUMAN Immunoglobulin lambda variable 1-40 OS=Homo sapiens OX=9606 GN=IGLV1-40 PE=1 SV=2	1	2	2	2	1	1	1	2	0	1	1	1	0	0	1	1	1	1	1	0	2	0	1	1	2	1	1	2	0	1	0	0	1	0	1	0	1	1	1	1	0	0
P01704	P01704	1	1	1	Ig lambda chain V-II region TOG		sp|P01704|LV214_HUMAN Immunoglobulin lambda variable 2-14 OS=Homo sapiens OX=9606 GN=IGLV2-14 PE=1 SV=2	1	1	1	1	0	0	1	1	0	0	0	0	0	0	0	0	0	0	0	1	1	0	1	0	1	0	1	0	1	0	1	0	0	0	0	0	1	1	1	1	0	0
P01706	P01706	1	1	1	Ig lambda chain V-II region BOH		sp|P01706|LV211_HUMAN Immunoglobulin lambda variable 2-11 OS=Homo sapiens OX=9606 GN=IGLV2-11 PE=1 SV=2	1	1	1	1	1	0	1	1	1	1	1	1	0	0	0	0	0	0	1	1	1	0	0	1	1	1	0	1	1	1	0	0	0	0	0	0	1	1	0	1	0	0
P01714	P01714	2	2	2	Ig lambda chain V-III region SH		sp|P01714|LV319_HUMAN Immunoglobulin lambda variable 3-19 OS=Homo sapiens OX=9606 GN=IGLV3-19 PE=1 SV=2	1	2	2	2	0	0	1	0	1	0	0	0	0	0	0	0	0	0	0	0	0	1	0	0	0	0	0	0	1	0	0	0	0	0	0	0	1	0	1	0	0	0
P01715	P01715	1	1	1	Ig lambda chain V-IV region Bau		sp|P01715|LV301_HUMAN Immunoglobulin lambda variable 3-1 OS=Homo sapiens OX=9606 GN=IGLV3-1 PE=1 SV=2	1	1	1	1	0	1	1	1	0	0	0	0	0	1	1	0	0	1	0	1	0	0	1	1	1	0	0	0	0	0	0	0	0	0	0	0	0	1	0	1	0	0
P01717	P01717	1	1	1	Ig lambda chain V-IV region Hil		sp|P01717|LV325_HUMAN Immunoglobulin lambda variable 3-25 OS=Homo sapiens OX=9606 GN=IGLV3-25 PE=1 SV=2	1	1	1	1	1	0	0	1	0	0	0	0	0	0	0	0	0	1	0	1	1	1	1	0	1	0	0	0	0	0	0	0	0	1	1	1	0	0	1	1	0	0
P01721	P01721	1	1	1	Ig lambda chain V-VI region AR		sp|P01721|LV657_HUMAN Immunoglobulin lambda variable 6-57 OS=Homo sapiens OX=9606 GN=IGLV6-57 PE=1 SV=2	1	1	1	1	0	0	0	0	0	0	0	0	0	0	0	0	0	0	0	0	1	0	0	0	0	0	0	1	0	1	0	0	0	0	0	0	0	0	0	1	0	0
P01743	P01743	2	1	1	Ig heavy chain V-I region HG3		sp|P01743|HV146_HUMAN Immunoglobulin heavy variable 1-46 OS=Homo sapiens OX=9606 GN=IGHV1-46 PE=1 SV=2	1	2	1	1	1	0	1	1	1	0	1	1	1	0	0	0	1	1	1	1	1	1	1	1	1	1	0	1	1	1	1	0	0	1	1	1	1	0	1	0	0	0
P01764	P01764	3	1	1	Ig heavy chain V-III region 23	IGHV3-23	sp|P01764|HV323_HUMAN Immunoglobulin heavy variable 3-23 OS=Homo sapiens OX=9606 GN=IGHV3-23 PE=1 SV=2	1	3	1	1	1	1	2	1	1	2	1	1	1	1	1	1	1	1	1	1	1	1	1	2	1	1	1	2	2	1	1	1	1	1	1	2	1	1	2	1	1	1
P01772;P0DP03;P01768;A0A0C4DH42;P01767	P01772;P0DP03;P01768;A0A0C4DH42;P01767	5;4;4;3;3	4;4;4;2;2	1;1;1;0;0	Ig heavy chain V-III region KOL;Ig heavy chain V-III region CAM;Ig heavy chain V-III region BUT	IGHV3-66	sp|P01772|HV333_HUMAN Immunoglobulin heavy variable 3-33 OS=Homo sapiens OX=9606 GN=IGHV3-33 PE=1 SV=2;sp|P0DP03|HVC05_HUMAN Immunoglobulin heavy variable 3-30-5 OS=Homo sapiens OX=9606 GN=IGHV3-30-5 PE=3 SV=1;sp|P01768|HV330_HUMAN Immunoglobulin heavy var	5	5	4	1	1	1	2	1	1	2	1	1	1	1	1	1	1	2	1	1	1	1	1	3	2	1	1	2	2	1	1	1	1	1	1	2	2	1	1	1	1	1
P01780;A0A0B4J1V1;P01763;P01762	P01780;A0A0B4J1V1;P01763;P01762	3;2;2;2	1;0;0;0	1;0;0;0	Ig heavy chain V-III region JON;Ig heavy chain V-III region WEA;Ig heavy chain V-III region TRO	IGHV3-21	sp|P01780|HV307_HUMAN Immunoglobulin heavy variable 3-7 OS=Homo sapiens OX=9606 GN=IGHV3-7 PE=1 SV=2;sp|A0A0B4J1V1|HV321_HUMAN Immunoglobulin heavy variable 3-21 OS=Homo sapiens OX=9606 GN=IGHV3-21 PE=1 SV=1;sp|P01763|HV348_HUMAN Immunoglobulin heavy varia	4	3	1	1	2	2	2	2	2	2	2	2	2	2	2	2	2	3	2	2	2	2	2	3	3	2	2	2	2	2	2	2	2	2	2	2	2	2	2	2	2	2
P0DP04;P01782	P0DP04;P01782	4;4	4;4	3;3	Ig heavy chain V-III region DOB		sp|P0DP04|HV43D_HUMAN Immunoglobulin heavy variable 3-43D OS=Homo sapiens OX=9606 GN=IGHV3-43D PE=3 SV=1;sp|P01782|HV309_HUMAN Immunoglobulin heavy variable 3-9 OS=Homo sapiens OX=9606 GN=IGHV3-9 PE=1 SV=2	2	4	4	3	2	2	2	2	2	2	1	1	2	1	2	1	1	1	1	1	1	1	1	2	2	2	2	2	1	2	1	1	1	1	1	2	2	2	2	2	2	1
P01817	P01817	2	2	2	Ig heavy chain V-II region MCE		sp|P01817|HV205_HUMAN Immunoglobulin heavy variable 2-5 OS=Homo sapiens OX=9606 GN=IGHV2-5 PE=1 SV=2	1	2	2	2	0	0	0	0	1	0	0	1	1	1	0	0	0	0	0	0	0	0	0	0	0	1	0	1	1	1	0	0	0	0	0	1	1	0	0	0	0	0
P01833	P01833	46	46	46	Polymeric immunoglobulin receptor;Secretory component	PIGR	sp|P01833|PIGR_HUMAN Polymeric immunoglobulin receptor OS=Homo sapiens OX=9606 GN=PIGR PE=1 SV=4	1	46	46	46	25	20	25	26	21	26	25	26	25	27	22	24	21	27	30	25	22	25	24	26	29	28	29	24	24	21	24	23	24	22	25	23	23	25	24	22	20	20
P01834	P01834	13	2	2	Ig kappa chain C region	IGKC	sp|P01834|IGKC_HUMAN Immunoglobulin kappa constant OS=Homo sapiens OX=9606 GN=IGKC PE=1 SV=2	1	13	2	2	10	8	9	11	9	12	10	11	10	11	10	8	9	9	11	9	9	11	10	9	12	11	12	9	11	10	7	9	8	9	10	10	8	10	9	11	6	6
P01859	P01859	16	12	7	Ig gamma-2 chain C region	IGHG2	sp|P01859|IGHG2_HUMAN Immunoglobulin heavy constant gamma 2 OS=Homo sapiens OX=9606 GN=IGHG2 PE=1 SV=2	1	16	12	7	9	8	11	11	10	11	10	12	11	8	7	8	8	8	10	7	9	8	8	8	12	9	10	15	14	11	9	6	9	7	12	9	10	10	8	8	8	5
P01860	P01860	15	5	5	Ig gamma-3 chain C region	IGHG3	sp|P01860|IGHG3_HUMAN Immunoglobulin heavy constant gamma 3 OS=Homo sapiens OX=9606 GN=IGHG3 PE=1 SV=2	1	15	5	5	9	9	11	11	9	10	9	10	9	8	7	8	5	8	9	6	9	6	8	9	9	9	7	13	12	9	8	6	9	7	10	7	9	9	10	9	4	3
P01861	P01861	12	5	5	Ig gamma-4 chain C region	IGHG4	sp|P01861|IGHG4_HUMAN Immunoglobulin heavy constant gamma 4 OS=Homo sapiens OX=9606 GN=IGHG4 PE=1 SV=1	1	12	5	5	8	9	9	8	9	9	7	6	6	5	4	6	8	5	7	5	5	7	8	8	9	5	6	11	11	8	6	7	8	8	7	8	6	8	7	8	6	5
P01871;P01871-2	P01871;P01871-2	17;16	17;16	4;4	Ig mu chain C region	IGHM	sp|P01871|IGHM_HUMAN Immunoglobulin heavy constant mu OS=Homo sapiens OX=9606 GN=IGHM PE=1 SV=4;sp|P01871-2|IGHM_HUMAN Isoform 2 of Immunoglobulin heavy constant mu OS=Homo sapiens OX=9606 GN=IGHM	2	17	17	4	10	7	10	10	8	10	9	10	9	11	10	10	9	12	12	7	8	10	10	14	13	9	8	10	10	10	10	9	9	6	9	10	11	10	10	11	8	6
P01876	P01876	26	26	17	Ig alpha-1 chain C region	IGHA1	sp|P01876|IGHA1_HUMAN Immunoglobulin heavy constant alpha 1 OS=Homo sapiens OX=9606 GN=IGHA1 PE=1 SV=2	1	26	26	17	14	15	16	18	13	16	15	16	11	17	16	16	15	14	18	16	15	17	17	14	19	15	19	16	14	15	15	17	15	13	13	15	16	15	19	17	10	11
P01877	P01877	17	2	2	Ig alpha-2 chain C region	IGHA2	sp|P01877|IGHA2_HUMAN Immunoglobulin heavy constant alpha 2 OS=Homo sapiens OX=9606 GN=IGHA2 PE=1 SV=4	1	17	2	2	6	6	7	8	6	7	6	7	7	9	7	8	7	6	9	7	6	7	9	10	12	7	11	9	6	7	7	8	6	7	6	6	7	6	10	9	4	5
P01889;P17693-6;P17693-2	P01889	8;1;1	6;0;0	4;0;0	HLA class I histocompatibility antigen, B-7 alpha chain	HLA-B	sp|P01889|HLAB_HUMAN HLA class I histocompatibility antigen, B alpha chain OS=Homo sapiens OX=9606 GN=HLA-B PE=1 SV=3	3	8	6	4	5	6	5	5	5	5	4	2	3	4	5	2	1	4	6	6	6	5	4	5	6	5	5	6	6	6	4	3	4	4	4	6	5	3	5	4	3	2
P01903;P01906	P01903	4;1	4;1	4;1	HLA class II histocompatibility antigen, DR alpha chain	HLA-DRA	sp|P01903|DRA_HUMAN HLA class II histocompatibility antigen, DR alpha chain OS=Homo sapiens OX=9606 GN=HLA-DRA PE=1 SV=2	2	4	4	4	2	2	3	1	4	3	0	0	2	0	0	0	0	0	1	2	1	3	2	1	0	0	1	4	3	2	0	0	1	2	2	2	2	1	3	0	0	1
P01911;Q30154	P01911	5;2	5;2	4;2	HLA class II histocompatibility antigen, DRB1-15 beta chain	HLA-DRB1	sp|P01911|DRB1_HUMAN HLA class II histocompatibility antigen, DRB1 beta chain OS=Homo sapiens OX=9606 GN=HLA-DRB1 PE=1 SV=2	2	5	5	4	2	2	3	2	1	2	2	1	0	1	1	0	0	0	1	1	2	2	2	2	2	1	0	2	1	2	0	0	1	1	0	1	2	2	2	2	1	1
P01920	P01920	1	1	1	HLA class II histocompatibility antigen, DQ beta 1 chain	HLA-DQB1	sp|P01920|DQB1_HUMAN HLA class II histocompatibility antigen, DQ beta 1 chain OS=Homo sapiens OX=9606 GN=HLA-DQB1 PE=1 SV=2	1	1	1	1	0	0	0	0	0	0	0	0	0	1	0	0	0	0	0	0	0	0	0	0	1	0	0	0	0	0	0	0	0	0	0	0	0	0	0	0	0	0
P02042	P02042	5	2	2	Hemoglobin subunit delta	HBD	sp|P02042|HBD_HUMAN Hemoglobin subunit delta OS=Homo sapiens OX=9606 GN=HBD PE=1 SV=2	1	5	2	2	2	3	5	5	0	1	0	0	0	0	0	1	1	1	3	1	1	2	1	0	2	0	0	0	2	0	0	0	1	1	1	0	2	0	4	5	1	1
P02144	P02144	4	4	4	Myoglobin	MB	sp|P02144|MYG_HUMAN Myoglobin OS=Homo sapiens OX=9606 GN=MB PE=1 SV=2	1	4	4	4	1	2	1	2	1	2	1	2	1	1	2	0	1	2	2	1	0	0	2	2	2	1	1	1	1	1	0	1	2	2	2	2	1	2	1	1	0	0
P02511	P02511	7	7	7	Alpha-crystallin B chain	CRYAB	sp|P02511|CRYAB_HUMAN Alpha-crystallin B chain OS=Homo sapiens OX=9606 GN=CRYAB PE=1 SV=2	1	7	7	7	2	1	2	3	1	3	1	2	1	2	2	1	2	2	3	2	3	3	2	2	3	2	3	2	3	3	1	2	1	2	2	3	2	2	3	3	1	1
P02545-5;P02545-4;P02545;P02545-6;P02545-3	P02545-5;P02545-4;P02545;P02545-6;P02545-3	18;18;18;16;16	18;18;18;16;16	3;3;3;1;2	Prelamin-A/C;Lamin-A/C	LMNA	sp|P02545-5|LMNA_HUMAN Isoform 5 of Prelamin-A/C OS=Homo sapiens OX=9606 GN=LMNA;sp|P02545-4|LMNA_HUMAN Isoform 4 of Prelamin-A/C OS=Homo sapiens OX=9606 GN=LMNA;sp|P02545|LMNA_HUMAN Prelamin-A/C OS=Homo sapiens OX=9606 GN=LMNA PE=1 SV=1;sp|P02545-6|LMNA_H	5	18	18	3	10	8	12	12	11	12	10	10	8	8	8	6	3	13	11	9	6	11	8	12	13	7	7	10	11	9	9	7	12	10	11	7	7	8	13	8	3	6
P02545-2	P02545-2	16	1	1	Prelamin-A/C;Lamin-A/C	LMNA	sp|P02545-2|LMNA_HUMAN Isoform C of Prelamin-A/C OS=Homo sapiens OX=9606 GN=LMNA	1	16	1	1	7	6	10	9	9	11	8	9	7	7	5	4	1	11	10	7	5	9	6	10	11	5	6	8	9	8	7	5	10	8	9	7	5	5	10	7	2	4
P02647;CON__P15497	P02647	25;1	25;1	25;1	Apolipoprotein A-I;Proapolipoprotein A-I;Truncated apolipoprotein A-I	APOA1	sp|P02647|APOA1_HUMAN Apolipoprotein A-I OS=Homo sapiens OX=9606 GN=APOA1 PE=1 SV=1	2	25	25	25	12	10	18	19	14	18	18	15	18	11	14	9	12	14	19	6	6	12	12	12	17	11	16	17	18	20	10	9	14	13	17	16	13	14	19	19	6	8
P02649;CON__Q03247	P02649	12;1	12;1	12;1	Apolipoprotein E	APOE	sp|P02649|APOE_HUMAN Apolipoprotein E OS=Homo sapiens OX=9606 GN=APOE PE=1 SV=1	2	12	12	12	5	3	8	7	4	4	3	5	3	2	2	3	2	5	4	2	2	5	3	4	5	3	3	5	6	5	3	3	4	2	5	4	5	2	6	5	1	0
P02652	P02652	4	4	4	Apolipoprotein A-II;Proapolipoprotein A-II;Truncated apolipoprotein A-II	APOA2	sp|P02652|APOA2_HUMAN Apolipoprotein A-II OS=Homo sapiens OX=9606 GN=APOA2 PE=1 SV=1	1	4	4	4	1	0	2	3	0	1	1	1	1	0	0	0	0	0	1	0	0	0	0	0	0	0	1	2	1	4	0	0	0	0	2	3	0	0	2	2	0	0
P02654	P02654	2	2	2	Apolipoprotein C-I;Truncated apolipoprotein C-I	APOC1	sp|P02654|APOC1_HUMAN Apolipoprotein C-I OS=Homo sapiens OX=9606 GN=APOC1 PE=1 SV=1	1	2	2	2	0	0	1	2	0	1	1	0	0	0	0	0	0	0	0	0	0	1	0	1	2	0	0	1	1	0	0	0	0	0	0	2	1	1	0	1	0	0
P02656	P02656	3	3	3	Apolipoprotein C-III	APOC3	sp|P02656|APOC3_HUMAN Apolipoprotein C-III OS=Homo sapiens OX=9606 GN=APOC3 PE=1 SV=1	1	3	3	3	2	2	2	3	2	2	2	2	2	2	1	2	1	2	2	1	2	2	2	2	2	2	2	2	2	2	2	2	2	2	2	2	2	2	2	2	1	2
P02671;P02671-2	P02671;P02671-2	14;13	14;13	14;13	Fibrinogen alpha chain;Fibrinopeptide A;Fibrinogen alpha chain	FGA	sp|P02671|FIBA_HUMAN Fibrinogen alpha chain OS=Homo sapiens OX=9606 GN=FGA PE=1 SV=2;sp|P02671-2|FIBA_HUMAN Isoform 2 of Fibrinogen alpha chain OS=Homo sapiens OX=9606 GN=FGA	2	14	14	14	6	4	7	12	6	7	6	5	5	3	4	3	4	6	5	4	5	3	4	8	10	4	5	7	10	5	3	4	5	5	7	6	4	3	8	9	2	4
P02675;CON__P02676	P02675	31;1	31;1	31;1	Fibrinogen beta chain;Fibrinopeptide B;Fibrinogen beta chain	FGB	sp|P02675|FIBB_HUMAN Fibrinogen beta chain OS=Homo sapiens OX=9606 GN=FGB PE=1 SV=2	2	31	31	31	19	15	27	26	21	25	18	20	17	14	13	14	11	16	18	6	13	14	13	23	27	13	18	20	19	23	9	10	16	15	21	23	15	17	27	25	6	10
P02679-2;P02679	P02679-2;P02679	20;20	20;20	20;20	Fibrinogen gamma chain	FGG	sp|P02679-2|FIBG_HUMAN Isoform Gamma-A of Fibrinogen gamma chain OS=Homo sapiens OX=9606 GN=FGG;sp|P02679|FIBG_HUMAN Fibrinogen gamma chain OS=Homo sapiens OX=9606 GN=FGG PE=1 SV=3	2	20	20	20	8	5	13	11	6	9	7	7	7	6	6	6	5	8	9	6	8	8	8	8	11	6	8	8	8	9	6	4	5	7	8	9	8	9	10	10	4	5
P02743	P02743	4	4	4	Serum amyloid P-component;Serum amyloid P-component(1-203)	APCS	sp|P02743|SAMP_HUMAN Serum amyloid P-component OS=Homo sapiens OX=9606 GN=APCS PE=1 SV=2	1	4	4	4	1	0	3	3	1	2	2	1	1	0	1	1	1	0	1	0	0	1	0	1	2	0	0	1	2	3	0	0	1	1	0	2	2	1	2	2	0	0
P02746	P02746	3	3	3	Complement C1q subcomponent subunit B	C1QB	sp|P02746|C1QB_HUMAN Complement C1q subcomponent subunit B OS=Homo sapiens OX=9606 GN=C1QB PE=1 SV=3	1	3	3	3	2	3	3	3	2	3	2	3	2	1	0	1	2	3	3	1	0	2	2	1	1	1	1	3	2	3	1	1	2	1	3	3	2	3	2	3	0	0
P02747	P02747	2	2	2	Complement C1q subcomponent subunit C	C1QC	sp|P02747|C1QC_HUMAN Complement C1q subcomponent subunit C OS=Homo sapiens OX=9606 GN=C1QC PE=1 SV=3	1	2	2	2	2	2	1	2	1	2	2	1	1	1	1	2	1	2	2	0	1	2	2	2	2	1	1	2	2	2	1	2	2	1	1	2	2	1	2	1	1	0
P02748;CON__Q3MHN2	P02748	12;1	12;1	12;1	Complement component C9;Complement component C9a;Complement component C9b	C9	sp|P02748|CO9_HUMAN Complement component C9 OS=Homo sapiens OX=9606 GN=C9 PE=1 SV=2	2	12	12	12	5	3	9	8	7	2	5	7	4	3	2	1	1	3	2	1	2	4	0	2	4	4	4	8	7	4	0	2	2	1	5	4	1	1	7	5	1	0
P02749	P02749	11	11	11	Beta-2-glycoprotein 1	APOH	sp|P02749|APOH_HUMAN Beta-2-glycoprotein 1 OS=Homo sapiens OX=9606 GN=APOH PE=1 SV=3	1	11	11	11	7	5	10	10	7	7	9	9	9	7	8	5	6	7	10	4	6	9	7	8	10	9	10	10	10	7	8	8	7	7	8	8	8	8	10	9	1	1
P02750	P02750	6	6	6	Leucine-rich alpha-2-glycoprotein	LRG1	sp|P02750|A2GL_HUMAN Leucine-rich alpha-2-glycoprotein OS=Homo sapiens OX=9606 GN=LRG1 PE=1 SV=2	1	6	6	6	2	1	3	4	2	4	0	1	1	0	1	0	1	0	2	1	3	1	2	2	3	2	4	1	2	2	1	2	1	2	2	2	0	2	1	3	0	1
P02751-1;P02751-3;P02751-17;P02751;P02751-9;P02751-7;P02751-8;P02751-14;P02751-5;P02751-6;P02751-10;P02751-13;P02751-11;P02751-4;P02751-12;P02751-16;P02751-2	P02751-1;P02751-3;P02751-17;P02751;P02751-9;P02751-7;P02751-8;P02751-14;P02751-5;P02751-6;P02751-10;P02751-13;P02751-11;P02751-4;P02751-12	38;38;38;37;37;37;37;37;37;37;37;36;36;35;32;12;11	38;38;38;37;37;37;37;37;37;37;37;36;36;35;32;12;11	38;38;38;37;37;37;37;37;37;37;37;36;36;35;32;12;11	Fibronectin;Anastellin;Ugl-Y1;Ugl-Y2;Ugl-Y3	FN1	sp|P02751-1|FINC_HUMAN Isoform 1 of Fibronectin OS=Homo sapiens OX=9606 GN=FN1;sp|P02751-3|FINC_HUMAN Isoform 3 of Fibronectin OS=Homo sapiens OX=9606 GN=FN1;sp|P02751-17|FINC_HUMAN Isoform 17 of Fibronectin OS=Homo sapiens OX=9606 GN=FN1;sp|P02751|FINC_HU	17	38	38	38	13	9	30	31	10	17	15	11	11	3	1	9	3	8	17	1	4	10	10	19	25	2	5	13	14	13	2	3	14	10	12	14	6	10	28	30	1	1
P02753	P02753	8	8	8	Retinol-binding protein 4;Plasma retinol-binding protein(1-182);Plasma retinol-binding protein(1-181);Plasma retinol-binding protein(1-179);Plasma retinol-binding protein(1-176)	RBP4	sp|P02753|RET4_HUMAN Retinol-binding protein 4 OS=Homo sapiens OX=9606 GN=RBP4 PE=1 SV=3	1	8	8	8	2	2	3	5	2	3	3	2	2	1	2	1	2	2	3	2	2	2	2	4	3	2	3	5	4	5	1	2	2	1	3	3	4	2	4	3	0	1
P02760	P02760	12	12	12	Protein AMBP;Alpha-1-microglobulin;Inter-alpha-trypsin inhibitor light chain;Trypstatin	AMBP	sp|P02760|AMBP_HUMAN Protein AMBP OS=Homo sapiens OX=9606 GN=AMBP PE=1 SV=1	1	12	12	12	7	4	7	9	6	7	6	5	7	5	3	4	4	4	8	1	2	5	6	5	6	7	5	9	10	8	5	2	6	5	6	7	7	6	8	7	1	0
P02763	P02763	9	9	7	Alpha-1-acid glycoprotein 1	ORM1	sp|P02763|A1AG1_HUMAN Alpha-1-acid glycoprotein 1 OS=Homo sapiens OX=9606 GN=ORM1 PE=1 SV=1	1	9	9	7	6	5	5	7	5	5	5	5	4	3	5	3	4	5	6	4	4	5	5	2	5	4	4	6	5	6	2	3	5	5	5	5	5	6	5	5	2	2
P02765	P02765	6	6	6	Alpha-2-HS-glycoprotein;Alpha-2-HS-glycoprotein chain A;Alpha-2-HS-glycoprotein chain B	AHSG	sp|P02765|FETUA_HUMAN Alpha-2-HS-glycoprotein OS=Homo sapiens OX=9606 GN=AHSG PE=1 SV=2	1	6	6	6	5	3	4	5	5	4	5	5	5	5	4	5	4	3	5	3	2	4	5	5	4	4	5	6	5	6	3	4	5	4	6	4	5	4	6	5	3	2
P02766;Q5U7I5	P02766	10;3	10;3	10;3	Transthyretin	TTR	sp|P02766|TTHY_HUMAN Transthyretin OS=Homo sapiens OX=9606 GN=TTR PE=1 SV=1	2	10	10	10	6	5	9	9	8	9	9	9	8	7	8	5	6	8	9	3	4	6	6	6	9	5	8	9	9	9	4	8	8	6	9	8	5	6	8	9	3	4
P02774;P02774-3;P02774-2;CON__Q3MHN5;CON__ENSEMBL:ENSBTAP00000018229	P02774;P02774-3;P02774-2	24;24;18;5;5	24;24;18;5;5	24;24;18;5;5	Vitamin D-binding protein	GC	sp|P02774|VTDB_HUMAN Vitamin D-binding protein OS=Homo sapiens OX=9606 GN=GC PE=1 SV=2;sp|P02774-3|VTDB_HUMAN Isoform 3 of Vitamin D-binding protein OS=Homo sapiens OX=9606 GN=GC;sp|P02774-2|VTDB_HUMAN Isoform 2 of Vitamin D-binding protein OS=Homo sapiens	5	24	24	24	15	12	18	18	15	16	16	13	14	13	12	7	8	16	15	9	7	10	12	13	14	12	12	19	18	17	11	12	15	12	18	13	14	14	17	16	3	6
P02778	P02778	2	2	2	C-X-C motif chemokine 10;CXCL10(1-73)	CXCL10	sp|P02778|CXL10_HUMAN C-X-C motif chemokine 10 OS=Homo sapiens OX=9606 GN=CXCL10 PE=1 SV=2	1	2	2	2	0	0	0	0	2	1	0	0	0	1	2	0	0	0	1	1	2	0	0	1	1	1	2	0	0	0	0	0	0	0	0	0	0	0	0	0	1	1
P02786	P02786	5	5	5	Transferrin receptor protein 1;Transferrin receptor protein 1, serum form	TFRC	sp|P02786|TFR1_HUMAN Transferrin receptor protein 1 OS=Homo sapiens OX=9606 GN=TFRC PE=1 SV=2	1	5	5	5	0	0	1	0	1	0	0	0	0	0	0	0	0	0	1	0	0	0	1	1	2	0	0	2	4	2	0	1	0	0	0	1	0	0	1	1	0	0
P02787;CON__Q2HJF0	P02787	52;1	52;1	51;0	Serotransferrin	TF	sp|P02787|TRFE_HUMAN Serotransferrin OS=Homo sapiens OX=9606 GN=TF PE=1 SV=3	2	52	52	51	26	22	32	36	25	25	30	29	30	22	25	20	21	26	28	20	20	25	25	27	27	22	24	40	37	42	24	24	25	23	27	30	22	22	31	28	19	17
P02788;P02788-2	P02788;P02788-2	87;84	87;84	84;81	Lactotransferrin;Lactoferricin-H;Kaliocin-1;Lactoferroxin-A;Lactoferroxin-B;Lactoferroxin-C	LTF	sp|P02788|TRFL_HUMAN Lactotransferrin OS=Homo sapiens OX=9606 GN=LTF PE=1 SV=6;sp|P02788-2|TRFL_HUMAN Isoform DeltaLf of Lactotransferrin OS=Homo sapiens OX=9606 GN=LTF	2	87	87	84	59	47	58	58	61	66	50	48	48	59	54	59	55	66	68	57	61	57	57	62	69	59	68	50	48	49	63	62	60	57	57	53	58	57	60	60	60	59
P02790	P02790	20	20	20	Hemopexin	HPX	sp|P02790|HEMO_HUMAN Hemopexin OS=Homo sapiens OX=9606 GN=HPX PE=1 SV=2	1	20	20	20	12	11	14	16	13	15	12	12	13	10	8	8	6	11	12	8	9	12	10	9	11	12	13	16	15	15	9	9	11	9	13	17	11	13	13	12	9	5
P02792	P02792	4	4	4	Ferritin light chain	FTL	sp|P02792|FRIL_HUMAN Ferritin light chain OS=Homo sapiens OX=9606 GN=FTL PE=1 SV=2	1	4	4	4	1	1	1	2	1	1	0	0	1	0	1	0	0	1	0	0	0	1	1	1	1	0	0	1	1	0	0	0	1	1	0	0	1	2	1	2	1	0
P02794	P02794	4	4	4	Ferritin heavy chain;Ferritin heavy chain, N-terminally processed	FTH1	sp|P02794|FRIH_HUMAN Ferritin heavy chain OS=Homo sapiens OX=9606 GN=FTH1 PE=1 SV=2	1	4	4	4	1	1	2	2	3	2	1	1	1	1	1	1	0	2	1	0	0	1	1	0	0	1	0	2	2	1	0	0	3	1	0	2	2	1	1	1	0	1
P03950	P03950	1	1	1	Angiogenin	ANG	sp|P03950|ANGI_HUMAN Angiogenin OS=Homo sapiens OX=9606 GN=ANG PE=1 SV=1	1	1	1	1	1	1	1	1	1	1	0	0	1	1	1	1	1	1	1	1	1	1	1	1	1	1	1	1	1	0	1	1	0	1	0	1	1	0	0	1	1	1
P03952	P03952	9	9	9	Plasma kallikrein;Plasma kallikrein heavy chain;Plasma kallikrein light chain	KLKB1	sp|P03952|KLKB1_HUMAN Plasma kallikrein OS=Homo sapiens OX=9606 GN=KLKB1 PE=1 SV=1	1	9	9	9	0	1	6	5	3	2	2	3	2	0	1	0	0	0	1	0	0	2	0	0	2	0	2	5	6	7	0	0	1	1	2	3	2	1	3	4	0	0
P03973	P03973	3	3	3	Antileukoproteinase	SLPI	sp|P03973|SLPI_HUMAN Antileukoproteinase OS=Homo sapiens OX=9606 GN=SLPI PE=1 SV=2	1	3	3	3	2	1	2	3	3	2	2	1	2	3	3	2	2	2	2	2	2	3	2	3	3	3	3	2	3	1	2	3	2	2	1	2	3	2	2	3	2	2
P04003;CON__Q28065	P04003	14;1	14;1	14;1	C4b-binding protein alpha chain	C4BPA	sp|P04003|C4BPA_HUMAN C4b-binding protein alpha chain OS=Homo sapiens OX=9606 GN=C4BPA PE=1 SV=2	2	14	14	14	7	3	10	12	6	7	6	5	5	3	4	3	3	4	3	0	1	5	5	5	10	4	5	8	8	9	3	3	4	1	6	7	6	3	7	9	0	1
P04004;CON__Q3ZBS7	P04004	9;1	9;1	9;1	Vitronectin;Vitronectin V65 subunit;Vitronectin V10 subunit;Somatomedin-B	VTN	sp|P04004|VTNC_HUMAN Vitronectin OS=Homo sapiens OX=9606 GN=VTN PE=1 SV=1	2	9	9	9	5	3	5	5	5	4	5	5	5	4	4	3	5	4	4	3	3	5	2	4	5	4	4	5	5	5	3	2	5	4	3	4	5	3	5	4	2	1
P04040	P04040	12	12	12	Catalase	CAT	sp|P04040|CATA_HUMAN Catalase OS=Homo sapiens OX=9606 GN=CAT PE=1 SV=3	1	12	12	12	4	2	2	4	4	4	5	3	4	4	5	1	1	1	5	3	4	4	3	4	4	1	4	1	3	2	0	1	3	1	1	1	1	1	5	4	0	2
P04062-4;P04062-2;P04062;P04062-5	P04062-4;P04062-2;P04062;P04062-5	4;4;4;2	4;4;4;2	4;4;4;2	Glucosylceramidase	GBA	sp|P04062-4|GLCM_HUMAN Isoform 4 of Lysosomal acid glucosylceramidase OS=Homo sapiens OX=9606 GN=GBA;sp|P04062-2|GLCM_HUMAN Isoform Short of Lysosomal acid glucosylceramidase OS=Homo sapiens OX=9606 GN=GBA;sp|P04062|GLCM_HUMAN Lysosomal acid glucosylcerami	4	4	4	4	1	0	1	0	2	1	0	1	1	1	1	0	1	1	2	1	0	0	0	2	2	0	1	1	2	0	1	0	1	0	1	2	1	0	1	2	0	0
P04066	P04066	6	6	6	Tissue alpha-L-fucosidase	FUCA1	sp|P04066|FUCO_HUMAN Tissue alpha-L-fucosidase OS=Homo sapiens OX=9606 GN=FUCA1 PE=1 SV=4	1	6	6	6	2	0	1	3	2	1	2	1	0	1	0	1	1	0	2	0	0	1	2	1	2	1	1	2	5	3	0	0	1	0	2	3	2	0	3	3	1	1
P04075;P04075-2	P04075;P04075-2	15;14	15;14	13;12	Fructose-bisphosphate aldolase A	ALDOA	sp|P04075|ALDOA_HUMAN Fructose-bisphosphate aldolase A OS=Homo sapiens OX=9606 GN=ALDOA PE=1 SV=2;sp|P04075-2|ALDOA_HUMAN Isoform 2 of Fructose-bisphosphate aldolase A OS=Homo sapiens OX=9606 GN=ALDOA	2	15	15	13	10	8	8	10	10	11	11	9	9	9	12	10	10	10	11	7	5	10	10	11	12	8	7	13	13	12	11	8	10	8	11	10	11	10	11	9	8	4
P04080	P04080	4	4	4	Cystatin-B	CSTB	sp|P04080|CYTB_HUMAN Cystatin-B OS=Homo sapiens OX=9606 GN=CSTB PE=1 SV=2	1	4	4	4	3	4	4	4	4	4	2	4	3	4	4	4	4	4	4	3	4	4	4	4	4	4	4	4	4	4	4	4	4	4	4	4	4	4	4	4	4	4
P04083	P04083	26	26	26	Annexin A1	ANXA1	sp|P04083|ANXA1_HUMAN Annexin A1 OS=Homo sapiens OX=9606 GN=ANXA1 PE=1 SV=2	1	26	26	26	18	16	19	20	18	19	16	17	16	19	18	18	18	17	19	16	17	18	19	20	21	16	18	19	20	19	18	19	16	17	21	19	17	15	18	19	16	18
P04114;CON__ENSEMBL:ENSBTAP00000032840	P04114	122;3	122;3	122;3	Apolipoprotein B-100;Apolipoprotein B-48	APOB	sp|P04114|APOB_HUMAN Apolipoprotein B-100 OS=Homo sapiens OX=9606 GN=APOB PE=1 SV=2	2	122	122	122	35	20	64	73	23	35	42	35	38	23	26	30	18	29	45	8	11	33	32	64	74	27	27	63	72	68	14	6	28	25	71	70	29	19	50	53	1	1
P04179;P04179-3;P04179-4;P04179-2	P04179;P04179-3;P04179-4;P04179-2	5;4;4;4	5;4;4;4	5;4;4;4	Superoxide dismutase [Mn], mitochondrial	SOD2	sp|P04179|SODM_HUMAN Superoxide dismutase [Mn], mitochondrial OS=Homo sapiens OX=9606 GN=SOD2 PE=1 SV=3;sp|P04179-3|SODM_HUMAN Isoform 3 of Superoxide dismutase [Mn], mitochondrial OS=Homo sapiens OX=9606 GN=SOD2;sp|P04179-4|SODM_HUMAN Isoform 4 of Superox	4	5	5	5	2	2	2	2	2	2	2	3	2	2	2	0	1	2	2	2	1	2	3	2	2	2	2	3	2	3	2	2	2	2	2	2	2	2	2	2	2	2
P04180	P04180	2	2	2	Phosphatidylcholine-sterol acyltransferase	LCAT	sp|P04180|LCAT_HUMAN Phosphatidylcholine-sterol acyltransferase OS=Homo sapiens OX=9606 GN=LCAT PE=1 SV=1	1	2	2	2	0	0	2	1	0	0	0	1	0	0	0	0	0	0	0	0	0	0	0	1	0	0	0	0	1	1	0	0	0	0	1	0	1	0	1	2	0	0
P04196	P04196	9	9	9	Histidine-rich glycoprotein	HRG	sp|P04196|HRG_HUMAN Histidine-rich glycoprotein OS=Homo sapiens OX=9606 GN=HRG PE=1 SV=1	1	9	9	9	6	1	6	4	6	3	5	4	4	1	2	1	1	2	3	1	1	2	1	3	2	3	2	6	5	7	4	2	2	2	5	5	4	4	6	6	0	2
P04217;P04217-2;CON__Q2KJF1	P04217;P04217-2	13;9;1	13;9;1	13;9;1	Alpha-1B-glycoprotein	A1BG	sp|P04217|A1BG_HUMAN Alpha-1B-glycoprotein OS=Homo sapiens OX=9606 GN=A1BG PE=1 SV=4;sp|P04217-2|A1BG_HUMAN Isoform 2 of Alpha-1B-glycoprotein OS=Homo sapiens OX=9606 GN=A1BG	3	13	13	13	9	5	9	10	8	9	8	9	10	7	7	3	4	8	9	3	2	6	9	7	6	6	9	8	8	10	5	5	8	6	8	10	8	6	10	11	3	3
P04233-5;P04233-2	P04233-5;P04233-2	3;3	3;3	1;1	HLA class II histocompatibility antigen gamma chain	CD74	sp|P04233-5|HG2A_HUMAN Isoform p33 of HLA class II histocompatibility antigen gamma chain OS=Homo sapiens OX=9606 GN=CD74;sp|P04233-2|HG2A_HUMAN Isoform p35 of HLA class II histocompatibility antigen gamma chain OS=Homo sapiens OX=9606 GN=CD74	2	3	3	1	1	1	1	2	1	2	0	1	1	1	1	0	0	1	1	1	0	1	1	0	1	1	1	1	1	1	0	0	1	0	1	1	1	0	1	2	0	0
P04264;CON__P04264	P04264;CON__P04264	32;31	32;31	24;23	Keratin, type II cytoskeletal 1	KRT1	sp|P04264|K2C1_HUMAN Keratin, type II cytoskeletal 1 OS=Homo sapiens OX=9606 GN=KRT1 PE=1 SV=6;	2	32	32	24	25	20	20	24	21	22	15	16	18	20	20	22	20	23	24	19	22	20	22	21	22	16	19	22	24	22	17	19	21	17	16	19	20	18	22	19	18	20
P04350;A6NNZ2	P04350	17;4	2;0	1;0	Tubulin beta-4A chain	TUBB4A	sp|P04350|TBB4A_HUMAN Tubulin beta-4A chain OS=Homo sapiens OX=9606 GN=TUBB4A PE=1 SV=2	2	17	2	1	12	12	12	11	12	12	13	11	12	12	12	10	11	13	13	11	13	13	12	14	13	13	11	12	13	12	11	12	12	12	13	12	13	12	12	12	10	11
P04406;P04406-2	P04406;P04406-2	19;17	19;17	19;17	Glyceraldehyde-3-phosphate dehydrogenase	GAPDH	sp|P04406|G3P_HUMAN Glyceraldehyde-3-phosphate dehydrogenase OS=Homo sapiens OX=9606 GN=GAPDH PE=1 SV=3;sp|P04406-2|G3P_HUMAN Isoform 2 of Glyceraldehyde-3-phosphate dehydrogenase OS=Homo sapiens OX=9606 GN=GAPDH	2	19	19	19	13	10	14	12	11	12	12	12	10	13	10	10	9	11	13	11	11	14	12	14	14	11	13	15	15	14	12	11	10	9	12	10	13	11	13	13	9	10
P04424;P04424-2;P04424-3	P04424;P04424-2;P04424-3	6;6;5	6;6;5	6;6;5	Argininosuccinate lyase	ASL	sp|P04424|ARLY_HUMAN Argininosuccinate lyase OS=Homo sapiens OX=9606 GN=ASL PE=1 SV=4;sp|P04424-2|ARLY_HUMAN Isoform 2 of Argininosuccinate lyase OS=Homo sapiens OX=9606 GN=ASL;sp|P04424-3|ARLY_HUMAN Isoform 3 of Argininosuccinate lyase OS=Homo sapiens OX=	3	6	6	6	1	0	0	2	1	1	1	1	1	1	0	0	0	0	1	0	0	1	0	1	1	0	1	1	2	1	0	0	0	0	0	1	1	0	0	1	0	0
P04430	P04430	2	2	2	Ig kappa chain V-I region BAN		sp|P04430|KV116_HUMAN Immunoglobulin kappa variable 1-16 OS=Homo sapiens OX=9606 GN=IGKV1-16 PE=1 SV=2	1	2	2	2	1	0	2	2	1	2	1	1	1	1	1	1	0	1	2	1	2	2	1	1	2	1	2	2	2	1	1	1	1	1	1	1	1	2	1	1	0	1
P04433;A0A0A0MRZ8	P04433;A0A0A0MRZ8	3;2	3;2	3;2	Ig kappa chain V-III region VG	IGKV3D-11	sp|P04433|KV311_HUMAN Immunoglobulin kappa variable 3-11 OS=Homo sapiens OX=9606 GN=IGKV3-11 PE=1 SV=1;sp|A0A0A0MRZ8|KVD11_HUMAN Immunoglobulin kappa variable 3D-11 OS=Homo sapiens OX=9606 GN=IGKV3D-11 PE=3 SV=6	2	3	3	3	1	1	1	1	1	1	1	1	1	1	1	0	0	1	1	0	0	1	1	1	1	1	1	3	1	1	1	1	0	0	1	1	1	1	1	1	0	1
P04439;P04439-2	P04439;P04439-2	10;9	10;9	6;5	HLA class I histocompatibility antigen, A-3 alpha chain	HLA-A	sp|P04439|HLAA_HUMAN HLA class I histocompatibility antigen, A alpha chain OS=Homo sapiens OX=9606 GN=HLA-A PE=1 SV=2;sp|P04439-2|HLAA_HUMAN Isoform 2 of HLA class I histocompatibility antigen, A alpha chain OS=Homo sapiens OX=9606 GN=HLA-A	2	10	10	6	4	3	4	5	4	4	4	0	3	4	3	2	1	4	4	4	5	3	5	4	7	3	5	6	5	7	2	3	1	3	2	4	3	2	4	4	1	3
P04626-5;P04626-4;P04626;P04626-3;P04626-2;P04626-6;Q15303-4;Q15303-3;Q15303-2;Q15303	P04626-5;P04626-4;P04626;P04626-3;P04626-2;P04626-6	4;4;4;3;3;2;1;1;1;1	4;4;4;3;3;2;1;1;1;1	3;3;3;2;2;1;0;0;0;0	Receptor tyrosine-protein kinase erbB-2	ERBB2	sp|P04626-5|ERBB2_HUMAN Isoform 5 of Receptor tyrosine-protein kinase erbB-2 OS=Homo sapiens OX=9606 GN=ERBB2;sp|P04626-4|ERBB2_HUMAN Isoform 4 of Receptor tyrosine-protein kinase erbB-2 OS=Homo sapiens OX=9606 GN=ERBB2;sp|P04626|ERBB2_HUMAN Receptor tyros	10	4	4	3	0	0	0	0	0	0	1	0	0	1	1	0	0	1	0	0	0	1	1	1	1	0	0	2	1	0	0	0	0	0	0	0	0	1	1	0	0	0
P04632	P04632	9	9	7	Calpain small subunit 1	CAPNS1	sp|P04632|CPNS1_HUMAN Calpain small subunit 1 OS=Homo sapiens OX=9606 GN=CAPNS1 PE=1 SV=1	1	9	9	7	6	6	7	8	7	8	6	7	5	5	6	6	5	4	8	6	6	7	7	7	8	6	6	6	8	8	5	5	6	6	8	6	7	6	8	8	5	5
P04792	P04792	10	10	10	Heat shock protein beta-1	HSPB1	sp|P04792|HSPB1_HUMAN Heat shock protein beta-1 OS=Homo sapiens OX=9606 GN=HSPB1 PE=1 SV=2	1	10	10	10	7	7	7	9	8	7	8	8	8	8	8	5	7	7	9	5	6	8	7	7	8	6	9	8	8	9	7	6	6	8	8	8	9	7	9	8	5	7
P04839	P04839	4	4	4	Cytochrome b-245 heavy chain	CYBB	sp|P04839|CY24B_HUMAN Cytochrome b-245 heavy chain OS=Homo sapiens OX=9606 GN=CYBB PE=1 SV=2	1	4	4	4	0	1	2	1	0	1	1	1	0	2	2	0	0	0	2	1	1	2	2	1	1	0	1	0	0	0	0	0	2	0	0	0	0	0	1	1	0	0
P04843	P04843	17	17	17	Dolichyl-diphosphooligosaccharide--protein glycosyltransferase subunit 1	RPN1	sp|P04843|RPN1_HUMAN Dolichyl-diphosphooligosaccharide--protein glycosyltransferase subunit 1 OS=Homo sapiens OX=9606 GN=RPN1 PE=1 SV=1	1	17	17	17	6	3	8	9	9	9	5	5	3	6	4	0	2	5	8	5	5	8	6	8	9	2	3	8	7	9	3	2	4	3	6	7	7	3	7	6	1	2
P04844-2;P04844	P04844-2;P04844	9;9	9;9	9;9	Dolichyl-diphosphooligosaccharide--protein glycosyltransferase subunit 2	RPN2	sp|P04844-2|RPN2_HUMAN Isoform 2 of Dolichyl-diphosphooligosaccharide--protein glycosyltransferase subunit 2 OS=Homo sapiens OX=9606 GN=RPN2;sp|P04844|RPN2_HUMAN Dolichyl-diphosphooligosaccharide--protein glycosyltransferase subunit 2 OS=Homo sapiens OX=96	2	9	9	9	5	4	3	3	2	5	1	2	1	3	2	0	0	2	3	1	2	2	5	3	5	0	2	4	3	4	0	1	1	1	3	4	1	2	3	4	1	0
P04899;P04899-4;P04899-6;P04899-3;P04899-5;P04899-2;P09471-2;P09471	P04899;P04899-4;P04899-6;P04899-3;P04899-5;P04899-2	10;10;9;9;9;9;2;2	10;10;9;9;9;9;2;2	7;7;7;7;7;7;0;0	Guanine nucleotide-binding protein G(i) subunit alpha-2	GNAI2	sp|P04899|GNAI2_HUMAN Guanine nucleotide-binding protein G(i) subunit alpha-2 OS=Homo sapiens OX=9606 GN=GNAI2 PE=1 SV=3;sp|P04899-4|GNAI2_HUMAN Isoform sGi2 of Guanine nucleotide-binding protein G(i) subunit alpha-2 OS=Homo sapiens OX=9606 GN=GNAI2;sp|P04	8	10	10	7	3	2	7	4	4	4	4	1	2	5	2	1	1	3	4	1	2	7	5	4	9	3	4	5	5	5	1	1	3	2	2	6	4	2	5	5	1	1
Q93077;Q7L7L0;P04908;Q71UI9-5	Q93077;Q7L7L0;P04908	6;6;6;1	6;6;6;1	1;1;1;0	Histone H2A type 1-C;Histone H2A type 3;Histone H2A type 1-B/E	HIST1H2AC;HIST3H2A;HIST1H2AB	sp|Q93077|H2A1C_HUMAN Histone H2A type 1-C OS=Homo sapiens OX=9606 GN=H2AC6 PE=1 SV=3;sp|Q7L7L0|H2A3_HUMAN Histone H2A type 3 OS=Homo sapiens OX=9606 GN=H2AW PE=1 SV=3;sp|P04908|H2A1B_HUMAN Histone H2A type 1-B/E OS=Homo sapiens OX=9606 GN=H2AC4 PE=1 SV=2	4	6	6	1	3	3	3	4	5	5	5	3	3	4	5	3	3	4	5	4	3	4	3	5	5	3	3	4	3	3	3	3	3	2	3	5	3	3	5	3	3	3
P05023-3;P05023-4;P05023;P05023-2;P13637;P13637-2;P13637-3;P50993;Q13733	P05023-3;P05023-4;P05023;P05023-2	24;24;24;15;8;8;8;6;3	24;24;24;15;8;8;8;6;3	23;23;23;14;7;7;7;5;2	Sodium/potassium-transporting ATPase subunit alpha-1	ATP1A1	sp|P05023-3|AT1A1_HUMAN Isoform 3 of Sodium/potassium-transporting ATPase subunit alpha-1 OS=Homo sapiens OX=9606 GN=ATP1A1;sp|P05023-4|AT1A1_HUMAN Isoform 4 of Sodium/potassium-transporting ATPase subunit alpha-1 OS=Homo sapiens OX=9606 GN=ATP1A1;sp|P0502	9	24	24	23	10	7	11	11	10	10	10	10	6	11	10	6	4	12	11	6	10	11	10	10	11	7	9	14	15	16	8	6	7	5	14	14	8	8	10	13	6	4
P05026-2;P05026	P05026-2;P05026	6;6	6;6	6;6	Sodium/potassium-transporting ATPase subunit beta-1	ATP1B1	sp|P05026-2|AT1B1_HUMAN Isoform 2 of Sodium/potassium-transporting ATPase subunit beta-1 OS=Homo sapiens OX=9606 GN=ATP1B1;sp|P05026|AT1B1_HUMAN Sodium/potassium-transporting ATPase subunit beta-1 OS=Homo sapiens OX=9606 GN=ATP1B1 PE=1 SV=1	2	6	6	6	2	1	4	4	3	2	1	1	1	4	1	0	0	5	4	1	2	3	4	3	4	1	1	3	4	5	1	2	3	1	2	3	2	4	2	5	1	1
P05089-2;P05089;P05089-3	P05089-2;P05089	5;5;2	5;5;2	5;5;2	Arginase-1	ARG1	sp|P05089-2|ARGI1_HUMAN Isoform 2 of Arginase-1 OS=Homo sapiens OX=9606 GN=ARG1;sp|P05089|ARGI1_HUMAN Arginase-1 OS=Homo sapiens OX=9606 GN=ARG1 PE=1 SV=2	3	5	5	5	1	0	1	0	0	1	1	0	0	1	1	0	0	0	0	2	2	0	1	1	0	0	0	1	1	1	3	2	0	0	0	0	0	1	0	1	0	0
P05090	P05090	5	5	5	Apolipoprotein D	APOD	sp|P05090|APOD_HUMAN Apolipoprotein D OS=Homo sapiens OX=9606 GN=APOD PE=1 SV=1	1	5	5	5	3	2	3	3	3	1	2	2	3	2	2	2	2	3	3	3	3	2	2	2	4	2	2	4	4	3	3	3	2	2	2	3	3	2	3	3	1	2
P05091;P05091-2	P05091;P05091-2	9;6	8;6	8;6	Aldehyde dehydrogenase, mitochondrial	ALDH2	sp|P05091|ALDH2_HUMAN Aldehyde dehydrogenase, mitochondrial OS=Homo sapiens OX=9606 GN=ALDH2 PE=1 SV=2;sp|P05091-2|ALDH2_HUMAN Isoform 2 of Aldehyde dehydrogenase, mitochondrial OS=Homo sapiens OX=9606 GN=ALDH2	2	9	8	8	2	0	1	0	2	2	0	0	0	1	0	0	0	0	1	0	0	1	1	0	0	0	1	0	1	1	0	0	0	0	1	0	0	0	1	0	0	0
P05107	P05107	8	8	8	Integrin beta-2	ITGB2	sp|P05107|ITB2_HUMAN Integrin beta-2 OS=Homo sapiens OX=9606 GN=ITGB2 PE=1 SV=2	1	8	8	8	1	0	1	1	0	0	2	1	1	5	4	0	0	0	0	2	2	5	3	0	0	0	0	0	1	0	0	0	2	2	0	0	0	0	3	2	1	0
P05109	P05109	12	12	12	Protein S100-A8;Protein S100-A8, N-terminally processed	S100A8	sp|P05109|S10A8_HUMAN Protein S100-A8 OS=Homo sapiens OX=9606 GN=S100A8 PE=1 SV=1	1	12	12	12	6	5	5	6	7	9	5	5	9	7	8	5	4	6	7	5	8	8	8	7	9	5	5	6	5	6	5	4	6	6	6	7	6	6	7	8	5	4
P05120	P05120	14	14	14	Plasminogen activator inhibitor 2	SERPINB2	sp|P05120|PAI2_HUMAN Plasminogen activator inhibitor 2 OS=Homo sapiens OX=9606 GN=SERPINB2 PE=1 SV=2	1	14	14	14	1	3	0	2	1	2	2	2	2	4	4	5	2	4	5	2	3	1	2	4	6	1	2	2	3	4	1	2	2	2	3	2	1	3	0	3	1	0
P05141;Q9H0C2	P05141	6;1	4;0	4;0	ADP/ATP translocase 2;ADP/ATP translocase 2, N-terminally processed	SLC25A5	sp|P05141|ADT2_HUMAN ADP/ATP translocase 2 OS=Homo sapiens OX=9606 GN=SLC25A5 PE=1 SV=7	2	6	4	4	5	4	6	4	6	5	4	5	2	4	5	0	1	6	5	3	4	5	4	5	6	5	4	6	6	5	3	3	6	4	6	6	2	4	6	4	1	1
P05154	P05154	5	5	5	Plasma serine protease inhibitor	SERPINA5	sp|P05154|IPSP_HUMAN Plasma serine protease inhibitor OS=Homo sapiens OX=9606 GN=SERPINA5 PE=1 SV=3	1	5	5	5	1	0	2	2	0	1	0	1	0	0	0	0	0	0	0	0	0	0	1	1	0	0	0	1	1	3	0	0	0	0	1	1	0	0	1	1	0	0
P05155-2;P05155;P05155-3;CON__P50448	P05155-2;P05155;P05155-3	12;12;12;1	12;12;12;1	12;12;12;1	Plasma protease C1 inhibitor	SERPING1	sp|P05155-2|IC1_HUMAN Isoform 2 of Plasma protease C1 inhibitor OS=Homo sapiens OX=9606 GN=SERPING1;sp|P05155|IC1_HUMAN Plasma protease C1 inhibitor OS=Homo sapiens OX=9606 GN=SERPING1 PE=1 SV=2;sp|P05155-3|IC1_HUMAN Isoform 3 of Plasma protease C1 inhibit	4	12	12	12	8	7	10	8	7	8	6	6	5	5	3	3	2	5	7	6	5	6	6	5	7	6	5	7	8	9	5	3	7	6	9	6	7	7	9	6	1	2
P05156	P05156	13	13	12	Complement factor I;Complement factor I heavy chain;Complement factor I light chain	CFI	sp|P05156|CFAI_HUMAN Complement factor I OS=Homo sapiens OX=9606 GN=CFI PE=1 SV=2	1	13	13	12	4	2	6	7	4	3	4	3	3	3	2	2	1	5	4	1	2	2	3	2	5	2	3	6	5	4	2	2	5	3	3	4	4	3	5	4	2	1
P05160	P05160	7	7	7	Coagulation factor XIII B chain	F13B	sp|P05160|F13B_HUMAN Coagulation factor XIII B chain OS=Homo sapiens OX=9606 GN=F13B PE=1 SV=3	1	7	7	7	0	0	0	3	0	0	0	0	0	0	0	0	0	0	0	0	0	0	0	0	0	0	0	1	1	1	0	0	0	0	1	0	0	0	1	1	0	0
P05161	P05161	1	1	1	Ubiquitin-like protein ISG15	ISG15	sp|P05161|ISG15_HUMAN Ubiquitin-like protein ISG15 OS=Homo sapiens OX=9606 GN=ISG15 PE=1 SV=5	1	1	1	1	1	0	0	0	0	0	0	0	0	0	0	0	0	0	0	0	0	0	0	0	0	0	0	0	0	0	0	0	0	0	0	0	0	0	0	0	0	0
P05164-2;P05164;P05164-3	P05164-2;P05164;P05164-3	30;30;30	30;30;30	28;28;28	Myeloperoxidase;Myeloperoxidase;89 kDa myeloperoxidase;84 kDa myeloperoxidase;Myeloperoxidase light chain;Myeloperoxidase heavy chain	MPO	sp|P05164-2|PERM_HUMAN Isoform H14 of Myeloperoxidase OS=Homo sapiens OX=9606 GN=MPO;sp|P05164|PERM_HUMAN Myeloperoxidase OS=Homo sapiens OX=9606 GN=MPO PE=1 SV=1;sp|P05164-3|PERM_HUMAN Isoform H7 of Myeloperoxidase OS=Homo sapiens OX=9606 GN=MPO	3	30	30	28	12	9	14	20	15	18	17	13	16	21	19	1	0	11	15	14	18	17	18	16	20	11	9	4	5	4	3	5	14	13	7	5	10	7	18	19	5	8
P05166;P05166-2	P05166;P05166-2	4;4	4;4	4;4	Propionyl-CoA carboxylase beta chain, mitochondrial	PCCB	sp|P05166|PCCB_HUMAN Propionyl-CoA carboxylase beta chain, mitochondrial OS=Homo sapiens OX=9606 GN=PCCB PE=1 SV=3;sp|P05166-2|PCCB_HUMAN Isoform 2 of Propionyl-CoA carboxylase beta chain, mitochondrial OS=Homo sapiens OX=9606 GN=PCCB	2	4	4	4	0	0	0	0	0	0	0	0	0	0	0	0	0	0	1	0	0	0	0	0	0	0	0	0	0	0	0	0	0	0	0	1	0	0	0	0	0	0
P05186;P05186-3;P05186-2	P05186;P05186-3;P05186-2	6;6;5	6;6;5	6;6;5	Alkaline phosphatase, tissue-nonspecific isozyme	ALPL	sp|P05186|PPBT_HUMAN Alkaline phosphatase, tissue-nonspecific isozyme OS=Homo sapiens OX=9606 GN=ALPL PE=1 SV=4;sp|P05186-3|PPBT_HUMAN Isoform 3 of Alkaline phosphatase, tissue-nonspecific isozyme OS=Homo sapiens OX=9606 GN=ALPL;sp|P05186-2|PPBT_HUMAN Isof	3	6	6	6	0	0	0	0	0	1	0	0	0	0	0	0	0	0	1	0	0	1	0	0	0	1	1	0	1	0	0	1	0	0	0	0	0	0	0	3	1	0
P05198	P05198	6	6	6	Eukaryotic translation initiation factor 2 subunit 1	EIF2S1	sp|P05198|IF2A_HUMAN Eukaryotic translation initiation factor 2 subunit 1 OS=Homo sapiens OX=9606 GN=EIF2S1 PE=1 SV=3	1	6	6	6	0	1	0	1	0	1	0	0	0	0	1	0	1	0	1	2	0	1	2	1	1	0	1	2	2	2	0	1	0	1	1	1	1	1	1	1	0	0
P05362	P05362	5	5	5	Intercellular adhesion molecule 1	ICAM1	sp|P05362|ICAM1_HUMAN Intercellular adhesion molecule 1 OS=Homo sapiens OX=9606 GN=ICAM1 PE=1 SV=2	1	5	5	5	0	0	0	0	0	0	0	1	0	0	0	0	0	0	0	0	0	0	0	0	1	0	1	2	1	0	0	0	0	0	0	0	0	0	0	0	0	0
P05386	P05386	4	4	4	60S acidic ribosomal protein P1	RPLP1	sp|P05386|RLA1_HUMAN 60S acidic ribosomal protein P1 OS=Homo sapiens OX=9606 GN=RPLP1 PE=1 SV=1	1	4	4	4	2	1	2	1	1	1	2	1	1	1	1	1	1	2	1	1	1	3	1	1	1	1	1	2	1	1	1	1	2	2	2	1	2	1	2	1	0	1
P05387	P05387	8	8	8	60S acidic ribosomal protein P2	RPLP2	sp|P05387|RLA2_HUMAN 60S acidic ribosomal protein P2 OS=Homo sapiens OX=9606 GN=RPLP2 PE=1 SV=1	1	8	8	8	4	4	4	5	4	6	5	3	4	4	3	3	4	4	5	4	4	4	6	5	6	4	3	5	5	3	3	5	5	5	3	6	4	3	4	5	3	2
P05388;P05388-2;Q8NHW5	P05388;P05388-2;Q8NHW5	8;7;5	8;7;5	8;7;5	60S acidic ribosomal protein P0;60S acidic ribosomal protein P0-like	RPLP0;RPLP0P6	sp|P05388|RLA0_HUMAN 60S acidic ribosomal protein P0 OS=Homo sapiens OX=9606 GN=RPLP0 PE=1 SV=1;sp|P05388-2|RLA0_HUMAN Isoform 2 of 60S acidic ribosomal protein P0 OS=Homo sapiens OX=9606 GN=RPLP0;sp|Q8NHW5|RLA0L_HUMAN 60S acidic ribosomal protein P0-like	3	8	8	8	4	4	5	6	3	5	5	5	4	4	3	3	3	3	5	6	4	5	4	3	5	3	4	4	5	5	3	4	3	3	5	5	4	5	3	5	1	4
P05452	P05452	8	8	5	Tetranectin	CLEC3B	sp|P05452|TETN_HUMAN Tetranectin OS=Homo sapiens OX=9606 GN=CLEC3B PE=1 SV=3	1	8	8	5	3	3	3	3	3	3	4	3	2	3	3	1	3	3	3	0	3	2	3	2	2	2	1	4	5	4	1	2	3	2	3	3	3	3	2	2	0	1
P05455	P05455	3	3	3	Lupus La protein	SSB	sp|P05455|LA_HUMAN Lupus La protein OS=Homo sapiens OX=9606 GN=SSB PE=1 SV=2	1	3	3	3	1	1	1	1	1	1	1	0	0	1	1	0	0	1	1	0	1	1	1	0	0	0	0	1	1	1	0	0	0	0	0	0	0	0	0	0	0	0
P05543	P05543	10	10	6	Thyroxine-binding globulin	SERPINA7	sp|P05543|THBG_HUMAN Thyroxine-binding globulin OS=Homo sapiens OX=9606 GN=SERPINA7 PE=1 SV=2	1	10	10	6	2	2	3	5	1	3	4	4	3	2	3	0	0	2	3	0	0	2	1	2	3	2	2	4	3	6	1	2	0	0	4	3	3	2	3	4	0	0
P05546	P05546	9	9	9	Heparin cofactor 2	SERPIND1	sp|P05546|HEP2_HUMAN Heparin cofactor 2 OS=Homo sapiens OX=9606 GN=SERPIND1 PE=1 SV=3	1	9	9	9	2	1	6	8	2	4	3	6	3	4	2	1	0	2	5	0	1	1	3	2	4	4	3	4	5	4	1	3	1	3	2	4	2	3	5	6	0	0
P05556;P05556-2;P05556-5;P05556-4;P05556-3	P05556;P05556-2;P05556-5;P05556-4;P05556-3	7;6;6;6;6	7;6;6;6;6	7;6;6;6;6	Integrin beta-1	ITGB1	sp|P05556|ITB1_HUMAN Integrin beta-1 OS=Homo sapiens OX=9606 GN=ITGB1 PE=1 SV=2;sp|P05556-2|ITB1_HUMAN Isoform 2 of Integrin beta-1 OS=Homo sapiens OX=9606 GN=ITGB1;sp|P05556-5|ITB1_HUMAN Isoform 5 of Integrin beta-1 OS=Homo sapiens OX=9606 GN=ITGB1;sp|P05	5	7	7	7	0	0	3	3	4	1	3	2	0	3	3	0	0	4	2	0	1	3	2	3	3	2	2	4	2	3	2	1	4	1	3	3	1	1	2	3	0	0
P05783;CON__H-INV:HIT000015463	P05783	14;1	12;1	9;1	Keratin, type I cytoskeletal 18	KRT18	sp|P05783|K1C18_HUMAN Keratin, type I cytoskeletal 18 OS=Homo sapiens OX=9606 GN=KRT18 PE=1 SV=2	2	14	12	9	4	4	4	8	8	7	4	7	5	6	7	1	1	3	5	1	3	5	4	6	9	2	6	5	7	9	2	3	6	2	9	10	6	5	7	8	1	1
P05787-2;CON__P05787;P05787;CON__H-INV:HIT000016045;CON__Q9H552	P05787-2;CON__P05787;P05787	30;29;29;3;3	27;26;26;3;2	13;12;12;3;0	Keratin, type II cytoskeletal 8	KRT8	sp|P05787-2|K2C8_HUMAN Isoform 2 of Keratin, type II cytoskeletal 8 OS=Homo sapiens OX=9606 GN=KRT8;;sp|P05787|K2C8_HUMAN Keratin, type II cytoskeletal 8 OS=Homo sapiens OX=9606 GN=KRT8 PE=1 SV=7	5	30	27	13	11	11	14	16	16	19	13	14	10	15	16	9	8	16	18	8	10	15	15	15	21	10	15	21	19	15	10	11	14	10	18	19	14	14	20	19	9	9
P05976-2;P05976;P08590	P05976-2;P05976;P08590	1;1;1	1;1;1	1;1;1	Myosin light chain 1/3, skeletal muscle isoform;Myosin light chain 3	MYL1;MYL3	sp|P05976-2|MYL1_HUMAN Isoform MLC3 of Myosin light chain 1/3, skeletal muscle isoform OS=Homo sapiens OX=9606 GN=MYL1;sp|P05976|MYL1_HUMAN Myosin light chain 1/3, skeletal muscle isoform OS=Homo sapiens OX=9606 GN=MYL1 PE=1 SV=3;sp|P08590|MYL3_HUMAN Myosi	3	1	1	1	1	1	1	1	0	1	1	0	0	1	1	1	0	1	1	1	0	0	1	1	1	1	1	0	1	1	1	0	0	0	1	1	1	1	1	1	0	0
P06132	P06132	5	5	5	Uroporphyrinogen decarboxylase	UROD	sp|P06132|DCUP_HUMAN Uroporphyrinogen decarboxylase OS=Homo sapiens OX=9606 GN=UROD PE=1 SV=2	1	5	5	5	0	1	0	0	0	0	0	1	0	0	1	0	0	0	1	0	0	0	0	0	2	0	1	0	0	1	0	0	0	0	0	0	0	1	0	0	0	0
P06280	P06280	5	5	5	Alpha-galactosidase A	GLA	sp|P06280|AGAL_HUMAN Alpha-galactosidase A OS=Homo sapiens OX=9606 GN=GLA PE=1 SV=1	1	5	5	5	0	0	0	0	0	0	0	0	0	0	1	0	0	0	1	0	0	1	0	0	0	1	0	0	0	0	0	0	0	0	0	1	0	0	0	0	0	1
P06310;A0A075B6S6	P06310;A0A075B6S6	3;2	2;1	2;1	Ig kappa chain V-II region RPMI 6410	IGKV2D-30	sp|P06310|KV230_HUMAN Immunoglobulin kappa variable 2-30 OS=Homo sapiens OX=9606 GN=IGKV2-30 PE=3 SV=2;sp|A0A075B6S6|KVD30_HUMAN Immunoglobulin kappa variable 2D-30 OS=Homo sapiens OX=9606 GN=IGKV2D-30 PE=3 SV=1	2	3	2	2	1	1	2	1	1	1	2	1	1	1	1	1	1	1	2	1	1	2	2	2	3	2	1	2	2	2	1	1	1	1	1	1	2	1	1	2	1	0
P06312	P06312	2	2	2	Ig kappa chain V-IV region	IGKV4-1	sp|P06312|KV401_HUMAN Immunoglobulin kappa variable 4-1 OS=Homo sapiens OX=9606 GN=IGKV4-1 PE=1 SV=1	1	2	2	2	2	2	2	1	2	2	2	2	1	2	2	1	2	2	2	2	2	2	2	2	2	2	2	2	2	2	1	2	1	2	2	2	2	1	2	2	1	2
P06331;P0DP08;P0DP06;A0A0C4DH41;P01825;P01824;A0A075B6R2;P0DP07;A0A087WSY4	P06331;P0DP08;P0DP06;A0A0C4DH41;P01825;P01824	3;2;2;2;2;2;1;1;1	3;2;2;2;2;2;1;1;1	3;2;2;2;2;2;1;1;1	Ig heavy chain V-II region ARH-77;Ig heavy chain V-II region NEWM;Ig heavy chain V-II region WAH	IGHV4-61	sp|P06331|HV434_HUMAN Immunoglobulin heavy variable 4-34 OS=Homo sapiens OX=9606 GN=IGHV4-34 PE=1 SV=2;sp|P0DP08|HVD82_HUMAN Immunoglobulin heavy variable 4-38-2 OS=Homo sapiens OX=9606 GN=IGHV4-38-2 PE=3 SV=1;sp|P0DP06|HVD34_HUMAN Immunoglobulin heavy var	9	3	3	3	1	1	1	1	1	1	1	1	1	1	1	1	1	1	1	1	1	1	1	1	2	2	2	1	1	1	1	1	1	1	1	1	1	1	1	1	1	1
P06396;P06396-2;P06396-4;P06396-3	P06396;P06396-2;P06396-4;P06396-3	24;23;23;23	24;23;23;23	17;16;16;16	Gelsolin	GSN	sp|P06396|GELS_HUMAN Gelsolin OS=Homo sapiens OX=9606 GN=GSN PE=1 SV=1;sp|P06396-2|GELS_HUMAN Isoform 2 of Gelsolin OS=Homo sapiens OX=9606 GN=GSN;sp|P06396-4|GELS_HUMAN Isoform 4 of Gelsolin OS=Homo sapiens OX=9606 GN=GSN;sp|P06396-3|GELS_HUMAN Isoform 3	4	24	24	17	15	13	14	15	16	17	13	13	14	12	12	15	12	14	20	11	14	16	12	14	17	15	19	16	16	17	13	12	13	11	16	18	15	15	15	13	13	14
P06454-2;P06454	P06454-2;P06454	1;1	1;1	1;1	Prothymosin alpha;Prothymosin alpha, N-terminally processed;Thymosin alpha-1	PTMA	sp|P06454-2|PTMA_HUMAN Isoform 2 of Prothymosin alpha OS=Homo sapiens OX=9606 GN=PTMA;sp|P06454|PTMA_HUMAN Prothymosin alpha OS=Homo sapiens OX=9606 GN=PTMA PE=1 SV=2	2	1	1	1	1	1	1	1	1	1	1	1	1	1	1	1	1	1	1	1	1	1	1	1	1	1	1	1	1	1	1	1	1	1	1	1	1	1	1	1	1	0
P06576	P06576	27	27	27	ATP synthase subunit beta, mitochondrial	ATP5B	sp|P06576|ATPB_HUMAN ATP synthase subunit beta, mitochondrial OS=Homo sapiens OX=9606 GN=ATP5F1B PE=1 SV=3	1	27	27	27	14	8	16	17	16	16	11	14	15	12	13	6	5	16	17	11	12	16	16	16	19	10	13	14	15	17	10	14	11	14	16	17	13	15	18	19	8	8
P06681;P06681-3;P06681-2	P06681;P06681-3;P06681-2	10;10;8	10;10;8	10;10;8	Complement C2;Complement C2b fragment;Complement C2a fragment	C2	sp|P06681|CO2_HUMAN Complement C2 OS=Homo sapiens OX=9606 GN=C2 PE=1 SV=2;sp|P06681-3|CO2_HUMAN Isoform 3 of Complement C2 OS=Homo sapiens OX=9606 GN=C2;sp|P06681-2|CO2_HUMAN Isoform 2 of Complement C2 OS=Homo sapiens OX=9606 GN=C2	3	10	10	10	3	1	4	5	2	1	2	2	1	0	1	0	0	0	0	0	0	0	0	0	2	1	1	4	5	5	0	0	2	0	2	1	1	1	2	1	0	0
P06702	P06702	12	12	12	Protein S100-A9	S100A9	sp|P06702|S10A9_HUMAN Protein S100-A9 OS=Homo sapiens OX=9606 GN=S100A9 PE=1 SV=1	1	12	12	12	6	5	7	10	7	7	8	8	9	9	9	7	6	9	9	5	8	8	7	7	9	6	6	6	5	5	6	5	8	6	7	7	6	5	8	7	7	5
P06703	P06703	4	4	4	Protein S100-A6	S100A6	sp|P06703|S10A6_HUMAN Protein S100-A6 OS=Homo sapiens OX=9606 GN=S100A6 PE=1 SV=1	1	4	4	4	2	1	1	2	1	2	1	1	2	1	2	1	1	2	2	1	1	2	2	1	2	1	2	1	2	2	2	1	1	0	2	2	1	1	3	1	1	1
P06727;CON__Q32PJ2	P06727	13;2	13;2	13;2	Apolipoprotein A-IV	APOA4	sp|P06727|APOA4_HUMAN Apolipoprotein A-IV OS=Homo sapiens OX=9606 GN=APOA4 PE=1 SV=4	2	13	13	13	9	7	11	10	8	9	11	10	8	8	6	6	3	9	7	2	4	4	7	7	11	6	6	10	11	9	5	3	8	5	9	10	9	6	10	12	3	2
P06730;P06730-2;P06730-3	P06730;P06730-2;P06730-3	3;3;2	3;3;2	3;3;2	Eukaryotic translation initiation factor 4E	EIF4E	sp|P06730|IF4E_HUMAN Eukaryotic translation initiation factor 4E OS=Homo sapiens OX=9606 GN=EIF4E PE=1 SV=2;sp|P06730-2|IF4E_HUMAN Isoform 2 of Eukaryotic translation initiation factor 4E OS=Homo sapiens OX=9606 GN=EIF4E;sp|P06730-3|IF4E_HUMAN Isoform 3 of	3	3	3	3	0	0	0	0	0	0	0	0	0	0	0	0	0	0	0	0	0	0	0	0	0	0	0	0	0	0	0	0	0	0	0	0	0	0	0	0	0	0
P06731-2;P06731;P40198-2;P40198-3;P40198	P06731-2;P06731	7;7;1;1;1	7;7;1;1;1	5;5;1;1;1	Carcinoembryonic antigen-related cell adhesion molecule 5	CEACAM5	sp|P06731-2|CEAM5_HUMAN Isoform 2 of Carcinoembryonic antigen-related cell adhesion molecule 5 OS=Homo sapiens OX=9606 GN=CEACAM5;sp|P06731|CEAM5_HUMAN Carcinoembryonic antigen-related cell adhesion molecule 5 OS=Homo sapiens OX=9606 GN=CEACAM5 PE=1 SV=3	5	7	7	5	4	2	5	4	1	3	4	2	3	4	4	3	3	6	5	4	4	3	5	4	6	4	6	3	5	3	3	3	3	3	6	4	2	6	5	6	3	2
P06733;P06733-2;P09104-2;P09104	P06733;P06733-2	29;22;3;3	29;22;3;3	26;20;0;0	Alpha-enolase	ENO1	sp|P06733|ENOA_HUMAN Alpha-enolase OS=Homo sapiens OX=9606 GN=ENO1 PE=1 SV=2;sp|P06733-2|ENOA_HUMAN Isoform MBP-1 of Alpha-enolase OS=Homo sapiens OX=9606 GN=ENO1	4	29	29	26	18	15	21	20	20	21	19	16	17	20	17	13	13	18	19	13	16	18	19	20	24	18	19	19	22	21	16	19	18	17	23	22	18	17	22	21	15	14
P06737-2;P06737	P06737-2;P06737	33;33	33;33	28;28	Glycogen phosphorylase, liver form	PYGL	sp|P06737-2|PYGL_HUMAN Isoform 2 of Glycogen phosphorylase, liver form OS=Homo sapiens OX=9606 GN=PYGL;sp|P06737|PYGL_HUMAN Glycogen phosphorylase, liver form OS=Homo sapiens OX=9606 GN=PYGL PE=1 SV=4	2	33	33	28	15	15	19	22	17	20	18	21	18	24	23	15	15	20	21	14	17	16	21	16	23	12	19	15	18	16	12	12	19	16	24	19	14	16	17	19	7	8
P06744;P06744-2	P06744;P06744-2	20;19	20;19	13;12	Glucose-6-phosphate isomerase	GPI	sp|P06744|G6PI_HUMAN Glucose-6-phosphate isomerase OS=Homo sapiens OX=9606 GN=GPI PE=1 SV=4;sp|P06744-2|G6PI_HUMAN Isoform 2 of Glucose-6-phosphate isomerase OS=Homo sapiens OX=9606 GN=GPI	2	20	20	13	9	9	11	13	9	10	8	7	9	9	11	6	6	10	11	8	8	9	12	10	13	6	9	12	11	10	9	7	8	7	12	12	9	9	9	10	5	6
P06748;P06748-2;P06748-3	P06748;P06748-2;P06748-3	7;7;6	7;7;6	7;7;6	Nucleophosmin	NPM1	sp|P06748|NPM_HUMAN Nucleophosmin OS=Homo sapiens OX=9606 GN=NPM1 PE=1 SV=2;sp|P06748-2|NPM_HUMAN Isoform 2 of Nucleophosmin OS=Homo sapiens OX=9606 GN=NPM1;sp|P06748-3|NPM_HUMAN Isoform 3 of Nucleophosmin OS=Homo sapiens OX=9606 GN=NPM1	3	7	7	7	5	4	3	5	2	4	3	1	3	4	4	1	1	3	6	2	2	4	4	1	4	1	1	3	4	4	1	0	3	1	3	6	3	2	2	3	1	0
P06753-5;P06753-2;P06753-4;P06753-3;P06753-6;P06753;P06753-7	P06753-5;P06753-2;P06753-4;P06753-3;P06753-6;P06753	15;15;13;13;13;9;6	15;15;13;13;13;9;6	10;10;8;8;8;4;6	Tropomyosin alpha-3 chain	TPM3	sp|P06753-5|TPM3_HUMAN Isoform 5 of Tropomyosin alpha-3 chain OS=Homo sapiens OX=9606 GN=TPM3;sp|P06753-2|TPM3_HUMAN Isoform 2 of Tropomyosin alpha-3 chain OS=Homo sapiens OX=9606 GN=TPM3;sp|P06753-4|TPM3_HUMAN Isoform 4 of Tropomyosin alpha-3 chain OS=Hom	7	15	15	10	5	5	5	8	5	7	9	7	8	7	8	4	4	8	9	6	7	7	8	8	10	6	5	4	8	9	6	6	6	6	7	6	7	6	7	6	5	3
P06865;P06865-2	P06865	7;2	7;2	7;2	Beta-hexosaminidase subunit alpha	HEXA	sp|P06865|HEXA_HUMAN Beta-hexosaminidase subunit alpha OS=Homo sapiens OX=9606 GN=HEXA PE=1 SV=2	2	7	7	7	2	0	1	2	2	2	0	0	0	1	1	2	0	0	3	0	1	1	2	1	3	0	2	2	1	1	0	0	2	0	0	0	3	2	3	2	0	0
Q8N257;Q16778;P33778;P23527;P06899;Q6DRA6;Q6DN03	Q8N257;Q16778;P33778;P23527;P06899	3;3;3;3;3;1;1	1;1;1;1;1;1;1	1;1;1;1;1;1;1	Histone H2B type 3-B;Histone H2B type 2-E;Histone H2B type 1-B;Histone H2B type 1-O;Histone H2B type 1-J	HIST3H2BB;HIST2H2BE;HIST1H2BB;HIST1H2BO;HIST1H2BJ	sp|Q8N257|H2B3B_HUMAN Histone H2B type 3-B OS=Homo sapiens OX=9606 GN=H2BU1 PE=1 SV=3;sp|Q16778|H2B2E_HUMAN Histone H2B type 2-E OS=Homo sapiens OX=9606 GN=H2BC21 PE=1 SV=3;sp|P33778|H2B1B_HUMAN Histone H2B type 1-B OS=Homo sapiens OX=9606 GN=H2BC3 PE=1 SV	7	3	1	1	1	1	2	1	2	3	1	1	1	1	1	0	1	1	1	1	3	3	2	2	2	0	1	1	1	1	1	1	1	1	1	1	2	1	1	1	1	0
P07099	P07099	10	10	10	Epoxide hydrolase 1	EPHX1	sp|P07099|HYEP_HUMAN Epoxide hydrolase 1 OS=Homo sapiens OX=9606 GN=EPHX1 PE=1 SV=1	1	10	10	10	5	4	3	3	2	6	4	2	0	4	5	0	1	3	4	1	3	3	6	2	6	2	2	5	4	4	1	1	3	2	6	6	2	1	4	2	1	0
P07108;P07108-3;P07108-2;P07108-4;P07108-5;P07108-6	P07108;P07108-3;P07108-2;P07108-4;P07108-5	5;4;4;4;4;2	5;4;4;4;4;2	5;4;4;4;4;2	Acyl-CoA-binding protein	DBI	sp|P07108|ACBP_HUMAN Acyl-CoA-binding protein OS=Homo sapiens OX=9606 GN=DBI PE=1 SV=2;sp|P07108-3|ACBP_HUMAN Isoform 3 of Acyl-CoA-binding protein OS=Homo sapiens OX=9606 GN=DBI;sp|P07108-2|ACBP_HUMAN Isoform 2 of Acyl-CoA-binding protein OS=Homo sapiens	6	5	5	5	1	1	2	2	1	2	2	1	1	2	3	0	0	1	2	1	1	2	2	2	3	0	1	3	3	2	0	1	0	0	3	3	2	2	2	1	0	0
P07195	P07195	11	11	11	L-lactate dehydrogenase B chain	LDHB	sp|P07195|LDHB_HUMAN L-lactate dehydrogenase B chain OS=Homo sapiens OX=9606 GN=LDHB PE=1 SV=2	1	11	11	11	4	3	4	5	3	4	5	4	4	6	4	0	1	5	5	4	4	5	4	5	6	3	3	6	5	5	4	2	5	5	4	4	6	4	4	4	4	1
P07203;P07203-2	P07203	10;1	10;1	9;1	Glutathione peroxidase 1	GPX1	sp|P07203|GPX1_HUMAN Glutathione peroxidase 1 OS=Homo sapiens OX=9606 GN=GPX1 PE=1 SV=4	2	10	10	9	6	5	5	6	5	6	3	3	4	5	4	3	3	5	7	5	6	4	6	4	5	3	5	5	4	4	4	3	5	4	4	4	4	6	4	6	1	1
P07225	P07225	6	6	6	Vitamin K-dependent protein S	PROS1	sp|P07225|PROS_HUMAN Vitamin K-dependent protein S OS=Homo sapiens OX=9606 GN=PROS1 PE=1 SV=1	1	6	6	6	1	0	3	2	1	1	1	1	0	0	0	0	0	0	1	0	0	0	0	0	1	0	0	2	2	1	0	0	1	1	1	1	1	0	3	2	0	0
P07237	P07237	19	19	19	Protein disulfide-isomerase	P4HB	sp|P07237|PDIA1_HUMAN Protein disulfide-isomerase OS=Homo sapiens OX=9606 GN=P4HB PE=1 SV=3	1	19	19	19	10	8	12	10	10	13	11	9	7	9	11	5	8	12	14	6	7	12	12	10	15	6	9	8	13	12	7	9	9	7	11	8	6	11	9	10	6	6
P07305-2;P07305	P07305-2;P07305	1;1	1;1	1;1	Histone H1.0;Histone H1.0, N-terminally processed	H1F0	sp|P07305-2|H10_HUMAN Isoform 2 of Histone H1.0 OS=Homo sapiens OX=9606 GN=H1-0;sp|P07305|H10_HUMAN Histone H1.0 OS=Homo sapiens OX=9606 GN=H1-0 PE=1 SV=3	2	1	1	1	1	1	1	1	1	1	1	1	1	1	1	0	0	1	1	0	1	1	1	1	1	1	1	1	1	1	1	1	1	1	1	1	1	1	1	1	1	1
P07339	P07339	15	15	15	Cathepsin D;Cathepsin D light chain;Cathepsin D heavy chain	CTSD	sp|P07339|CATD_HUMAN Cathepsin D OS=Homo sapiens OX=9606 GN=CTSD PE=1 SV=1	1	15	15	15	9	5	6	8	8	8	8	6	4	11	9	10	6	8	8	7	6	9	10	7	10	7	9	8	10	8	7	6	8	8	8	7	6	9	7	9	8	6
P07355;P07355-2;A6NMY6	P07355;P07355-2;A6NMY6	25;24;16	25;24;16	25;24;16	Annexin A2;Putative annexin A2-like protein	ANXA2;ANXA2P2	sp|P07355|ANXA2_HUMAN Annexin A2 OS=Homo sapiens OX=9606 GN=ANXA2 PE=1 SV=2;sp|P07355-2|ANXA2_HUMAN Isoform 2 of Annexin A2 OS=Homo sapiens OX=9606 GN=ANXA2;sp|A6NMY6|AXA2L_HUMAN Putative annexin A2-like protein OS=Homo sapiens OX=9606 GN=ANXA2P2 PE=5 SV=2	3	25	25	25	19	14	16	20	19	21	18	17	16	16	18	11	14	20	21	14	16	20	18	18	21	16	18	21	18	19	16	17	17	16	19	20	17	18	19	19	13	14
P07357	P07357	7	7	7	Complement component C8 alpha chain	C8A	sp|P07357|CO8A_HUMAN Complement component C8 alpha chain OS=Homo sapiens OX=9606 GN=C8A PE=1 SV=2	1	7	7	7	4	3	4	5	3	3	3	1	2	3	2	2	0	3	3	0	0	3	2	2	2	2	0	5	5	5	2	0	1	1	2	2	2	1	4	5	0	1
P07358	P07358	9	9	9	Complement component C8 beta chain	C8B	sp|P07358|CO8B_HUMAN Complement component C8 beta chain OS=Homo sapiens OX=9606 GN=C8B PE=1 SV=3	1	9	9	9	1	0	4	4	1	1	0	0	1	0	0	0	0	0	0	0	0	2	0	1	1	1	0	5	5	3	0	0	0	1	0	0	2	0	2	1	0	0
P07360	P07360	6	6	6	Complement component C8 gamma chain	C8G	sp|P07360|CO8G_HUMAN Complement component C8 gamma chain OS=Homo sapiens OX=9606 GN=C8G PE=1 SV=3	1	6	6	6	4	2	5	4	4	3	1	2	3	0	2	0	0	2	3	0	0	2	2	2	1	0	1	4	4	4	1	1	2	2	2	3	2	3	5	4	1	0
P07384	P07384	36	36	36	Calpain-1 catalytic subunit	CAPN1	sp|P07384|CAN1_HUMAN Calpain-1 catalytic subunit OS=Homo sapiens OX=9606 GN=CAPN1 PE=1 SV=1	1	36	36	36	19	14	14	24	20	21	16	16	22	22	25	17	14	22	26	18	17	22	23	18	22	13	18	23	25	24	14	14	20	14	25	23	17	22	16	19	10	10
P07437	P07437	19	4	4	Tubulin beta chain	TUBB	sp|P07437|TBB5_HUMAN Tubulin beta chain OS=Homo sapiens OX=9606 GN=TUBB PE=1 SV=2	1	19	4	4	11	12	13	14	12	14	12	13	13	12	12	9	11	13	13	11	12	12	12	14	15	13	12	14	14	15	12	13	14	13	15	14	12	14	14	13	9	11
P07476	P07476	20	20	20	Involucrin	IVL	sp|P07476|INVO_HUMAN Involucrin OS=Homo sapiens OX=9606 GN=IVL PE=1 SV=2	1	20	20	20	5	4	3	6	1	1	3	2	2	9	11	3	3	7	10	3	3	2	3	4	8	8	11	1	3	3	2	3	4	4	10	11	2	2	3	3	1	1
P07602-3;P07602;P07602-2	P07602-3;P07602;P07602-2	15;14;14	15;14;14	15;14;14	Prosaposin;Saposin-A;Saposin-B-Val;Saposin-B;Saposin-C;Saposin-D	PSAP	sp|P07602-3|SAP_HUMAN Isoform Sap-mu-9 of Prosaposin OS=Homo sapiens OX=9606 GN=PSAP;sp|P07602|SAP_HUMAN Prosaposin OS=Homo sapiens OX=9606 GN=PSAP PE=1 SV=2;sp|P07602-2|SAP_HUMAN Isoform Sap-mu-6 of Prosaposin OS=Homo sapiens OX=9606 GN=PSAP	3	15	15	15	9	7	8	8	10	9	4	6	1	10	8	8	8	8	8	9	12	9	6	7	8	6	9	5	8	7	8	7	9	7	7	7	8	10	8	6	4	8
P07686	P07686	8	8	8	Beta-hexosaminidase subunit beta;Beta-hexosaminidase subunit beta chain B;Beta-hexosaminidase subunit beta chain A	HEXB	sp|P07686|HEXB_HUMAN Beta-hexosaminidase subunit beta OS=Homo sapiens OX=9606 GN=HEXB PE=1 SV=3	1	8	8	8	4	3	1	6	2	4	1	0	1	0	3	4	4	1	4	3	4	3	2	1	3	3	5	3	4	5	2	0	1	1	3	2	3	3	2	3	1	3
P07711;P07711-3	P07711;P07711-3	5;4	5;4	5;4	Cathepsin L1;Cathepsin L1 heavy chain;Cathepsin L1 light chain	CTSL	sp|P07711|CATL1_HUMAN Procathepsin L OS=Homo sapiens OX=9606 GN=CTSL PE=1 SV=2;sp|P07711-3|CATL1_HUMAN Isoform 2 of Procathepsin L OS=Homo sapiens OX=9606 GN=CTSL	2	5	5	5	2	3	1	1	2	3	1	0	1	2	3	3	2	2	3	2	4	2	1	1	2	2	3	1	2	0	3	3	2	2	3	1	3	3	0	2	1	2
P07737;CON__P02584	P07737	10;4	10;4	10;4	Profilin-1	PFN1	sp|P07737|PROF1_HUMAN Profilin-1 OS=Homo sapiens OX=9606 GN=PFN1 PE=1 SV=2	2	10	10	10	8	8	9	9	8	9	8	8	7	9	8	7	6	9	8	6	6	9	8	8	9	6	7	8	9	8	8	8	8	6	9	10	9	7	8	8	7	6
P07741;P07741-2	P07741;P07741-2	8;6	8;6	8;6	Adenine phosphoribosyltransferase	APRT	sp|P07741|APT_HUMAN Adenine phosphoribosyltransferase OS=Homo sapiens OX=9606 GN=APRT PE=1 SV=2;sp|P07741-2|APT_HUMAN Isoform 2 of Adenine phosphoribosyltransferase OS=Homo sapiens OX=9606 GN=APRT	2	8	8	8	5	5	3	3	4	6	5	2	2	6	3	3	1	4	6	1	3	2	3	4	6	3	1	5	5	5	3	3	4	3	4	6	3	4	4	3	3	1
P07814	P07814	19	19	19	Bifunctional glutamate/proline--tRNA ligase;Glutamate--tRNA ligase;Proline--tRNA ligase	EPRS	sp|P07814|SYEP_HUMAN Bifunctional glutamate/proline--tRNA ligase OS=Homo sapiens OX=9606 GN=EPRS1 PE=1 SV=5	1	19	19	19	6	3	5	4	2	3	2	4	3	7	3	1	0	3	8	1	4	2	7	2	7	1	3	5	8	9	4	2	3	3	5	4	2	3	4	7	0	1
P07858	P07858	15	15	15	Cathepsin B;Cathepsin B light chain;Cathepsin B heavy chain	CTSB	sp|P07858|CATB_HUMAN Cathepsin B OS=Homo sapiens OX=9606 GN=CTSB PE=1 SV=3	1	15	15	15	6	2	2	5	5	7	4	4	3	3	3	4	4	5	5	9	5	6	3	4	6	6	8	5	4	5	2	3	4	4	4	4	5	5	4	3	7	5
P07900;P07900-2;Q14568;Q58FG0	P07900;P07900-2	29;29;4;2	29;29;4;2	22;22;2;1	Heat shock protein HSP 90-alpha	HSP90AA1	sp|P07900|HS90A_HUMAN Heat shock protein HSP 90-alpha OS=Homo sapiens OX=9606 GN=HSP90AA1 PE=1 SV=5;sp|P07900-2|HS90A_HUMAN Isoform 2 of Heat shock protein HSP 90-alpha OS=Homo sapiens OX=9606 GN=HSP90AA1	4	29	29	22	16	15	10	17	11	18	12	10	14	15	15	14	12	17	18	13	14	16	15	12	19	11	14	16	20	18	10	11	14	11	18	18	13	15	10	15	9	9
P07910-4;P07910-2	P07910-4;P07910-2	6;6	6;6	1;1	Heterogeneous nuclear ribonucleoproteins C1/C2	HNRNPC	sp|P07910-4|HNRPC_HUMAN Isoform 4 of Heterogeneous nuclear ribonucleoproteins C1/C2 OS=Homo sapiens OX=9606 GN=HNRNPC;sp|P07910-2|HNRPC_HUMAN Isoform C1 of Heterogeneous nuclear ribonucleoproteins C1/C2 OS=Homo sapiens OX=9606 GN=HNRNPC	2	6	6	1	2	4	4	4	4	4	3	2	3	4	3	3	2	4	3	3	4	4	4	3	3	4	4	3	3	4	3	3	3	3	4	4	4	2	4	4	3	3
P07948-2;P07948;P06241-3;P06241-2;P06241	P07948-2;P07948	12;11;1;1;1	12;11;1;1;1	11;10;0;0;0	Tyrosine-protein kinase Lyn	LYN	sp|P07948-2|LYN_HUMAN Isoform 2 of Tyrosine-protein kinase Lyn OS=Homo sapiens OX=9606 GN=LYN;sp|P07948|LYN_HUMAN Tyrosine-protein kinase Lyn OS=Homo sapiens OX=9606 GN=LYN PE=1 SV=3	5	12	12	11	1	0	1	3	1	3	1	1	1	2	2	0	0	2	5	0	0	3	3	2	2	0	1	2	2	3	0	0	1	1	1	1	0	1	3	4	0	0
P07954-2;P07954	P07954-2;P07954	10;10	10;10	10;10	Fumarate hydratase, mitochondrial	FH	sp|P07954-2|FUMH_HUMAN Isoform Cytoplasmic of Fumarate hydratase, mitochondrial OS=Homo sapiens OX=9606 GN=FH;sp|P07954|FUMH_HUMAN Fumarate hydratase, mitochondrial OS=Homo sapiens OX=9606 GN=FH PE=1 SV=3	2	10	10	10	3	1	2	2	3	2	2	2	4	1	1	2	1	1	4	3	1	3	3	2	2	2	2	5	6	4	1	1	1	2	5	3	0	1	3	2	1	0
P07996;P07996-2;CON__Q28194	P07996;P07996-2;CON__Q28194	13;11;7	13;11;7	13;11;7	Thrombospondin-1	THBS1	sp|P07996|TSP1_HUMAN Thrombospondin-1 OS=Homo sapiens OX=9606 GN=THBS1 PE=1 SV=2;sp|P07996-2|TSP1_HUMAN Isoform 2 of Thrombospondin-1 OS=Homo sapiens OX=9606 GN=THBS1;	3	13	13	13	4	2	3	3	1	2	0	1	0	1	0	3	1	2	1	2	2	1	0	1	1	2	3	1	1	0	0	1	1	1	0	0	3	1	1	3	2	2
P08133;P08133-2	P08133;P08133-2	18;17	18;17	18;17	Annexin A6	ANXA6	sp|P08133|ANXA6_HUMAN Annexin A6 OS=Homo sapiens OX=9606 GN=ANXA6 PE=1 SV=3;sp|P08133-2|ANXA6_HUMAN Isoform 2 of Annexin A6 OS=Homo sapiens OX=9606 GN=ANXA6	2	18	18	18	9	4	8	9	5	4	5	3	3	5	5	0	0	4	4	4	8	10	9	3	7	0	2	0	2	2	0	0	3	1	0	1	3	2	9	9	0	1
P08134	P08134	7	2	2	Rho-related GTP-binding protein RhoC	RHOC	sp|P08134|RHOC_HUMAN Rho-related GTP-binding protein RhoC OS=Homo sapiens OX=9606 GN=RHOC PE=1 SV=1	1	7	2	2	3	3	4	5	2	5	2	2	2	4	3	2	1	3	4	3	3	5	4	5	5	3	4	4	4	2	0	3	1	2	6	5	2	4	2	4	0	1
P08174-4;P08174;P08174-3;P08174-5;P08174-2;P08174-6;P08174-7	P08174-4;P08174;P08174-3;P08174-5;P08174-2;P08174-6;P08174-7	6;6;6;6;6;6;6	6;6;6;6;6;6;6	6;6;6;6;6;6;6	Complement decay-accelerating factor	CD55	sp|P08174-4|DAF_HUMAN Isoform 4 of Complement decay-accelerating factor OS=Homo sapiens OX=9606 GN=CD55;sp|P08174|DAF_HUMAN Complement decay-accelerating factor OS=Homo sapiens OX=9606 GN=CD55 PE=1 SV=4;sp|P08174-3|DAF_HUMAN Isoform 3 of Complement decay-a	7	6	6	6	0	2	1	2	3	4	3	2	1	2	1	2	1	1	3	1	2	1	3	2	4	3	3	3	2	2	2	2	1	3	1	2	1	1	3	2	1	0
P08185	P08185	7	7	7	Corticosteroid-binding globulin	SERPINA6	sp|P08185|CBG_HUMAN Corticosteroid-binding globulin OS=Homo sapiens OX=9606 GN=SERPINA6 PE=1 SV=1	1	7	7	7	3	3	4	6	2	3	5	5	4	3	3	1	0	3	3	1	1	1	3	3	5	2	5	4	5	5	1	2	2	2	3	4	2	4	3	5	2	0
P08195-2;P08195-3;P08195;P08195-4	P08195-2;P08195-3;P08195;P08195-4	4;4;4;4	4;4;4;4	4;4;4;4	4F2 cell-surface antigen heavy chain	SLC3A2	sp|P08195-2|4F2_HUMAN Isoform 2 of 4F2 cell-surface antigen heavy chain OS=Homo sapiens OX=9606 GN=SLC3A2;sp|P08195-3|4F2_HUMAN Isoform 3 of 4F2 cell-surface antigen heavy chain OS=Homo sapiens OX=9606 GN=SLC3A2;sp|P08195|4F2_HUMAN 4F2 cell-surface antigen	4	4	4	4	0	0	0	0	0	0	0	0	0	0	0	0	0	0	0	0	0	0	0	0	0	0	0	0	0	0	0	0	0	0	0	0	0	0	0	0	0	0
P08236-3;P08236-2;P08236	P08236-3;P08236-2;P08236	5;5;5	5;5;5	5;5;5	Beta-glucuronidase	GUSB	sp|P08236-3|BGLR_HUMAN Isoform 3 of Beta-glucuronidase OS=Homo sapiens OX=9606 GN=GUSB;sp|P08236-2|BGLR_HUMAN Isoform 2 of Beta-glucuronidase OS=Homo sapiens OX=9606 GN=GUSB;sp|P08236|BGLR_HUMAN Beta-glucuronidase OS=Homo sapiens OX=9606 GN=GUSB PE=1 SV=2	3	5	5	5	0	1	2	3	3	2	0	0	0	2	3	0	0	1	1	0	0	2	3	0	2	0	1	4	2	4	1	0	1	1	0	3	2	2	1	2	0	0
P08237-2;P08237;P08237-3	P08237-2;P08237;P08237-3	13;13;13	12;12;12	12;12;12	ATP-dependent 6-phosphofructokinase, muscle type	PFKM	sp|P08237-2|PFKAM_HUMAN Isoform 2 of ATP-dependent 6-phosphofructokinase, muscle type OS=Homo sapiens OX=9606 GN=PFKM;sp|P08237|PFKAM_HUMAN ATP-dependent 6-phosphofructokinase, muscle type OS=Homo sapiens OX=9606 GN=PFKM PE=1 SV=2;sp|P08237-3|PFKAM_HUMAN I	3	13	12	12	3	2	3	3	2	3	2	1	3	2	3	1	1	2	4	1	2	2	2	2	4	0	2	7	4	7	2	1	2	2	3	6	3	5	3	3	0	2
P08238;Q58FF7;Q58FF6;Q58FG1	P08238	26;8;2;1	19;5;0;0	17;5;0;0	Heat shock protein HSP 90-beta	HSP90AB1	sp|P08238|HS90B_HUMAN Heat shock protein HSP 90-beta OS=Homo sapiens OX=9606 GN=HSP90AB1 PE=1 SV=4	4	26	19	17	13	12	10	13	11	14	12	9	11	13	14	6	8	10	16	7	14	15	11	12	15	9	9	15	13	15	7	8	12	9	14	14	13	11	10	13	8	6
P08240-2;P08240	P08240-2;P08240	5;5	5;5	5;5	Signal recognition particle receptor subunit alpha	SRPR	sp|P08240-2|SRPRA_HUMAN Isoform 2 of Signal recognition particle receptor subunit alpha OS=Homo sapiens OX=9606 GN=SRPRA;sp|P08240|SRPRA_HUMAN Signal recognition particle receptor subunit alpha OS=Homo sapiens OX=9606 GN=SRPRA PE=1 SV=2	2	5	5	5	0	0	0	1	0	1	0	0	0	2	0	1	0	1	0	0	0	0	0	1	1	1	2	1	1	0	0	0	2	0	0	0	0	0	0	0	0	0
P08246	P08246	6	6	6	Neutrophil elastase	ELANE	sp|P08246|ELNE_HUMAN Neutrophil elastase OS=Homo sapiens OX=9606 GN=ELANE PE=1 SV=1	1	6	6	6	1	0	2	3	2	2	2	2	3	2	2	0	0	2	2	1	2	4	3	2	2	0	1	0	0	1	0	0	2	0	2	0	2	0	3	2	0	1
P08263;P09210;Q7RTV2	P08263;P09210	6;5;1	6;5;1	4;3;0	Glutathione S-transferase A1;Glutathione S-transferase A1, N-terminally processed;Glutathione S-transferase A2	GSTA1;GSTA2	sp|P08263|GSTA1_HUMAN Glutathione S-transferase A1 OS=Homo sapiens OX=9606 GN=GSTA1 PE=1 SV=3;sp|P09210|GSTA2_HUMAN Glutathione S-transferase A2 OS=Homo sapiens OX=9606 GN=GSTA2 PE=1 SV=4	3	6	6	4	4	0	0	0	3	3	0	1	0	1	1	1	0	1	1	1	1	0	0	0	0	0	1	2	1	3	1	0	2	0	0	0	3	0	0	0	1	0
P08294	P08294	7	7	7	Extracellular superoxide dismutase [Cu-Zn]	SOD3	sp|P08294|SODE_HUMAN Extracellular superoxide dismutase [Cu-Zn] OS=Homo sapiens OX=9606 GN=SOD3 PE=1 SV=2	1	7	7	7	3	3	4	3	3	3	2	2	2	4	3	1	1	4	4	0	3	2	3	5	3	5	4	3	3	2	2	2	3	4	3	5	1	1	5	4	1	1
P08311	P08311	6	6	6	Cathepsin G	CTSG	sp|P08311|CATG_HUMAN Cathepsin G OS=Homo sapiens OX=9606 GN=CTSG PE=1 SV=2	1	6	6	6	4	4	4	4	4	4	4	4	3	4	4	1	0	4	4	4	4	4	4	5	5	4	4	3	4	3	3	2	4	3	3	4	3	3	4	5	4	3
P08473	P08473	6	6	6	Neprilysin	MME	sp|P08473|NEP_HUMAN Neprilysin OS=Homo sapiens OX=9606 GN=MME PE=1 SV=2	1	6	6	6	2	0	1	3	0	0	2	1	0	2	2	0	0	1	1	1	0	0	0	0	0	0	0	3	3	3	1	0	0	1	1	0	0	0	0	2	0	0
P08493;P08493-2	P08493;P08493-2	1;1	1;1	1;1	Matrix Gla protein	MGP	sp|P08493|MGP_HUMAN Matrix Gla protein OS=Homo sapiens OX=9606 GN=MGP PE=1 SV=2;sp|P08493-2|MGP_HUMAN Isoform 2 of Matrix Gla protein OS=Homo sapiens OX=9606 GN=MGP	2	1	1	1	0	0	0	0	1	0	0	0	0	0	0	0	0	0	0	1	1	0	0	0	0	0	0	0	0	0	0	0	1	0	0	0	0	0	0	0	0	1
P08519	P08519	4	4	4	Apolipoprotein(a)	LPA	sp|P08519|APOA_HUMAN Apolipoprotein(a) OS=Homo sapiens OX=9606 GN=LPA PE=1 SV=1	1	4	4	4	0	0	3	3	0	0	0	0	0	0	0	0	0	1	0	0	0	0	0	1	2	0	0	0	1	0	1	0	0	0	0	0	0	0	2	3	0	0
P08559-3;P08559;P08559-2;P08559-4;P29803	P08559-3;P08559;P08559-2;P08559-4	7;7;7;7;1	7;7;7;7;1	7;7;7;7;1	Pyruvate dehydrogenase E1 component subunit alpha, somatic form, mitochondrial	PDHA1	sp|P08559-3|ODPA_HUMAN Isoform 3 of Pyruvate dehydrogenase E1 component subunit alpha, somatic form, mitochondrial OS=Homo sapiens OX=9606 GN=PDHA1;sp|P08559|ODPA_HUMAN Pyruvate dehydrogenase E1 component subunit alpha, somatic form, mitochondrial OS=Homo	5	7	7	7	0	0	1	3	2	3	2	1	0	1	1	0	0	2	2	0	0	2	2	2	1	1	2	2	1	4	0	1	1	0	1	1	0	2	1	2	0	0
P08571	P08571	9	9	9	Monocyte differentiation antigen CD14;Monocyte differentiation antigen CD14, urinary form;Monocyte differentiation antigen CD14, membrane-bound form	CD14	sp|P08571|CD14_HUMAN Monocyte differentiation antigen CD14 OS=Homo sapiens OX=9606 GN=CD14 PE=1 SV=2	1	9	9	9	5	4	4	5	5	5	4	5	4	7	3	4	5	6	5	5	6	5	4	8	5	5	4	3	4	3	4	3	4	4	4	4	5	4	5	4	5	4
P08574	P08574	3	3	3	Cytochrome c1, heme protein, mitochondrial	CYC1	sp|P08574|CY1_HUMAN Cytochrome c1, heme protein, mitochondrial OS=Homo sapiens OX=9606 GN=CYC1 PE=1 SV=3	1	3	3	3	0	0	0	0	0	1	0	0	0	0	0	0	0	0	0	0	0	0	0	0	0	0	0	1	2	0	0	0	0	0	0	0	0	0	1	0	0	0
P08575-4;P08575-9;P08575-10;P08575-8;P08575-7;P08575-5;P08575-6;P08575	P08575-4;P08575-9;P08575-10;P08575-8;P08575-7;P08575-5;P08575-6;P08575	7;7;7;7;7;7;7;7	7;7;7;7;7;7;7;7	7;7;7;7;7;7;7;7	Receptor-type tyrosine-protein phosphatase C	PTPRC	sp|P08575-4|PTPRC_HUMAN Isoform 2 of Receptor-type tyrosine-protein phosphatase C OS=Homo sapiens OX=9606 GN=PTPRC;sp|P08575-9|PTPRC_HUMAN Isoform 7 of Receptor-type tyrosine-protein phosphatase C OS=Homo sapiens OX=9606 GN=PTPRC;sp|P08575-10|PTPRC_HUMAN I	8	7	7	7	0	0	0	2	0	0	0	0	0	0	1	0	0	0	0	0	0	0	2	0	0	0	0	0	0	0	0	0	0	0	0	0	0	0	1	2	0	0
P08582;P08582-2	P08582	11;5	11;5	11;5	Melanotransferrin	MFI2	sp|P08582|TRFM_HUMAN Melanotransferrin OS=Homo sapiens OX=9606 GN=MELTF PE=1 SV=2	2	11	11	11	0	0	1	0	0	0	0	0	0	0	0	0	0	0	0	0	0	1	0	3	2	3	3	0	0	0	0	0	0	0	0	0	0	0	0	0	0	0
P08603;P08603-2;Q02985-2;Q02985	P08603	37;17;2;2	37;17;2;2	36;17;2;2	Complement factor H	CFH	sp|P08603|CFAH_HUMAN Complement factor H OS=Homo sapiens OX=9606 GN=CFH PE=1 SV=4	4	37	37	36	17	10	27	27	19	21	21	19	20	14	10	12	12	19	18	10	12	17	15	15	22	13	22	22	27	23	8	11	16	13	20	18	18	9	27	23	6	7
P08621-2;P08621;P08621-3;P08621-4	P08621-2;P08621;P08621-3;P08621-4	2;2;1;1	2;2;1;1	2;2;1;1	U1 small nuclear ribonucleoprotein 70 kDa	SNRNP70	sp|P08621-2|RU17_HUMAN Isoform 2 of U1 small nuclear ribonucleoprotein 70 kDa OS=Homo sapiens OX=9606 GN=SNRNP70;sp|P08621|RU17_HUMAN U1 small nuclear ribonucleoprotein 70 kDa OS=Homo sapiens OX=9606 GN=SNRNP70 PE=1 SV=2;sp|P08621-3|RU17_HUMAN Isoform 3 of	4	2	2	2	0	0	0	1	0	1	1	0	0	1	0	0	0	1	0	0	0	1	1	0	1	0	0	1	0	0	0	0	0	0	0	1	0	0	0	1	0	0
P08670;P17661;P41219;P41219-2;Q16352;P07197-2;P07196;P07197;P12036-2;P12036	P08670	20;1;1;1;1;1;1;1;1;1	19;1;1;1;1;1;1;1;1;1	19;1;1;1;1;1;1;1;1;1	Vimentin	VIM	sp|P08670|VIME_HUMAN Vimentin OS=Homo sapiens OX=9606 GN=VIM PE=1 SV=4	10	20	19	19	6	4	5	10	5	7	8	7	5	8	9	3	2	6	5	5	6	6	9	10	10	3	5	7	7	7	2	3	4	4	7	2	4	5	9	10	0	2
P08697;P08697-2;CON__P28800	P08697;P08697-2	13;13;1	13;13;1	13;13;1	Alpha-2-antiplasmin	SERPINF2	sp|P08697|A2AP_HUMAN Alpha-2-antiplasmin OS=Homo sapiens OX=9606 GN=SERPINF2 PE=1 SV=3;sp|P08697-2|A2AP_HUMAN Isoform 2 of Alpha-2-antiplasmin OS=Homo sapiens OX=9606 GN=SERPINF2	3	13	13	13	3	1	7	8	4	5	6	6	4	4	3	2	2	5	5	0	0	3	1	1	3	3	3	7	7	6	1	2	4	3	4	6	2	3	5	6	2	1
P08708	P08708	4	4	4	40S ribosomal protein S17	RPS17	sp|P08708|RS17_HUMAN 40S ribosomal protein S17 OS=Homo sapiens OX=9606 GN=RPS17 PE=1 SV=2	1	4	4	4	1	0	1	1	0	1	0	0	1	0	0	0	0	1	1	1	0	1	0	1	1	1	0	1	2	1	0	0	1	2	1	1	0	0	1	1	0	0
P08727	P08727	31	27	1	Keratin, type I cytoskeletal 19	KRT19	sp|P08727|K1C19_HUMAN Keratin, type I cytoskeletal 19 OS=Homo sapiens OX=9606 GN=KRT19 PE=1 SV=4	1	31	27	1	17	16	19	26	23	24	20	21	21	20	21	15	13	23	23	15	16	22	21	22	25	17	17	24	25	23	19	15	27	20	20	23	19	19	22	21	15	14
P08754	P08754	5	2	2	Guanine nucleotide-binding protein G(k) subunit alpha	GNAI3	sp|P08754|GNAI3_HUMAN Guanine nucleotide-binding protein G(i) subunit alpha-3 OS=Homo sapiens OX=9606 GN=GNAI3 PE=1 SV=3	1	5	2	2	1	1	3	1	0	1	1	1	2	2	2	1	1	2	3	1	2	3	1	2	3	1	0	3	2	2	1	1	1	3	2	3	1	1	2	1	0	0
P08758	P08758	23	23	23	Annexin A5	ANXA5	sp|P08758|ANXA5_HUMAN Annexin A5 OS=Homo sapiens OX=9606 GN=ANXA5 PE=1 SV=2	1	23	23	23	15	12	11	16	16	15	9	8	9	10	13	8	7	11	13	6	8	13	13	11	12	8	9	13	12	14	6	9	9	10	13	13	15	13	14	16	11	9
P08861	P08861	1	1	1	Chymotrypsin-like elastase family member 3B	CELA3B	sp|P08861|CEL3B_HUMAN Chymotrypsin-like elastase family member 3B OS=Homo sapiens OX=9606 GN=CELA3B PE=1 SV=3	1	1	1	1	0	0	0	0	0	0	0	1	0	0	0	0	0	1	1	0	0	0	0	0	0	0	1	0	1	0	0	0	0	0	1	1	0	0	0	0	0	0
P08865	P08865	12	12	12	40S ribosomal protein SA	RPSA	sp|P08865|RSSA_HUMAN 40S ribosomal protein SA OS=Homo sapiens OX=9606 GN=RPSA PE=1 SV=4	1	12	12	12	4	4	7	8	7	7	6	5	6	5	7	3	4	6	6	6	6	5	3	6	5	5	4	6	8	6	4	5	7	4	7	9	6	6	6	3	2	3
P09012;P08579	P09012	3;1	3;1	3;1	U1 small nuclear ribonucleoprotein A	SNRPA	sp|P09012|SNRPA_HUMAN U1 small nuclear ribonucleoprotein A OS=Homo sapiens OX=9606 GN=SNRPA PE=1 SV=3	2	3	3	3	0	0	0	2	0	2	0	0	0	0	1	0	0	0	0	0	0	0	0	1	1	0	0	1	1	0	1	0	0	0	0	0	0	0	1	2	0	0
P09110;P09110-2	P09110;P09110-2	4;3	4;3	4;3	3-ketoacyl-CoA thiolase, peroxisomal	ACAA1	sp|P09110|THIK_HUMAN 3-ketoacyl-CoA thiolase, peroxisomal OS=Homo sapiens OX=9606 GN=ACAA1 PE=1 SV=2;sp|P09110-2|THIK_HUMAN Isoform 2 of 3-ketoacyl-CoA thiolase, peroxisomal OS=Homo sapiens OX=9606 GN=ACAA1	2	4	4	4	1	0	2	2	0	0	0	0	0	1	1	0	0	0	0	0	0	0	1	2	3	0	1	2	2	3	0	0	0	0	1	2	0	0	2	3	0	0
P09211	P09211	14	14	14	Glutathione S-transferase P	GSTP1	sp|P09211|GSTP1_HUMAN Glutathione S-transferase P OS=Homo sapiens OX=9606 GN=GSTP1 PE=1 SV=2	1	14	14	14	12	10	11	12	12	11	11	11	12	13	13	10	12	9	10	8	10	11	11	8	10	10	10	12	11	12	11	9	10	9	12	13	10	9	12	10	9	10
P09228	P09228	7	4	4	Cystatin-SA	CST2	sp|P09228|CYTT_HUMAN Cystatin-SA OS=Homo sapiens OX=9606 GN=CST2 PE=1 SV=1	1	7	4	4	4	2	2	2	4	3	4	3	4	2	3	4	5	1	3	2	3	2	1	5	5	4	5	2	2	2	2	2	2	3	4	3	3	2	2	2	4	4
P09234	P09234	2	2	2	U1 small nuclear ribonucleoprotein C	SNRPC	sp|P09234|RU1C_HUMAN U1 small nuclear ribonucleoprotein C OS=Homo sapiens OX=9606 GN=SNRPC PE=1 SV=1	1	2	2	2	0	0	1	1	1	2	0	0	0	0	0	0	0	0	0	0	0	1	0	0	0	0	0	0	0	0	0	0	0	0	1	1	0	0	1	1	0	0
P09238	P09238	6	6	4	Stromelysin-2	MMP10	sp|P09238|MMP10_HUMAN Stromelysin-2 OS=Homo sapiens OX=9606 GN=MMP10 PE=1 SV=1	1	6	6	4	1	0	1	1	0	0	3	1	0	0	0	0	0	1	0	0	0	0	0	1	1	0	0	0	1	1	0	0	1	0	0	0	2	0	1	1	0	0
P09382	P09382	3	3	3	Galectin-1	LGALS1	sp|P09382|LEG1_HUMAN Galectin-1 OS=Homo sapiens OX=9606 GN=LGALS1 PE=1 SV=2	1	3	3	3	1	0	2	1	0	1	1	1	0	0	0	0	0	0	0	0	0	1	2	1	1	0	0	2	1	1	1	0	0	0	1	0	0	0	2	0	0	0
P09417;P09417-2	P09417;P09417-2	4;3	4;3	4;3	Dihydropteridine reductase	QDPR	sp|P09417|DHPR_HUMAN Dihydropteridine reductase OS=Homo sapiens OX=9606 GN=QDPR PE=1 SV=2;sp|P09417-2|DHPR_HUMAN Isoform 2 of Dihydropteridine reductase OS=Homo sapiens OX=9606 GN=QDPR	2	4	4	4	3	2	2	1	3	2	2	1	0	3	2	1	1	1	1	1	1	2	2	3	3	2	0	3	2	2	3	1	0	2	1	3	3	3	2	2	1	0
P09429;B2RPK0	P09429	7;1	7;1	6;0	High mobility group protein B1	HMGB1	sp|P09429|HMGB1_HUMAN High mobility group protein B1 OS=Homo sapiens OX=9606 GN=HMGB1 PE=1 SV=3	2	7	7	6	2	3	3	5	6	5	3	2	3	4	4	1	0	5	5	1	1	4	3	4	5	1	3	5	6	3	2	4	2	1	3	5	4	3	4	2	0	0
P09455;P09455-2;P09455-3	P09455;P09455-2;P09455-3	6;4;4	6;4;4	6;4;4	Retinol-binding protein 1	RBP1	sp|P09455|RET1_HUMAN Retinol-binding protein 1 OS=Homo sapiens OX=9606 GN=RBP1 PE=1 SV=2;sp|P09455-2|RET1_HUMAN Isoform 2 of Retinol-binding protein 1 OS=Homo sapiens OX=9606 GN=RBP1;sp|P09455-3|RET1_HUMAN Isoform 3 of Retinol-binding protein 1 OS=Homo sap	3	6	6	6	0	1	0	0	1	2	0	0	2	1	2	0	1	1	1	0	0	3	1	0	0	0	0	0	1	2	1	0	0	1	0	0	3	1	0	0	0	1
P09467	P09467	11	11	11	Fructose-1,6-bisphosphatase 1	FBP1	sp|P09467|F16P1_HUMAN Fructose-1,6-bisphosphatase 1 OS=Homo sapiens OX=9606 GN=FBP1 PE=1 SV=5	1	11	11	11	10	9	7	10	8	9	8	7	7	9	8	8	6	7	10	8	7	9	8	10	9	6	5	10	9	10	6	9	7	8	10	8	9	9	8	8	9	7
P09488;P09488-2;P46439	P09488;P09488-2	6;4;1	6;4;1	3;1;0	Glutathione S-transferase Mu 1	GSTM1	sp|P09488|GSTM1_HUMAN Glutathione S-transferase Mu 1 OS=Homo sapiens OX=9606 GN=GSTM1 PE=1 SV=3;sp|P09488-2|GSTM1_HUMAN Isoform 2 of Glutathione S-transferase Mu 1 OS=Homo sapiens OX=9606 GN=GSTM1	3	6	6	3	2	2	1	1	2	2	1	0	0	0	0	0	0	0	1	0	0	0	0	0	1	0	0	2	1	2	0	0	0	0	1	1	1	0	1	2	0	0
P09496-2;P09496-5;P09496-4;P09496-3;P09496	P09496-2;P09496-5;P09496-4;P09496-3;P09496	3;2;2;2;2	3;2;2;2;2	3;2;2;2;2	Clathrin light chain A	CLTA	sp|P09496-2|CLCA_HUMAN Isoform Non-brain of Clathrin light chain A OS=Homo sapiens OX=9606 GN=CLTA;sp|P09496-5|CLCA_HUMAN Isoform 5 of Clathrin light chain A OS=Homo sapiens OX=9606 GN=CLTA;sp|P09496-4|CLCA_HUMAN Isoform 4 of Clathrin light chain A OS=Homo	5	3	3	3	1	0	1	1	1	1	1	1	1	1	1	0	0	1	1	0	0	1	1	1	2	0	1	1	2	1	0	1	1	1	0	1	1	0	2	2	0	0
P09525;P09525-2	P09525;P09525-2	16;12	16;12	16;12	Annexin A4	ANXA4	sp|P09525|ANXA4_HUMAN Annexin A4 OS=Homo sapiens OX=9606 GN=ANXA4 PE=1 SV=4;sp|P09525-2|ANXA4_HUMAN Isoform 2 of Annexin A4 OS=Homo sapiens OX=9606 GN=ANXA4	2	16	16	16	9	6	6	6	7	6	6	5	3	8	8	5	7	7	6	5	7	8	8	6	8	5	5	6	6	6	7	5	9	5	7	7	7	7	7	8	3	2
P09543-2;P09543	P09543-2;P09543	3;3	3;3	3;3	2,3-cyclic-nucleotide 3-phosphodiesterase	CNP	sp|P09543-2|CN37_HUMAN Isoform CNPI of 2,3-cyclic-nucleotide 3-phosphodiesterase OS=Homo sapiens OX=9606 GN=CNP;sp|P09543|CN37_HUMAN 2,3-cyclic-nucleotide 3-phosphodiesterase OS=Homo sapiens OX=9606 GN=CNP PE=1 SV=2	2	3	3	3	0	1	2	0	1	2	2	0	0	0	1	0	0	1	0	0	0	1	0	2	1	0	0	1	2	1	0	0	0	1	1	1	0	0	1	1	0	0
P09622-3;P09622;P09622-2	P09622-3;P09622;P09622-2	6;5;4	6;5;4	6;5;4	Dihydrolipoyl dehydrogenase, mitochondrial	DLD	sp|P09622-3|DLDH_HUMAN Isoform 3 of Dihydrolipoyl dehydrogenase, mitochondrial OS=Homo sapiens OX=9606 GN=DLD;sp|P09622|DLDH_HUMAN Dihydrolipoyl dehydrogenase, mitochondrial OS=Homo sapiens OX=9606 GN=DLD PE=1 SV=2;sp|P09622-2|DLDH_HUMAN Isoform 2 of Dihyd	3	6	6	6	0	0	1	4	4	2	1	1	0	0	0	0	0	1	2	0	0	2	1	2	2	0	0	3	2	3	0	0	0	0	1	3	0	1	2	2	0	0
P09651-3;P09651-2;P09651;Q32P51	P09651-3;P09651-2;P09651;Q32P51	5;5;5;4	5;5;5;4	5;5;5;4	Heterogeneous nuclear ribonucleoprotein A1;Heterogeneous nuclear ribonucleoprotein A1, N-terminally processed;Heterogeneous nuclear ribonucleoprotein A1-like 2	HNRNPA1;HNRNPA1L2	sp|P09651-3|ROA1_HUMAN Isoform 2 of Heterogeneous nuclear ribonucleoprotein A1 OS=Homo sapiens OX=9606 GN=HNRNPA1;sp|P09651-2|ROA1_HUMAN Isoform A1-A of Heterogeneous nuclear ribonucleoprotein A1 OS=Homo sapiens OX=9606 GN=HNRNPA1;sp|P09651|ROA1_HUMAN Hete	4	5	5	5	3	1	3	4	3	4	3	2	3	3	2	1	1	1	4	2	2	3	3	2	2	1	4	4	4	3	0	2	1	1	3	3	2	2	3	2	1	1
P09661	P09661	1	1	1	U2 small nuclear ribonucleoprotein A	SNRPA1	sp|P09661|RU2A_HUMAN U2 small nuclear ribonucleoprotein A OS=Homo sapiens OX=9606 GN=SNRPA1 PE=1 SV=2	1	1	1	1	0	0	1	0	1	0	0	0	0	1	1	0	0	1	0	0	0	0	0	0	0	0	1	0	0	0	0	0	1	0	1	0	1	0	1	0	0	0
P09668	P09668	2	2	2	Pro-cathepsin H;Cathepsin H mini chain;Cathepsin H;Cathepsin H heavy chain;Cathepsin H light chain	CTSH	sp|P09668|CATH_HUMAN Pro-cathepsin H OS=Homo sapiens OX=9606 GN=CTSH PE=1 SV=4	1	2	2	2	1	1	1	0	1	0	0	0	0	0	0	0	0	1	0	1	1	1	0	0	0	0	1	0	0	0	1	1	1	0	1	0	1	1	1	1	1	0
P09758	P09758	6	6	6	Tumor-associated calcium signal transducer 2	TACSTD2	sp|P09758|TACD2_HUMAN Tumor-associated calcium signal transducer 2 OS=Homo sapiens OX=9606 GN=TACSTD2 PE=1 SV=3	1	6	6	6	3	3	2	4	3	3	4	3	4	4	2	3	2	2	3	2	3	1	2	3	4	2	3	5	4	2	3	3	2	3	3	3	2	2	3	4	1	2
P09871	P09871	7	7	7	Complement C1s subcomponent;Complement C1s subcomponent heavy chain;Complement C1s subcomponent light chain	C1S	sp|P09871|C1S_HUMAN Complement C1s subcomponent OS=Homo sapiens OX=9606 GN=C1S PE=1 SV=1	1	7	7	7	1	0	1	3	0	2	1	0	0	0	0	0	0	0	1	0	0	1	0	0	2	0	1	3	3	2	0	0	0	0	0	2	2	0	1	2	0	0
P09874	P09874	4	4	4	Poly [ADP-ribose] polymerase 1	PARP1	sp|P09874|PARP1_HUMAN Poly [ADP-ribose] polymerase 1 OS=Homo sapiens OX=9606 GN=PARP1 PE=1 SV=4	1	4	4	4	0	0	1	1	0	1	0	0	0	0	0	0	0	0	0	0	0	1	0	1	1	0	0	1	0	0	0	0	0	0	0	0	0	0	1	0	0	0
P09914-2;P09914	P09914-2;P09914	5;5	5;5	5;5	Interferon-induced protein with tetratricopeptide repeats 1	IFIT1	sp|P09914-2|IFIT1_HUMAN Isoform 2 of Interferon-induced protein with tetratricopeptide repeats 1 OS=Homo sapiens OX=9606 GN=IFIT1;sp|P09914|IFIT1_HUMAN Interferon-induced protein with tetratricopeptide repeats 1 OS=Homo sapiens OX=9606 GN=IFIT1 PE=1 SV=2	2	5	5	5	3	0	0	0	0	0	0	0	0	0	0	0	0	0	0	0	1	1	0	0	2	0	0	1	2	1	0	0	0	0	0	1	0	0	1	0	0	0
P09917;P09917-2;P09917-3;P09917-5;P09917-4	P09917;P09917-2;P09917-3;P09917-5;P09917-4	10;9;9;8;5	10;9;9;8;5	10;9;9;8;5	Arachidonate 5-lipoxygenase	ALOX5	sp|P09917|LOX5_HUMAN Polyunsaturated fatty acid 5-lipoxygenase OS=Homo sapiens OX=9606 GN=ALOX5 PE=1 SV=2;sp|P09917-2|LOX5_HUMAN Isoform 2 of Polyunsaturated fatty acid 5-lipoxygenase OS=Homo sapiens OX=9606 GN=ALOX5;sp|P09917-3|LOX5_HUMAN Isoform 3 of Pol	5	10	10	10	1	2	3	3	4	2	1	1	2	0	1	0	0	0	1	1	1	2	3	0	1	0	1	1	3	2	0	1	0	1	3	4	2	1	5	4	0	0
P09960;P09960-2;P09960-4;P09960-3	P09960;P09960-2;P09960-4;P09960-3	20;17;17;14	20;17;17;14	20;17;17;14	Leukotriene A-4 hydrolase	LTA4H	sp|P09960|LKHA4_HUMAN Leukotriene A-4 hydrolase OS=Homo sapiens OX=9606 GN=LTA4H PE=1 SV=2;sp|P09960-2|LKHA4_HUMAN Isoform 2 of Leukotriene A-4 hydrolase OS=Homo sapiens OX=9606 GN=LTA4H;sp|P09960-4|LKHA4_HUMAN Isoform 4 of Leukotriene A-4 hydrolase OS=Hom	4	20	20	20	15	7	13	13	13	13	14	12	8	15	15	8	8	10	14	7	9	13	14	9	15	6	7	9	15	13	7	8	10	11	13	11	12	15	14	10	3	5
P09972	P09972	6	4	4	Fructose-bisphosphate aldolase C	ALDOC	sp|P09972|ALDOC_HUMAN Fructose-bisphosphate aldolase C OS=Homo sapiens OX=9606 GN=ALDOC PE=1 SV=2	1	6	4	4	4	2	3	4	4	4	3	4	3	4	4	3	2	3	3	3	2	4	4	4	5	3	2	4	4	4	3	3	4	3	3	4	4	4	3	3	3	2
P0C0L4;P0C0L4-2	P0C0L4;P0C0L4-2	52;50	3;3	2;2	Complement C4-A;Complement C4 beta chain;Complement C4-A alpha chain;C4a anaphylatoxin;C4b-A;C4d-A;Complement C4 gamma chain	C4A	sp|P0C0L4|CO4A_HUMAN Complement C4-A OS=Homo sapiens OX=9606 GN=C4A PE=1 SV=2;sp|P0C0L4-2|CO4A_HUMAN Isoform 2 of Complement C4-A OS=Homo sapiens OX=9606 GN=C4A	2	52	3	2	22	16	36	33	19	25	25	23	22	13	9	10	13	13	22	9	14	14	15	20	29	10	19	29	27	28	11	10	23	15	23	28	9	14	30	29	4	4
P0C0L5	P0C0L5	52	52	3	Complement C4-B;Complement C4 beta chain;Complement C4-B alpha chain;C4a anaphylatoxin;C4b-B;C4d-B;Complement C4 gamma chain	C4B	sp|P0C0L5|CO4B_HUMAN Complement C4-B OS=Homo sapiens OX=9606 GN=C4B PE=1 SV=2	1	52	52	3	22	19	38	35	21	26	25	23	22	15	10	10	13	13	24	9	16	14	14	22	30	10	20	29	29	28	11	10	24	16	24	30	11	16	32	30	4	4
Q71UI9;P0C0S5;Q71UI9-4;Q71UI9-2;Q71UI9-3	Q71UI9;P0C0S5;Q71UI9-4;Q71UI9-2;Q71UI9-3	5;5;4;4;3	3;3;3;2;2	3;3;3;2;2	Histone H2A.V;Histone H2A.Z	H2AFV;H2AFZ	sp|Q71UI9|H2AV_HUMAN Histone H2A.V OS=Homo sapiens OX=9606 GN=H2AZ2 PE=1 SV=3;sp|P0C0S5|H2AZ_HUMAN Histone H2A.Z OS=Homo sapiens OX=9606 GN=H2AZ1 PE=1 SV=2;sp|Q71UI9-4|H2AV_HUMAN Isoform 4 of Histone H2A.V OS=Homo sapiens OX=9606 GN=H2AZ2;sp|Q71UI9-2|H2AV_	5	5	3	3	3	1	1	2	2	4	2	1	3	1	2	1	1	1	2	3	2	1	1	2	2	1	2	2	2	2	1	1	1	1	1	3	1	1	2	1	1	1
P0C221	P0C221	2	2	2	Coiled-coil domain-containing protein 175	CCDC175	sp|P0C221|CC175_HUMAN Coiled-coil domain-containing protein 175 OS=Homo sapiens OX=9606 GN=CCDC175 PE=4 SV=2	1	2	2	2	1	0	0	0	0	0	0	0	0	0	0	0	0	0	1	0	0	0	0	0	0	0	0	0	0	0	0	0	0	0	0	0	0	0	0	1	0	0
P0C6U2;P0C6X1	P0C6U2;P0C6X1	3;3	3;3	3;3			sp|P0C6U2|R1A_CVH22 Replicase polyprotein 1a OS=Human coronavirus 229E OX=11137 GN=1a PE=1 SV=1;sp|P0C6X1|R1AB_CVH22 Replicase polyprotein 1ab OS=Human coronavirus 229E OX=11137 GN=rep PE=1 SV=1	2	3	3	3	0	0	0	0	0	0	0	0	0	0	0	1	0	0	0	0	0	0	0	0	0	0	0	0	0	0	0	0	0	0	0	0	0	0	0	0	0	0
P0C6X3;P0C6X2	P0C6X3;P0C6X2	4;3	4;3	1;0			sp|P0C6X3|R1AB_CVHN2 Replicase polyprotein 1ab OS=Human coronavirus HKU1 (isolate N2) OX=443240 GN=rep PE=3 SV=1;sp|P0C6X2|R1AB_CVHN1 Replicase polyprotein 1ab OS=Human coronavirus HKU1 (isolate N1) OX=443239 GN=rep PE=3 SV=1	2	4	4	1	1	1	1	2	0	1	1	0	0	1	1	0	0	1	1	1	0	1	0	1	1	2	1	1	1	1	0	0	1	0	1	1	0	2	1	1	1	1
P0C869-8;P0C869-7;P0C869-6;P0C870;P0C869-4;P0C869	P0C869-8;P0C869-7;P0C869-6;P0C870	3;3;3;2;1;1	3;3;3;2;1;1	3;3;3;2;1;1	Cytosolic phospholipase A2 beta;JmjC domain-containing protein 7	PLA2G4B;JMJD7	sp|P0C869-8|PA24B_HUMAN Isoform 3 of Cytosolic phospholipase A2 beta OS=Homo sapiens OX=9606 GN=PLA2G4B;sp|P0C869-7|PA24B_HUMAN Isoform 2 of Cytosolic phospholipase A2 beta OS=Homo sapiens OX=9606 GN=PLA2G4B;sp|P0C869-6|PA24B_HUMAN Isoform 5 of Cytosolic p	6	3	3	3	1	0	0	0	0	0	0	0	0	1	0	1	1	1	1	0	0	1	0	1	0	0	0	0	0	0	0	0	0	0	1	0	0	0	0	0	0	0
P0DJI8;P0DJI9-2	P0DJI8	4;1	4;1	3;0	Serum amyloid A-1 protein;Amyloid protein A;Serum amyloid protein A(2-104);Serum amyloid protein A(3-104);Serum amyloid protein A(2-103);Serum amyloid protein A(2-102);Serum amyloid protein A(4-101)	SAA1	sp|P0DJI8|SAA1_HUMAN Serum amyloid A-1 protein OS=Homo sapiens OX=9606 GN=SAA1 PE=1 SV=1	2	4	4	3	0	0	0	1	1	3	1	0	0	0	0	0	0	1	1	3	4	0	1	0	0	0	0	1	2	2	0	0	0	1	1	0	0	0	1	2	1	0
P0DMM9-2;P0DMN0;P0DMM9;P0DMM9-3	P0DMM9-2;P0DMN0;P0DMM9;P0DMM9-3	7;7;7;7	7;7;7;7	5;5;5;5	Sulfotransferase 1A3;Sulfotransferase 1A4	SULT1A3;SULT1A4	sp|P0DMM9-2|ST1A3_HUMAN Isoform 2 of Sulfotransferase 1A3 OS=Homo sapiens OX=9606 GN=SULT1A3;sp|P0DMN0|ST1A4_HUMAN Sulfotransferase 1A4 OS=Homo sapiens OX=9606 GN=SULT1A4 PE=1 SV=1;sp|P0DMM9|ST1A3_HUMAN Sulfotransferase 1A3 OS=Homo sapiens OX=9606 GN=SULT1	4	7	7	5	3	0	1	2	1	1	2	0	0	4	1	0	0	1	2	0	0	0	2	0	1	0	1	2	3	1	0	0	1	0	1	2	2	2	1	0	0	0
P0DMV9;P0DMV8;P0DMV8-2;P48741	P0DMV9;P0DMV8;P0DMV8-2	31;31;26;3	31;31;26;3	21;21;17;0	Heat shock 70 kDa protein 1B;Heat shock 70 kDa protein 1A	HSPA1B;HSPA1A	sp|P0DMV9|HS71B_HUMAN Heat shock 70 kDa protein 1B OS=Homo sapiens OX=9606 GN=HSPA1B PE=1 SV=1;sp|P0DMV8|HS71A_HUMAN Heat shock 70 kDa protein 1A OS=Homo sapiens OX=9606 GN=HSPA1A PE=1 SV=1;sp|P0DMV8-2|HS71A_HUMAN Isoform 2 of Heat shock 70 kDa protein 1A	4	31	31	21	20	20	20	24	16	23	18	16	15	21	21	20	18	23	21	19	14	17	21	21	25	16	18	22	24	20	18	20	17	15	24	22	18	18	21	21	15	17
P0DN76;Q01081-3;Q8WU68-3;Q8WU68-2;Q8WU68;Q01081-2;Q01081	P0DN76;Q01081-3;Q8WU68-3;Q8WU68-2;Q8WU68;Q01081-2;Q01081	1;1;1;1;1;1;1	1;1;1;1;1;1;1	1;1;1;1;1;1;1	Splicing factor U2AF 35 kDa subunit;Splicing factor U2AF 26 kDa subunit	U2AF1;U2AF1L4	sp|P0DN76|U2AF5_HUMAN Splicing factor U2AF 35 kDa subunit-like protein OS=Homo sapiens OX=9606 GN=U2AF1L5 PE=1 SV=1;sp|Q01081-3|U2AF1_HUMAN Isoform 3 of Splicing factor U2AF 35 kDa subunit OS=Homo sapiens OX=9606 GN=U2AF1;sp|Q8WU68-3|U2AF4_HUMAN Isoform 3	7	1	1	1	0	1	0	1	0	1	0	0	0	0	1	0	0	0	1	0	1	0	1	0	1	0	0	0	0	1	0	1	0	1	1	1	0	0	0	1	0	0
P0DOX2;A0A0J9YVY3	P0DOX2	18;1	10;1	3;0			sp|P0DOX2|IGA2_HUMAN Immunoglobulin alpha-2 heavy chain OS=Homo sapiens OX=9606 PE=1 SV=2	2	18	10	3	7	7	8	8	7	8	7	7	7	9	7	8	8	8	9	7	7	7	9	11	14	8	11	9	7	8	7	7	7	7	6	6	7	7	11	9	5	4
P0DOX3	P0DOX3	9	9	2			sp|P0DOX3|IGD_HUMAN Immunoglobulin delta heavy chain OS=Homo sapiens OX=9606 PE=1 SV=1	1	9	9	2	0	0	5	6	3	3	1	2	0	3	1	0	1	3	3	0	0	1	2	0	0	1	2	5	5	7	1	1	3	2	2	2	0	0	5	7	0	0
P0DOX5;P01857	P0DOX5;P01857	20;19	20;19	12;11	Ig gamma-1 chain C region	IGHG1	sp|P0DOX5|IGG1_HUMAN Immunoglobulin gamma-1 heavy chain OS=Homo sapiens OX=9606 PE=1 SV=2;sp|P01857|IGHG1_HUMAN Immunoglobulin heavy constant gamma 1 OS=Homo sapiens OX=9606 GN=IGHG1 PE=1 SV=1	2	20	20	12	11	9	13	13	12	13	13	12	12	11	9	9	9	12	14	11	14	12	12	12	12	12	13	15	15	14	10	8	13	12	13	15	10	11	11	12	8	9
P0DOX6	P0DOX6	15	2	1			sp|P0DOX6|IGM_HUMAN Immunoglobulin mu heavy chain OS=Homo sapiens OX=9606 PE=1 SV=2	1	15	2	1	9	5	8	7	6	7	8	8	8	8	7	8	6	9	10	7	6	7	7	12	11	6	5	7	7	7	8	6	7	6	8	7	8	8	8	9	5	4
P0DOX7	P0DOX7	13	13	2			sp|P0DOX7|IGK_HUMAN Immunoglobulin kappa light chain OS=Homo sapiens OX=9606 PE=1 SV=1	1	13	13	2	10	8	9	11	9	12	10	11	10	11	10	8	9	9	11	9	9	11	10	9	12	11	12	9	11	10	7	9	8	9	10	10	8	10	9	11	7	7
P0DOY3;P0DOY2	P0DOY3;P0DOY2	9;9	9;9	3;3			sp|P0DOY3|IGLC3_HUMAN Immunoglobulin lambda constant 3 OS=Homo sapiens OX=9606 GN=IGLC3 PE=1 SV=1;sp|P0DOY2|IGLC2_HUMAN Immunoglobulin lambda constant 2 OS=Homo sapiens OX=9606 GN=IGLC2 PE=1 SV=1	2	9	9	3	5	3	5	6	4	5	5	5	6	7	4	4	5	5	6	4	4	7	4	6	6	6	6	5	6	4	4	6	5	4	6	6	4	6	6	4	4	6
P0DP01	P0DP01	3	3	2			sp|P0DP01|HV108_HUMAN Immunoglobulin heavy variable 1-8 OS=Homo sapiens OX=9606 GN=IGHV1-8 PE=3 SV=1	1	3	3	2	1	1	0	1	0	1	0	0	0	0	0	0	0	0	0	0	0	0	0	0	1	1	1	1	0	1	0	0	0	0	0	0	0	0	0	0	0	0
P0DP02	P0DP02	5	1	0			sp|P0DP02|HVC33_HUMAN Immunoglobulin heavy variable 3-30-3 OS=Homo sapiens OX=9606 GN=IGHV3-30-3 PE=3 SV=1	1	5	1	0	1	1	2	1	1	2	1	1	1	1	1	1	1	2	1	1	1	1	1	3	2	1	1	2	2	1	1	1	1	1	1	2	1	1	1	1	1	1
P0DP25;P0DP24;P0DP23	P0DP25;P0DP24;P0DP23	10;10;10	9;9;9	9;9;9			sp|P0DP25|CALM3_HUMAN Calmodulin-3 OS=Homo sapiens OX=9606 GN=CALM3 PE=1 SV=1;sp|P0DP24|CALM2_HUMAN Calmodulin-2 OS=Homo sapiens OX=9606 GN=CALM2 PE=1 SV=1;sp|P0DP23|CALM1_HUMAN Calmodulin-1 OS=Homo sapiens OX=9606 GN=CALM1 PE=1 SV=1	3	10	9	9	8	2	4	5	5	5	6	4	6	6	7	6	5	7	7	2	4	4	5	6	5	2	6	9	7	3	6	4	7	3	7	6	6	5	8	4	2	2
P0DTE2	P0DTE2	2	2	2			sp|P0DTE2|HV511_HUMAN Probable non-functional immunoglobulin heavy variable 8-51-1 OS=Homo sapiens OX=9606 GN=IGHV8-51-1 PE=1 SV=1	1	2	2	2	0	0	0	0	0	0	0	0	0	0	0	0	0	0	0	0	0	0	0	0	0	0	0	0	0	0	0	0	0	0	0	0	0	0	0	0	0	0
P0DUB6;P0DTE8;P0DTE7;P19961;P04746;P19961-2;P04746-2;CON__Q3MHH8	P0DUB6;P0DTE8;P0DTE7;P19961;P04746;P19961-2	17;17;17;12;11;9;6;4	17;17;17;12;11;9;6;4	17;17;17;12;11;9;6;4	Alpha-amylase 2B;Pancreatic alpha-amylase	AMY2B;AMY2A	sp|P0DUB6|AMY1A_HUMAN Alpha-amylase 1A OS=Homo sapiens OX=9606 GN=AMY1A PE=1 SV=1;sp|P0DTE8|AMY1C_HUMAN Alpha-amylase 1C OS=Homo sapiens OX=9606 GN=AMY1C PE=1 SV=1;sp|P0DTE7|AMY1B_HUMAN Alpha-amylase 1B OS=Homo sapiens OX=9606 GN=AMY1B PE=1 SV=1;sp|P19961|	8	17	17	17	7	3	0	2	3	10	1	1	0	3	4	11	13	2	4	7	7	4	3	3	5	2	8	2	2	3	2	6	2	5	3	4	1	5	1	1	8	7
P10153	P10153	3	3	3	Non-secretory ribonuclease	RNASE2	sp|P10153|RNAS2_HUMAN Non-secretory ribonuclease OS=Homo sapiens OX=9606 GN=RNASE2 PE=1 SV=2	1	3	3	3	0	0	2	0	0	0	0	0	0	1	1	0	0	0	0	0	0	2	1	2	2	0	0	0	0	0	1	0	1	0	0	0	0	0	0	0	0	0
P10155-3;P10155-5;P10155-4;P10155;P10155-2	P10155-3;P10155-5;P10155-4;P10155;P10155-2	11;11;11;11;6	11;11;11;11;6	11;11;11;11;6	60 kDa SS-A/Ro ribonucleoprotein	TROVE2	sp|P10155-3|RO60_HUMAN Isoform 3 of 60 kDa SS-A/Ro ribonucleoprotein OS=Homo sapiens OX=9606 GN=RO60;sp|P10155-5|RO60_HUMAN Isoform 5 of 60 kDa SS-A/Ro ribonucleoprotein OS=Homo sapiens OX=9606 GN=RO60;sp|P10155-4|RO60_HUMAN Isoform 4 of 60 kDa SS-A/Ro rib	5	11	11	11	1	1	2	3	0	3	1	1	1	1	1	0	1	2	1	0	1	2	2	0	2	0	1	3	4	3	0	0	0	0	2	3	1	2	2	2	2	0
P10244-2;P10244	P10244-2;P10244	2;2	2;2	2;2	Myb-related protein B	MYBL2	sp|P10244-2|MYBB_HUMAN Isoform 2 of Myb-related protein B OS=Homo sapiens OX=9606 GN=MYBL2;sp|P10244|MYBB_HUMAN Myb-related protein B OS=Homo sapiens OX=9606 GN=MYBL2 PE=1 SV=1	2	2	2	2	0	0	0	0	0	0	0	0	0	0	0	0	0	0	1	0	0	0	0	0	0	0	0	0	0	0	0	1	0	0	0	0	0	0	0	0	0	0
P10253	P10253	7	7	7	Lysosomal alpha-glucosidase;76 kDa lysosomal alpha-glucosidase;70 kDa lysosomal alpha-glucosidase	GAA	sp|P10253|LYAG_HUMAN Lysosomal alpha-glucosidase OS=Homo sapiens OX=9606 GN=GAA PE=1 SV=4	1	7	7	7	2	2	0	1	0	2	0	1	0	1	1	0	0	2	1	0	1	0	2	1	1	1	1	3	5	4	0	0	0	0	0	1	0	1	1	1	0	0
P10321;P10321-2	P10321;P10321-2	6;5	3;3	3;3	HLA class I histocompatibility antigen, Cw-7 alpha chain	HLA-C	sp|P10321|HLAC_HUMAN HLA class I histocompatibility antigen, C alpha chain OS=Homo sapiens OX=9606 GN=HLA-C PE=1 SV=3;sp|P10321-2|HLAC_HUMAN Isoform 2 of HLA class I histocompatibility antigen, C alpha chain OS=Homo sapiens OX=9606 GN=HLA-C	2	6	3	3	3	2	2	3	3	3	2	0	4	2	4	2	1	2	4	4	4	3	3	4	4	4	4	3	4	1	3	4	1	3	4	4	4	3	3	2	1	1
P10412	P10412	4	2	2	Histone H1.4	HIST1H1E	sp|P10412|H14_HUMAN Histone H1.4 OS=Homo sapiens OX=9606 GN=H1-4 PE=1 SV=2	1	4	2	2	1	1	2	2	2	1	1	1	1	1	0	1	0	2	2	1	0	2	3	1	1	1	2	2	2	2	1	1	1	0	1	1	1	1	2	2	1	0
P10515	P10515	7	7	7	Dihydrolipoyllysine-residue acetyltransferase component of pyruvate dehydrogenase complex, mitochondrial	DLAT	sp|P10515|ODP2_HUMAN Dihydrolipoyllysine-residue acetyltransferase component of pyruvate dehydrogenase complex, mitochondrial OS=Homo sapiens OX=9606 GN=DLAT PE=1 SV=3	1	7	7	7	0	1	2	3	1	2	1	1	1	0	1	0	0	0	0	0	0	2	3	0	4	0	2	0	2	5	0	1	1	1	3	3	0	1	2	2	0	0
P10586-2;P10586	P10586-2;P10586	4;4	4;4	4;4	Receptor-type tyrosine-protein phosphatase F	PTPRF	sp|P10586-2|PTPRF_HUMAN Isoform 2 of Receptor-type tyrosine-protein phosphatase F OS=Homo sapiens OX=9606 GN=PTPRF;sp|P10586|PTPRF_HUMAN Receptor-type tyrosine-protein phosphatase F OS=Homo sapiens OX=9606 GN=PTPRF PE=1 SV=2	2	4	4	4	1	0	0	1	0	0	0	0	0	0	0	0	0	1	1	0	0	0	0	0	0	0	0	0	1	1	0	0	1	1	0	1	0	0	0	0	0	0
P10599;P10599-2	P10599;P10599-2	9;7	9;7	9;7	Thioredoxin	TXN	sp|P10599|THIO_HUMAN Thioredoxin OS=Homo sapiens OX=9606 GN=TXN PE=1 SV=3;sp|P10599-2|THIO_HUMAN Isoform 2 of Thioredoxin OS=Homo sapiens OX=9606 GN=TXN	2	9	9	9	7	2	5	5	4	6	4	5	4	7	6	4	3	6	5	6	5	6	6	5	6	6	5	5	6	3	4	3	6	5	8	5	7	4	5	4	3	5
P10606	P10606	4	4	4	Cytochrome c oxidase subunit 5B, mitochondrial	COX5B	sp|P10606|COX5B_HUMAN Cytochrome c oxidase subunit 5B, mitochondrial OS=Homo sapiens OX=9606 GN=COX5B PE=1 SV=2	1	4	4	4	0	0	1	1	0	1	1	2	1	1	1	0	0	0	1	0	0	1	1	2	1	0	0	1	2	0	0	0	0	0	1	1	1	0	0	1	0	0
P10619-2;P10619	P10619-2;P10619	3;3	3;3	3;3	Lysosomal protective protein;Lysosomal protective protein 32 kDa chain;Lysosomal protective protein 20 kDa chain	CTSA	sp|P10619-2|PPGB_HUMAN Isoform 2 of Lysosomal protective protein OS=Homo sapiens OX=9606 GN=CTSA;sp|P10619|PPGB_HUMAN Lysosomal protective protein OS=Homo sapiens OX=9606 GN=CTSA PE=1 SV=2	2	3	3	3	0	1	0	1	1	1	1	1	1	1	1	1	1	1	1	2	0	0	1	1	1	1	1	0	1	2	1	1	0	1	1	1	0	1	1	1	1	0
P10620;P10620-2	P10620;P10620-2	4;3	4;3	4;3	Microsomal glutathione S-transferase 1	MGST1	sp|P10620|MGST1_HUMAN Microsomal glutathione S-transferase 1 OS=Homo sapiens OX=9606 GN=MGST1 PE=1 SV=1;sp|P10620-2|MGST1_HUMAN Isoform 2 of Microsomal glutathione S-transferase 1 OS=Homo sapiens OX=9606 GN=MGST1	2	4	4	4	3	2	3	3	3	3	1	2	3	3	3	0	1	3	2	3	2	3	2	3	4	2	3	1	4	2	1	1	4	0	3	4	4	2	3	2	1	1
P10643	P10643	14	14	14	Complement component C7	C7	sp|P10643|CO7_HUMAN Complement component C7 OS=Homo sapiens OX=9606 GN=C7 PE=1 SV=2	1	14	14	14	3	5	6	6	7	9	4	4	4	1	0	0	0	1	2	0	1	1	1	3	4	6	7	5	6	7	2	0	1	5	5	4	1	3	5	5	1	0
P10644;P10644-2	P10644;P10644-2	4;3	4;3	4;3	cAMP-dependent protein kinase type I-alpha regulatory subunit;cAMP-dependent protein kinase type I-alpha regulatory subunit, N-terminally processed	PRKAR1A	sp|P10644|KAP0_HUMAN cAMP-dependent protein kinase type I-alpha regulatory subunit OS=Homo sapiens OX=9606 GN=PRKAR1A PE=1 SV=1;sp|P10644-2|KAP0_HUMAN Isoform 2 of cAMP-dependent protein kinase type I-alpha regulatory subunit OS=Homo sapiens OX=9606 GN=PRK	2	4	4	4	0	0	0	0	0	0	0	0	0	1	1	0	0	0	0	0	0	0	0	0	0	0	0	0	0	0	0	0	1	0	0	0	0	0	0	0	0	0
P10768	P10768	7	7	7	S-formylglutathione hydrolase	ESD	sp|P10768|ESTD_HUMAN S-formylglutathione hydrolase OS=Homo sapiens OX=9606 GN=ESD PE=1 SV=2	1	7	7	7	3	3	2	2	3	3	2	3	3	4	3	1	2	3	3	0	1	3	4	1	3	1	2	3	3	3	2	2	1	1	3	3	2	3	1	1	1	1
P10809;P10809-2	P10809	15;3	15;3	15;3	60 kDa heat shock protein, mitochondrial	HSPD1	sp|P10809|CH60_HUMAN 60 kDa heat shock protein, mitochondrial OS=Homo sapiens OX=9606 GN=HSPD1 PE=1 SV=2	2	15	15	15	6	3	6	6	6	5	4	3	3	2	3	1	0	4	4	1	1	3	5	6	5	3	3	3	6	7	3	3	3	2	5	4	3	4	4	7	1	0
P10909-6;P10909-4;P10909;P10909-5;P10909-2;P10909-3	P10909-6;P10909-4;P10909;P10909-5;P10909-2;P10909-3	16;15;15;15;15;9	16;15;15;15;15;9	16;15;15;15;15;9	Clusterin;Clusterin beta chain;Clusterin alpha chain	CLU	sp|P10909-6|CLUS_HUMAN Isoform 6 of Clusterin OS=Homo sapiens OX=9606 GN=CLU;sp|P10909-4|CLUS_HUMAN Isoform 4 of Clusterin OS=Homo sapiens OX=9606 GN=CLU;sp|P10909|CLUS_HUMAN Clusterin OS=Homo sapiens OX=9606 GN=CLU PE=1 SV=1;sp|P10909-5|CLUS_HUMAN Isoform	6	16	16	16	10	9	9	11	9	11	7	7	7	10	9	8	9	9	11	9	10	8	9	12	11	8	8	8	10	8	7	7	8	10	7	8	8	6	10	9	8	10
P11021	P11021	26	25	25	78 kDa glucose-regulated protein	HSPA5	sp|P11021|BIP_HUMAN Endoplasmic reticulum chaperone BiP OS=Homo sapiens OX=9606 GN=HSPA5 PE=1 SV=2	1	26	25	25	19	15	15	21	18	18	16	15	14	15	13	9	9	16	22	15	16	18	16	18	22	14	16	19	23	19	12	14	16	16	18	19	15	17	18	18	11	8
P11142;P11142-2;P54652	P11142;P11142-2	29;24;7	28;23;6	26;21;4	Heat shock cognate 71 kDa protein	HSPA8	sp|P11142|HSP7C_HUMAN Heat shock cognate 71 kDa protein OS=Homo sapiens OX=9606 GN=HSPA8 PE=1 SV=1;sp|P11142-2|HSP7C_HUMAN Isoform 2 of Heat shock cognate 71 kDa protein OS=Homo sapiens OX=9606 GN=HSPA8	3	29	28	26	16	15	19	18	18	16	15	16	15	19	18	13	14	17	16	15	15	16	18	17	17	15	16	19	17	17	16	14	16	14	20	18	15	17	16	16	14	12
P11172;P11172-3;P11172-2;P11172-4	P11172;P11172-3;P11172-2	8;6;5;2	8;6;5;2	8;6;5;2	Uridine 5-monophosphate synthase;Orotate phosphoribosyltransferase;Orotidine 5-phosphate decarboxylase	UMPS	sp|P11172|UMPS_HUMAN Uridine 5-monophosphate synthase OS=Homo sapiens OX=9606 GN=UMPS PE=1 SV=1;sp|P11172-3|UMPS_HUMAN Isoform 3 of Uridine 5-monophosphate synthase OS=Homo sapiens OX=9606 GN=UMPS;sp|P11172-2|UMPS_HUMAN Isoform 2 of Uridine 5-monophosph	4	8	8	8	2	2	2	3	1	3	2	0	2	4	2	0	1	2	3	0	2	1	2	0	3	1	1	1	3	5	0	1	3	1	3	1	3	1	1	1	0	0
P11177;P11177-2;P11177-3	P11177;P11177-2;P11177-3	9;9;8	9;9;8	9;9;8	Pyruvate dehydrogenase E1 component subunit beta, mitochondrial	PDHB	sp|P11177|ODPB_HUMAN Pyruvate dehydrogenase E1 component subunit beta, mitochondrial OS=Homo sapiens OX=9606 GN=PDHB PE=1 SV=3;sp|P11177-2|ODPB_HUMAN Isoform 2 of Pyruvate dehydrogenase E1 component subunit beta, mitochondrial OS=Homo sapiens OX=9606 GN=PD	3	9	9	9	1	1	3	2	2	5	2	0	1	2	1	0	0	2	1	0	1	2	4	4	2	1	0	4	3	3	1	0	1	0	4	4	2	0	3	3	0	0
P11215;P11215-2	P11215;P11215-2	22;22	22;22	22;22	Integrin alpha-M	ITGAM	sp|P11215|ITAM_HUMAN Integrin alpha-M OS=Homo sapiens OX=9606 GN=ITGAM PE=1 SV=2;sp|P11215-2|ITAM_HUMAN Isoform 2 of Integrin alpha-M OS=Homo sapiens OX=9606 GN=ITGAM	2	22	22	22	2	0	10	10	3	2	1	3	2	10	8	0	0	4	1	6	6	10	5	2	6	0	1	0	0	0	0	0	2	1	1	0	3	0	9	9	1	1
P11216	P11216	28	24	21	Glycogen phosphorylase, brain form	PYGB	sp|P11216|PYGB_HUMAN Glycogen phosphorylase, brain form OS=Homo sapiens OX=9606 GN=PYGB PE=1 SV=5	1	28	24	21	10	8	8	13	8	12	10	9	7	10	14	6	9	9	14	5	6	6	8	9	14	6	12	17	12	18	6	9	9	8	12	12	8	14	11	9	3	3
P11233	P11233	3	3	2	Ras-related protein Ral-A	RALA	sp|P11233|RALA_HUMAN Ras-related protein Ral-A OS=Homo sapiens OX=9606 GN=RALA PE=1 SV=1	1	3	3	2	2	0	1	1	0	1	2	1	1	2	2	0	0	2	2	0	0	1	1	1	1	1	0	2	3	2	0	1	2	1	3	3	1	0	2	1	0	0
P11310;P11310-2	P11310;P11310-2	6;6	6;6	6;6	Medium-chain specific acyl-CoA dehydrogenase, mitochondrial	ACADM	sp|P11310|ACADM_HUMAN Medium-chain specific acyl-CoA dehydrogenase, mitochondrial OS=Homo sapiens OX=9606 GN=ACADM PE=1 SV=1;sp|P11310-2|ACADM_HUMAN Isoform 2 of Medium-chain specific acyl-CoA dehydrogenase, mitochondrial OS=Homo sapiens OX=9606 GN=ACADM	2	6	6	6	2	0	2	2	2	2	2	1	1	1	1	0	0	1	3	0	0	1	1	3	2	1	1	2	2	4	0	0	1	0	0	3	1	0	2	2	0	0
P11413;P11413-3;P11413-2	P11413;P11413-3;P11413-2	17;17;17	17;17;17	17;17;17	Glucose-6-phosphate 1-dehydrogenase	G6PD	sp|P11413|G6PD_HUMAN Glucose-6-phosphate 1-dehydrogenase OS=Homo sapiens OX=9606 GN=G6PD PE=1 SV=4;sp|P11413-3|G6PD_HUMAN Isoform 3 of Glucose-6-phosphate 1-dehydrogenase OS=Homo sapiens OX=9606 GN=G6PD;sp|P11413-2|G6PD_HUMAN Isoform Long of Glucose-6-phos	3	17	17	17	7	6	9	9	6	7	9	6	8	12	9	5	5	11	8	9	7	7	9	8	11	5	5	10	10	9	4	3	8	7	6	10	8	6	8	5	3	4
P11532-4;P11532-11;P11532;P11532-3;P11532-2;P11532-13;P11532-16;P11532-12;P11532-15;P11532-14	P11532-4;P11532-11;P11532;P11532-3;P11532-2	3;3;3;2;2;1;1;1;1;1	3;3;3;2;2;1;1;1;1;1	3;3;3;2;2;1;1;1;1;1	Dystrophin	DMD	sp|P11532-4|DMD_HUMAN Isoform 2 of Dystrophin OS=Homo sapiens OX=9606 GN=DMD;sp|P11532-11|DMD_HUMAN Isoform 3 of Dystrophin OS=Homo sapiens OX=9606 GN=DMD;sp|P11532|DMD_HUMAN Dystrophin OS=Homo sapiens OX=9606 GN=DMD PE=1 SV=3;sp|P11532-3|DMD_HUMAN Isoform	10	3	3	3	1	0	1	0	2	2	1	1	1	0	0	0	0	0	0	0	0	1	2	1	1	0	2	0	0	0	0	1	0	0	1	1	0	1	0	0	0	0
P11586	P11586	15	15	15	C-1-tetrahydrofolate synthase, cytoplasmic;Methylenetetrahydrofolate dehydrogenase;Methenyltetrahydrofolate cyclohydrolase;Formyltetrahydrofolate synthetase;C-1-tetrahydrofolate synthase, cytoplasmic, N-terminally processed	MTHFD1	sp|P11586|C1TC_HUMAN C-1-tetrahydrofolate synthase, cytoplasmic OS=Homo sapiens OX=9606 GN=MTHFD1 PE=1 SV=3	1	15	15	15	8	3	4	6	4	6	3	3	4	7	6	1	1	6	7	4	5	5	7	3	7	2	6	4	5	7	5	4	4	5	8	6	6	8	3	5	1	3
P11678	P11678	22	20	20	Eosinophil peroxidase;Eosinophil peroxidase light chain;Eosinophil peroxidase heavy chain	EPX	sp|P11678|PERE_HUMAN Eosinophil peroxidase OS=Homo sapiens OX=9606 GN=EPX PE=1 SV=2	1	22	20	20	1	1	2	1	1	1	1	1	2	2	2	0	0	1	1	2	2	3	4	15	15	1	0	0	0	0	0	0	3	2	0	0	0	0	3	5	0	1
P11766	P11766	8	8	8	Alcohol dehydrogenase class-3	ADH5	sp|P11766|ADHX_HUMAN Alcohol dehydrogenase class-3 OS=Homo sapiens OX=9606 GN=ADH5 PE=1 SV=4	1	8	8	8	4	3	5	4	5	5	4	4	5	5	5	5	6	5	6	2	5	3	4	2	4	3	3	6	6	6	6	5	4	1	4	3	5	4	3	4	3	3
P11908-2;P11908;P21108	P11908-2;P11908	8;8;2	8;8;2	4;4;0	Ribose-phosphate pyrophosphokinase 2	PRPS2	sp|P11908-2|PRPS2_HUMAN Isoform 2 of Ribose-phosphate pyrophosphokinase 2 OS=Homo sapiens OX=9606 GN=PRPS2;sp|P11908|PRPS2_HUMAN Ribose-phosphate pyrophosphokinase 2 OS=Homo sapiens OX=9606 GN=PRPS2 PE=1 SV=2	3	8	8	4	2	2	2	3	0	3	2	0	2	3	3	1	1	2	3	1	1	2	3	3	3	1	0	4	4	3	0	1	2	2	2	4	3	4	2	3	1	0
P11940;P11940-2;Q4VXU2;Q5JQF8;Q4VXU2-2	P11940;P11940-2	13;12;2;1;1	13;12;2;1;1	4;3;0;0;0	Polyadenylate-binding protein 1	PABPC1	sp|P11940|PABP1_HUMAN Polyadenylate-binding protein 1 OS=Homo sapiens OX=9606 GN=PABPC1 PE=1 SV=2;sp|P11940-2|PABP1_HUMAN Isoform 2 of Polyadenylate-binding protein 1 OS=Homo sapiens OX=9606 GN=PABPC1	5	13	13	4	5	2	7	8	7	6	7	5	4	6	8	1	1	6	6	4	4	7	7	5	8	4	6	7	8	7	3	3	6	2	6	10	5	4	6	7	0	2
P12004	P12004	3	3	3	Proliferating cell nuclear antigen	PCNA	sp|P12004|PCNA_HUMAN Proliferating cell nuclear antigen OS=Homo sapiens OX=9606 GN=PCNA PE=1 SV=1	1	3	3	3	0	0	0	0	0	0	0	0	0	0	0	0	0	0	0	0	0	0	0	0	1	0	0	2	1	2	0	0	0	0	1	1	0	0	0	0	0	0
P12035;CON__P12035	P12035;CON__P12035	19;18	10;10	10;10	Keratin, type II cytoskeletal 3	KRT3	sp|P12035|K2C3_HUMAN Keratin, type II cytoskeletal 3 OS=Homo sapiens OX=9606 GN=KRT3 PE=1 SV=3;	2	19	10	10	2	3	2	6	2	4	4	4	4	4	4	2	3	4	4	9	14	3	4	6	10	3	3	5	6	5	2	3	4	5	4	4	3	4	5	7	3	3
P12081-4;P12081;P12081-3;P12081-2;P49590-2;P49590	P12081-4;P12081;P12081-3;P12081-2	10;10;8;8;4;4	10;10;8;8;4;4	10;10;8;8;4;4	Histidine--tRNA ligase, cytoplasmic	HARS	sp|P12081-4|HARS1_HUMAN Isoform 4 of Histidine--tRNA ligase, cytoplasmic OS=Homo sapiens OX=9606 GN=HARS1;sp|P12081|HARS1_HUMAN Histidine--tRNA ligase, cytoplasmic OS=Homo sapiens OX=9606 GN=HARS1 PE=1 SV=2;sp|P12081-3|HARS1_HUMAN Isoform 3 of Histidine--t	6	10	10	10	2	0	1	2	2	2	1	4	2	1	2	0	0	3	3	1	2	2	1	2	4	1	1	3	6	5	1	0	3	2	4	5	2	3	2	3	0	0
P12109	P12109	8	8	8	Collagen alpha-1(VI) chain	COL6A1	sp|P12109|CO6A1_HUMAN Collagen alpha-1(VI) chain OS=Homo sapiens OX=9606 GN=COL6A1 PE=1 SV=3	1	8	8	8	2	0	0	1	0	0	0	0	0	0	0	1	0	2	0	0	1	2	0	0	1	0	0	0	0	0	1	2	1	1	0	0	1	1	0	0	0	2
P12235	P12235	6	2	2	ADP/ATP translocase 1	SLC25A4	sp|P12235|ADT1_HUMAN ADP/ATP translocase 1 OS=Homo sapiens OX=9606 GN=SLC25A4 PE=1 SV=4	1	6	2	2	2	1	4	3	2	3	1	1	0	2	2	0	0	1	2	1	2	3	3	3	3	2	1	3	4	3	2	0	2	1	2	2	1	2	3	3	0	1
P12236	P12236	7	7	2	ADP/ATP translocase 3;ADP/ATP translocase 3, N-terminally processed	SLC25A6	sp|P12236|ADT3_HUMAN ADP/ATP translocase 3 OS=Homo sapiens OX=9606 GN=SLC25A6 PE=1 SV=4	1	7	7	2	5	3	5	4	5	4	3	3	1	4	3	0	1	3	4	3	3	6	4	5	4	5	3	5	5	4	3	2	4	3	3	4	3	3	5	4	0	1
P12259	P12259	22	22	19	Coagulation factor V;Coagulation factor V heavy chain;Coagulation factor V light chain	F5	sp|P12259|FA5_HUMAN Coagulation factor V OS=Homo sapiens OX=9606 GN=F5 PE=1 SV=4	1	22	22	19	0	0	2	0	3	3	0	0	0	0	0	2	4	1	0	0	1	1	0	0	1	0	2	0	0	0	0	0	3	2	0	0	1	1	1	2	1	2
P12268	P12268	7	7	7	Inosine-5-monophosphate dehydrogenase 2	IMPDH2	sp|P12268|IMDH2_HUMAN Inosine-5-monophosphate dehydrogenase 2 OS=Homo sapiens OX=9606 GN=IMPDH2 PE=1 SV=2	1	7	7	7	0	0	0	2	0	0	1	0	0	1	1	0	0	1	0	0	0	0	0	0	2	0	0	0	0	1	0	0	1	0	2	1	0	1	0	2	0	0
P12270;P12270-2	P12270	3;1	3;1	3;1	Nucleoprotein TPR	TPR	sp|P12270|TPR_HUMAN Nucleoprotein TPR OS=Homo sapiens OX=9606 GN=TPR PE=1 SV=3	2	3	3	3	0	0	0	0	0	0	0	0	0	0	0	0	0	0	0	0	0	0	0	0	0	0	0	0	0	0	0	0	0	0	0	0	0	0	0	0	0	0
P12273	P12273	15	15	15	Prolactin-inducible protein	PIP	sp|P12273|PIP_HUMAN Prolactin-inducible protein OS=Homo sapiens OX=9606 GN=PIP PE=1 SV=1	1	15	15	15	10	9	10	11	12	11	9	10	11	11	11	10	11	11	13	9	11	9	9	11	11	9	11	9	9	10	11	11	11	10	10	10	12	11	11	10	11	10
P12277	P12277	5	5	5	Creatine kinase B-type	CKB	sp|P12277|KCRB_HUMAN Creatine kinase B-type OS=Homo sapiens OX=9606 GN=CKB PE=1 SV=1	1	5	5	5	0	0	0	0	0	0	0	0	0	1	0	0	0	0	0	0	0	0	0	0	0	0	0	0	0	0	0	0	2	2	1	0	0	0	0	0	0	0
P12429	P12429	16	16	16	Annexin A3	ANXA3	sp|P12429|ANXA3_HUMAN Annexin A3 OS=Homo sapiens OX=9606 GN=ANXA3 PE=1 SV=3	1	16	16	16	10	8	9	8	8	11	8	8	7	10	10	7	7	11	8	9	7	9	9	9	8	5	9	8	10	6	3	5	7	5	10	8	9	10	9	8	8	3
P12532;P12532-2;P17540	P12532;P12532-2	10;9;2	10;9;2	10;9;2	Creatine kinase U-type, mitochondrial	CKMT1A	sp|P12532|KCRU_HUMAN Creatine kinase U-type, mitochondrial OS=Homo sapiens OX=9606 GN=CKMT1A PE=1 SV=1;sp|P12532-2|KCRU_HUMAN Isoform 2 of Creatine kinase U-type, mitochondrial OS=Homo sapiens OX=9606 GN=CKMT1A	3	10	10	10	5	2	3	6	4	3	5	4	3	5	4	0	0	4	3	1	1	6	7	6	7	2	2	8	8	7	2	2	1	3	4	4	1	1	6	6	0	0
P12694;P12694-2	P12694;P12694-2	5;4	5;4	5;4	2-oxoisovalerate dehydrogenase subunit alpha, mitochondrial	BCKDHA	sp|P12694|ODBA_HUMAN 2-oxoisovalerate dehydrogenase subunit alpha, mitochondrial OS=Homo sapiens OX=9606 GN=BCKDHA PE=1 SV=2;sp|P12694-2|ODBA_HUMAN Isoform 2 of 2-oxoisovalerate dehydrogenase subunit alpha, mitochondrial OS=Homo sapiens OX=9606 GN=BCKDHA	2	5	5	5	0	0	2	0	0	1	1	0	0	0	0	0	0	0	1	0	0	1	0	0	0	0	0	3	3	1	0	0	0	0	2	0	0	0	2	0	0	0
P12724	P12724	4	4	4	Eosinophil cationic protein	RNASE3	sp|P12724|ECP_HUMAN Eosinophil cationic protein OS=Homo sapiens OX=9606 GN=RNASE3 PE=1 SV=2	1	4	4	4	1	1	2	2	2	2	0	1	1	2	2	0	0	3	1	1	2	1	2	4	3	1	2	0	1	1	0	0	1	2	2	2	0	1	2	1	0	0
P12814;P12814-2;P12814-3;P12814-4;P35609-2;P35609	P12814;P12814-2;P12814-3;P12814-4	31;30;30;29;10;10	17;16;16;15;1;1	16;15;15;14;0;0	Alpha-actinin-1	ACTN1	sp|P12814|ACTN1_HUMAN Alpha-actinin-1 OS=Homo sapiens OX=9606 GN=ACTN1 PE=1 SV=2;sp|P12814-2|ACTN1_HUMAN Isoform 2 of Alpha-actinin-1 OS=Homo sapiens OX=9606 GN=ACTN1;sp|P12814-3|ACTN1_HUMAN Isoform 3 of Alpha-actinin-1 OS=Homo sapiens OX=9606 GN=ACTN1;sp|	6	31	17	16	13	9	14	16	14	16	13	11	10	19	18	9	7	10	13	9	12	16	17	15	13	10	12	14	13	12	6	10	11	6	11	11	11	14	13	15	9	7
P12830;P12830-2	P12830;P12830-2	9;7	9;7	9;7	Cadherin-1;E-Cad/CTF1;E-Cad/CTF2;E-Cad/CTF3	CDH1	sp|P12830|CADH1_HUMAN Cadherin-1 OS=Homo sapiens OX=9606 GN=CDH1 PE=1 SV=3;sp|P12830-2|CADH1_HUMAN Isoform 2 of Cadherin-1 OS=Homo sapiens OX=9606 GN=CDH1	2	9	9	9	4	1	3	2	3	2	3	2	4	3	2	1	0	4	2	0	1	2	2	2	3	3	1	3	3	2	1	0	4	2	1	0	2	1	2	3	0	0
P12955;P12955-3;P12955-2	P12955;P12955-3;P12955-2	8;7;6	8;7;6	8;7;6	Xaa-Pro dipeptidase	PEPD	sp|P12955|PEPD_HUMAN Xaa-Pro dipeptidase OS=Homo sapiens OX=9606 GN=PEPD PE=1 SV=3;sp|P12955-3|PEPD_HUMAN Isoform 3 of Xaa-Pro dipeptidase OS=Homo sapiens OX=9606 GN=PEPD;sp|P12955-2|PEPD_HUMAN Isoform 2 of Xaa-Pro dipeptidase OS=Homo sapiens OX=9606 GN=PE	3	8	8	8	3	2	2	4	2	4	2	2	1	3	5	3	0	3	4	1	1	2	3	3	4	0	2	4	5	5	2	2	2	3	2	4	3	2	3	2	1	1
P12956;P12956-2	P12956;P12956-2	19;16	19;16	19;16	X-ray repair cross-complementing protein 6	XRCC6	sp|P12956|XRCC6_HUMAN X-ray repair cross-complementing protein 6 OS=Homo sapiens OX=9606 GN=XRCC6 PE=1 SV=2;sp|P12956-2|XRCC6_HUMAN Isoform 2 of X-ray repair cross-complementing protein 6 OS=Homo sapiens OX=9606 GN=XRCC6	2	19	19	19	6	7	8	8	6	12	5	4	6	6	7	1	0	5	6	4	4	6	9	5	10	7	7	8	8	9	2	5	6	7	6	9	3	8	9	10	1	0
P13010	P13010	14	14	14	X-ray repair cross-complementing protein 5	XRCC5	sp|P13010|XRCC5_HUMAN X-ray repair cross-complementing protein 5 OS=Homo sapiens OX=9606 GN=XRCC5 PE=1 SV=3	1	14	14	14	1	2	2	3	2	2	2	4	3	3	1	0	1	1	2	0	1	3	4	2	3	4	1	2	3	3	0	0	1	2	3	3	2	1	3	5	0	0
P13073	P13073	3	3	3	Cytochrome c oxidase subunit 4 isoform 1, mitochondrial	COX4I1	sp|P13073|COX41_HUMAN Cytochrome c oxidase subunit 4 isoform 1, mitochondrial OS=Homo sapiens OX=9606 GN=COX4I1 PE=1 SV=1	1	3	3	3	1	1	1	1	1	1	1	1	1	0	1	0	0	2	1	1	1	1	1	1	0	1	1	1	2	1	0	1	1	0	2	1	1	1	1	1	0	0
P13164;Q01629;Q01628	P13164;Q01629;Q01628	1;1;1	1;1;1	1;1;1	Interferon-induced transmembrane protein 1;Interferon-induced transmembrane protein 2;Interferon-induced transmembrane protein 3	IFITM1;IFITM2;IFITM3	sp|P13164|IFM1_HUMAN Interferon-induced transmembrane protein 1 OS=Homo sapiens OX=9606 GN=IFITM1 PE=1 SV=3;sp|Q01629|IFM2_HUMAN Interferon-induced transmembrane protein 2 OS=Homo sapiens OX=9606 GN=IFITM2 PE=1 SV=2;sp|Q01628|IFM3_HUMAN Interferon-induced	3	1	1	1	1	1	1	1	1	1	1	1	0	1	1	1	0	0	1	1	1	1	1	1	1	1	1	1	1	1	0	0	0	1	1	1	1	1	1	1	0	0
P13473;P13473-2;P13473-3	P13473;P13473-2;P13473-3	2;2;2	2;2;2	2;2;2	Lysosome-associated membrane glycoprotein 2	LAMP2	sp|P13473|LAMP2_HUMAN Lysosome-associated membrane glycoprotein 2 OS=Homo sapiens OX=9606 GN=LAMP2 PE=1 SV=2;sp|P13473-2|LAMP2_HUMAN Isoform LAMP-2B of Lysosome-associated membrane glycoprotein 2 OS=Homo sapiens OX=9606 GN=LAMP2;sp|P13473-3|LAMP2_HUMAN Iso	3	2	2	2	1	0	2	1	0	1	1	1	1	1	1	0	0	0	1	1	1	1	1	1	1	1	1	1	1	1	0	1	0	1	1	0	0	1	1	1	0	0
P13489	P13489	17	17	17	Ribonuclease inhibitor	RNH1	sp|P13489|RINI_HUMAN Ribonuclease inhibitor OS=Homo sapiens OX=9606 GN=RNH1 PE=1 SV=2	1	17	17	17	9	7	10	12	7	11	9	9	9	12	12	7	7	11	12	6	7	7	11	9	13	9	10	11	13	14	7	8	7	9	11	13	10	9	9	8	5	4
P13639	P13639	32	32	32	Elongation factor 2	EEF2	sp|P13639|EF2_HUMAN Elongation factor 2 OS=Homo sapiens OX=9606 GN=EEF2 PE=1 SV=4	1	32	32	32	16	13	12	18	15	16	16	15	16	17	17	11	14	16	20	7	14	15	18	16	19	15	13	22	18	20	12	14	12	9	18	19	19	18	18	15	12	11
P13646;CON__ENSEMBL:ENSP00000377550;P13646-3;P13646-2	P13646;CON__ENSEMBL:ENSP00000377550;P13646-3;P13646-2	32;30;30;25	1;1;1;1	0;0;0;0	Keratin, type I cytoskeletal 13	KRT13	sp|P13646|K1C13_HUMAN Keratin, type I cytoskeletal 13 OS=Homo sapiens OX=9606 GN=KRT13 PE=1 SV=4;;sp|P13646-3|K1C13_HUMAN Isoform 3 of Keratin, type I cytoskeletal 13 OS=Homo sapiens OX=9606 GN=KRT13;sp|P13646-2|K1C13_HUMAN Isoform 2 of Keratin, type I cyt	4	32	1	0	18	15	17	26	19	25	21	23	19	16	17	13	16	26	26	13	13	22	21	26	27	20	23	23	24	22	13	16	22	17	22	25	17	15	23	23	12	10
P13667	P13667	14	14	14	Protein disulfide-isomerase A4	PDIA4	sp|P13667|PDIA4_HUMAN Protein disulfide-isomerase A4 OS=Homo sapiens OX=9606 GN=PDIA4 PE=1 SV=2	1	14	14	14	5	2	6	4	4	3	4	4	4	4	5	1	0	6	6	4	4	3	4	5	7	2	1	5	7	5	2	2	4	3	6	4	0	2	3	4	1	0
P13671	P13671	15	15	15	Complement component C6	C6	sp|P13671|CO6_HUMAN Complement component C6 OS=Homo sapiens OX=9606 GN=C6 PE=1 SV=3	1	15	15	15	0	0	8	6	3	4	3	2	0	0	1	0	0	4	2	0	1	0	1	3	3	1	1	4	5	6	0	0	2	2	4	4	2	2	5	4	0	0
P13688-2;P13688-8;P13688-10;P13688;P13688-3;P13688-4;P13688-11;P13688-9;P13688-6;P13688-5;P13688-7	P13688-2;P13688-8;P13688-10;P13688;P13688-3;P13688-4;P13688-11;P13688-9;P13688-6;P13688-5	5;5;5;5;3;3;3;3;3;3;2	4;4;4;4;2;2;2;2;2;2;2	4;4;4;4;2;2;2;2;2;2;2	Carcinoembryonic antigen-related cell adhesion molecule 1	CEACAM1	sp|P13688-2|CEAM1_HUMAN Isoform 2 of Carcinoembryonic antigen-related cell adhesion molecule 1 OS=Homo sapiens OX=9606 GN=CEACAM1;sp|P13688-8|CEAM1_HUMAN Isoform 8 of Carcinoembryonic antigen-related cell adhesion molecule 1 OS=Homo sapiens OX=9606 GN=CEAC	11	5	4	4	4	2	3	3	0	3	2	2	3	3	3	2	2	4	4	3	2	4	3	3	4	3	3	2	3	4	2	2	3	2	3	3	4	3	2	3	3	1
P13693;P13693-2;Q56UQ5	P13693;P13693-2	4;2;1	4;2;1	4;2;1	Translationally-controlled tumor protein	TPT1	sp|P13693|TCTP_HUMAN Translationally-controlled tumor protein OS=Homo sapiens OX=9606 GN=TPT1 PE=1 SV=1;sp|P13693-2|TCTP_HUMAN Isoform 2 of Translationally-controlled tumor protein OS=Homo sapiens OX=9606 GN=TPT1	3	4	4	4	2	1	2	1	2	2	2	1	2	2	2	2	1	2	2	2	1	1	2	2	2	1	1	2	2	2	1	2	1	2	2	2	1	1	2	2	1	1
P13716;P13716-2	P13716;P13716-2	11;9	11;9	11;9	Delta-aminolevulinic acid dehydratase	ALAD	sp|P13716|HEM2_HUMAN Delta-aminolevulinic acid dehydratase OS=Homo sapiens OX=9606 GN=ALAD PE=1 SV=1;sp|P13716-2|HEM2_HUMAN Isoform 2 of Delta-aminolevulinic acid dehydratase OS=Homo sapiens OX=9606 GN=ALAD	2	11	11	11	5	5	4	3	4	6	8	5	7	9	5	6	2	8	4	4	4	4	3	5	7	4	2	8	7	9	3	2	5	5	6	9	4	4	5	4	2	0
P13726-2;P13726	P13726-2;P13726	3;3	3;3	3;3	Tissue factor	F3	sp|P13726-2|TF_HUMAN Isoform 2 of Tissue factor OS=Homo sapiens OX=9606 GN=F3;sp|P13726|TF_HUMAN Tissue factor OS=Homo sapiens OX=9606 GN=F3 PE=1 SV=1	2	3	3	3	1	0	1	2	2	3	1	2	1	2	1	0	0	1	3	1	1	1	1	2	2	2	3	3	2	2	1	0	1	1	2	3	2	1	1	2	0	1
P13727;P13727-2	P13727;P13727-2	5;4	5;4	5;4	Bone marrow proteoglycan;Eosinophil granule major basic protein	PRG2	sp|P13727|PRG2_HUMAN Bone marrow proteoglycan OS=Homo sapiens OX=9606 GN=PRG2 PE=1 SV=2;sp|P13727-2|PRG2_HUMAN Isoform 2 of Bone marrow proteoglycan OS=Homo sapiens OX=9606 GN=PRG2	2	5	5	5	1	0	0	0	0	0	0	0	0	0	0	1	0	0	0	0	0	0	0	3	4	0	0	0	0	0	0	0	0	0	0	0	0	0	0	0	0	0
P13796;P13796-2	P13796	33;8	33;8	26;7	Plastin-2	LCP1	sp|P13796|PLSL_HUMAN Plastin-2 OS=Homo sapiens OX=9606 GN=LCP1 PE=1 SV=6	2	33	33	26	11	10	14	15	9	15	12	12	10	19	18	3	3	11	9	10	12	14	16	11	11	7	11	11	9	11	6	5	8	8	5	7	6	9	13	12	5	4
P13797;P13797-2;P13797-3	P13797;P13797-2;P13797-3	31;28;27	25;22;21	23;20;19	Plastin-3	PLS3	sp|P13797|PLST_HUMAN Plastin-3 OS=Homo sapiens OX=9606 GN=PLS3 PE=1 SV=4;sp|P13797-2|PLST_HUMAN Isoform 2 of Plastin-3 OS=Homo sapiens OX=9606 GN=PLS3;sp|P13797-3|PLST_HUMAN Isoform 3 of Plastin-3 OS=Homo sapiens OX=9606 GN=PLS3	3	31	25	23	14	10	15	17	11	18	15	12	10	15	15	12	11	17	18	12	11	17	15	19	18	12	16	17	15	21	9	6	13	10	14	18	12	14	14	15	6	7
P13798	P13798	12	12	12	Acylamino-acid-releasing enzyme	APEH	sp|P13798|ACPH_HUMAN Acylamino-acid-releasing enzyme OS=Homo sapiens OX=9606 GN=APEH PE=1 SV=4	1	12	12	12	7	6	8	7	7	8	8	7	8	7	7	8	5	7	8	3	7	8	8	6	9	7	7	7	9	7	7	6	8	6	7	8	8	6	7	8	4	4
P13804;P13804-2	P13804;P13804-2	7;6	7;6	7;6	Electron transfer flavoprotein subunit alpha, mitochondrial	ETFA	sp|P13804|ETFA_HUMAN Electron transfer flavoprotein subunit alpha, mitochondrial OS=Homo sapiens OX=9606 GN=ETFA PE=1 SV=1;sp|P13804-2|ETFA_HUMAN Isoform 2 of Electron transfer flavoprotein subunit alpha, mitochondrial OS=Homo sapiens OX=9606 GN=ETFA	2	7	7	7	1	1	2	2	0	4	1	1	1	1	3	0	0	1	3	0	0	1	1	2	4	1	3	2	4	3	0	0	1	0	4	3	0	1	1	3	1	0
P13807-2;P13807	P13807-2;P13807	6;6	6;6	6;6	Glycogen [starch] synthase, muscle	GYS1	sp|P13807-2|GYS1_HUMAN Isoform 2 of Glycogen [starch] synthase, muscle OS=Homo sapiens OX=9606 GN=GYS1;sp|P13807|GYS1_HUMAN Glycogen [starch] synthase, muscle OS=Homo sapiens OX=9606 GN=GYS1 PE=1 SV=2	2	6	6	6	1	0	3	1	0	1	0	0	0	3	2	0	0	0	0	1	0	2	3	1	1	0	1	1	1	1	0	0	0	1	1	3	1	1	0	2	0	0
P13861;P13861-2	P13861;P13861-2	8;7	8;7	6;5	cAMP-dependent protein kinase type II-alpha regulatory subunit	PRKAR2A	sp|P13861|KAP2_HUMAN cAMP-dependent protein kinase type II-alpha regulatory subunit OS=Homo sapiens OX=9606 GN=PRKAR2A PE=1 SV=2;sp|P13861-2|KAP2_HUMAN Isoform 2 of cAMP-dependent protein kinase type II-alpha regulatory subunit OS=Homo sapiens OX=9606 GN=P	2	8	8	6	0	0	1	2	3	3	3	2	0	3	1	1	0	3	4	0	1	0	2	1	1	2	1	3	2	2	0	0	1	1	3	2	1	1	2	2	0	0
P13866-2;P13866	P13866-2;P13866	2;2	2;2	2;2	Sodium/glucose cotransporter 1	SLC5A1	sp|P13866-2|SC5A1_HUMAN Isoform 2 of Sodium/glucose cotransporter 1 OS=Homo sapiens OX=9606 GN=SLC5A1;sp|P13866|SC5A1_HUMAN Sodium/glucose cotransporter 1 OS=Homo sapiens OX=9606 GN=SLC5A1 PE=1 SV=1	2	2	2	2	1	0	0	0	0	0	0	0	0	0	0	0	0	0	0	0	0	0	0	0	0	0	0	0	0	0	1	0	0	0	0	0	0	1	0	0	0	0
P14174	P14174	3	3	3	Macrophage migration inhibitory factor	MIF	sp|P14174|MIF_HUMAN Macrophage migration inhibitory factor OS=Homo sapiens OX=9606 GN=MIF PE=1 SV=4	1	3	3	3	2	1	2	1	1	1	1	1	2	1	1	2	1	2	2	2	2	2	2	2	2	1	2	1	3	2	1	2	2	2	2	2	2	2	2	2	1	2
P14314-2;P14314	P14314-2;P14314	12;12	12;12	12;12	Glucosidase 2 subunit beta	PRKCSH	sp|P14314-2|GLU2B_HUMAN Isoform 2 of Glucosidase 2 subunit beta OS=Homo sapiens OX=9606 GN=PRKCSH;sp|P14314|GLU2B_HUMAN Glucosidase 2 subunit beta OS=Homo sapiens OX=9606 GN=PRKCSH PE=1 SV=2	2	12	12	12	6	6	5	6	6	6	5	6	3	7	5	6	5	6	6	4	5	7	7	4	7	4	5	5	9	6	5	6	4	5	5	6	7	6	7	6	5	4
P14317	P14317	3	3	3	Hematopoietic lineage cell-specific protein	HCLS1	sp|P14317|HCLS1_HUMAN Hematopoietic lineage cell-specific protein OS=Homo sapiens OX=9606 GN=HCLS1 PE=1 SV=3	1	3	3	3	0	0	0	1	0	0	0	1	0	1	1	0	0	0	0	0	0	0	0	0	0	0	0	0	0	0	0	0	1	0	0	0	0	0	0	1	0	0
P14324-2;P14324	P14324-2;P14324	4;4	4;4	4;4	Farnesyl pyrophosphate synthase	FDPS	sp|P14324-2|FPPS_HUMAN Isoform 2 of Farnesyl pyrophosphate synthase OS=Homo sapiens OX=9606 GN=FDPS;sp|P14324|FPPS_HUMAN Farnesyl pyrophosphate synthase OS=Homo sapiens OX=9606 GN=FDPS PE=1 SV=4	2	4	4	4	2	1	2	2	0	2	2	2	1	1	2	1	0	2	4	1	1	2	2	0	2	2	0	2	3	2	1	2	2	1	3	2	1	1	2	2	0	0
P14406	P14406	2	2	2	Cytochrome c oxidase subunit 7A2, mitochondrial	COX7A2	sp|P14406|CX7A2_HUMAN Cytochrome c oxidase subunit 7A2, mitochondrial OS=Homo sapiens OX=9606 GN=COX7A2 PE=1 SV=1	1	2	2	2	2	1	2	1	1	1	2	0	2	1	1	0	0	1	1	0	0	1	1	1	1	1	2	2	1	1	1	1	1	0	2	1	1	2	1	1	0	0
P14550	P14550	15	15	15	Alcohol dehydrogenase [NADP(+)]	AKR1A1	sp|P14550|AK1A1_HUMAN Aldo-keto reductase family 1 member A1 OS=Homo sapiens OX=9606 GN=AKR1A1 PE=1 SV=3	1	15	15	15	12	9	7	10	10	10	8	12	8	10	12	9	9	11	11	8	5	11	10	7	13	7	9	12	11	13	8	7	8	10	10	12	9	11	9	9	5	5
P14555	P14555	2	2	2	Phospholipase A2, membrane associated	PLA2G2A	sp|P14555|PA2GA_HUMAN Phospholipase A2, membrane associated OS=Homo sapiens OX=9606 GN=PLA2G2A PE=1 SV=2	1	2	2	2	1	2	2	2	2	2	1	1	2	2	2	2	2	2	2	1	2	1	2	2	2	2	2	2	2	1	2	2	2	1	2	2	1	1	2	1	2	2
P14618;P14618-3;P30613-2;P30613	P14618;P14618-3	36;32;1;1	36;32;1;1	5;5;0;0	Pyruvate kinase PKM	PKM	sp|P14618|KPYM_HUMAN Pyruvate kinase PKM OS=Homo sapiens OX=9606 GN=PKM PE=1 SV=4;sp|P14618-3|KPYM_HUMAN Isoform 3 of Pyruvate kinase PKM OS=Homo sapiens OX=9606 GN=PKM	4	36	36	5	22	18	18	27	24	24	21	23	24	22	23	20	15	25	25	18	17	23	22	26	29	21	21	29	29	28	21	17	21	21	26	26	24	20	23	21	17	15
P14618-2	P14618-2	32	1	1	Pyruvate kinase PKM	PKM	sp|P14618-2|KPYM_HUMAN Isoform M1 of Pyruvate kinase PKM OS=Homo sapiens OX=9606 GN=PKM	1	32	1	1	20	17	16	23	20	20	17	21	20	19	21	17	13	20	21	16	15	19	20	23	26	18	19	24	26	24	17	16	18	19	23	22	19	18	21	18	15	13
P14625	P14625	22	20	20	Endoplasmin	HSP90B1	sp|P14625|ENPL_HUMAN Endoplasmin OS=Homo sapiens OX=9606 GN=HSP90B1 PE=1 SV=1	1	22	20	20	10	7	9	9	7	11	8	7	8	9	10	5	7	9	11	10	10	7	5	7	13	7	7	9	11	14	4	6	8	3	9	7	7	8	9	10	3	4
P14678-2;P63162;P14678;P63162-2;P14678-3	P14678-2;P63162;P14678;P63162-2;P14678-3	2;2;2;2;2	2;2;2;2;2	2;2;2;2;2	Small nuclear ribonucleoprotein-associated proteins B and B;Small nuclear ribonucleoprotein-associated protein N	SNRPB;SNRPN	sp|P14678-2|RSMB_HUMAN Isoform SM-B of Small nuclear ribonucleoprotein-associated proteins B and B OS=Homo sapiens OX=9606 GN=SNRPB;sp|P63162|RSMN_HUMAN Small nuclear ribonucleoprotein-associated protein N OS=Homo sapiens OX=9606 GN=SNRPN PE=1 SV=1;sp|P14	5	2	2	2	0	0	1	2	1	1	1	1	0	1	1	0	0	1	1	0	0	1	1	0	1	1	0	2	2	1	0	0	0	0	1	1	1	0	0	2	0	0
P14735;P14735-2	P14735;P14735-2	12;6	12;6	12;6	Insulin-degrading enzyme	IDE	sp|P14735|IDE_HUMAN Insulin-degrading enzyme OS=Homo sapiens OX=9606 GN=IDE PE=1 SV=4;sp|P14735-2|IDE_HUMAN Isoform 2 of Insulin-degrading enzyme OS=Homo sapiens OX=9606 GN=IDE	2	12	12	12	1	1	1	1	1	1	1	0	2	0	1	0	1	2	2	3	3	2	3	1	3	0	1	1	2	1	1	0	0	2	1	1	0	1	2	2	0	0
P14780	P14780	16	16	16	Matrix metalloproteinase-9;67 kDa matrix metalloproteinase-9;82 kDa matrix metalloproteinase-9	MMP9	sp|P14780|MMP9_HUMAN Matrix metalloproteinase-9 OS=Homo sapiens OX=9606 GN=MMP9 PE=1 SV=3	1	16	16	16	2	1	9	9	8	4	6	7	4	9	9	0	0	5	6	6	9	8	7	6	6	1	3	1	1	0	2	0	4	4	2	1	1	1	9	7	0	1
P14854	P14854	4	4	4	Cytochrome c oxidase subunit 6B1	COX6B1	sp|P14854|CX6B1_HUMAN Cytochrome c oxidase subunit 6B1 OS=Homo sapiens OX=9606 GN=COX6B1 PE=1 SV=2	1	4	4	4	1	1	2	3	2	2	2	1	2	1	2	0	0	2	1	0	0	3	2	3	3	1	2	2	2	3	1	0	1	1	3	2	2	2	3	2	0	0
P14866-2;P14866	P14866-2;P14866	9;9	9;9	9;9	Heterogeneous nuclear ribonucleoprotein L	HNRNPL	sp|P14866-2|HNRPL_HUMAN Isoform 2 of Heterogeneous nuclear ribonucleoprotein L OS=Homo sapiens OX=9606 GN=HNRNPL;sp|P14866|HNRPL_HUMAN Heterogeneous nuclear ribonucleoprotein L OS=Homo sapiens OX=9606 GN=HNRNPL PE=1 SV=2	2	9	9	9	5	1	6	4	7	4	4	2	1	3	6	0	0	3	5	1	2	6	3	6	5	2	5	4	4	5	3	3	2	1	6	5	3	3	7	5	0	1
P14868;P14868-2	P14868;P14868-2	11;9	11;9	11;9	Aspartate--tRNA ligase, cytoplasmic	DARS	sp|P14868|SYDC_HUMAN Aspartate--tRNA ligase, cytoplasmic OS=Homo sapiens OX=9606 GN=DARS1 PE=1 SV=2;sp|P14868-2|SYDC_HUMAN Isoform 2 of Aspartate--tRNA ligase, cytoplasmic OS=Homo sapiens OX=9606 GN=DARS1	2	11	11	11	4	4	5	7	6	7	6	6	4	9	7	3	4	9	7	3	5	9	6	7	7	6	4	6	7	6	5	4	6	4	5	6	4	3	6	8	2	3
P14902	P14902	3	3	3	Indoleamine 2,3-dioxygenase 1	IDO1	sp|P14902|I23O1_HUMAN Indoleamine 2,3-dioxygenase 1 OS=Homo sapiens OX=9606 GN=IDO1 PE=1 SV=1	1	3	3	3	0	0	0	0	0	0	0	0	0	0	0	0	0	0	0	0	0	0	0	0	0	0	0	0	0	0	0	0	0	0	0	0	0	0	0	0	0	0
P14923	P14923	24	24	20	Junction plakoglobin	JUP	sp|P14923|PLAK_HUMAN Junction plakoglobin OS=Homo sapiens OX=9606 GN=JUP PE=1 SV=3	1	24	24	20	9	9	10	17	8	14	10	12	10	13	13	6	7	11	13	10	12	8	11	11	18	5	10	13	13	11	5	6	10	11	12	12	9	13	9	15	5	6
P14927;P14927-2	P14927;P14927-2	3;2	3;2	3;2	Cytochrome b-c1 complex subunit 7	UQCRB	sp|P14927|QCR7_HUMAN Cytochrome b-c1 complex subunit 7 OS=Homo sapiens OX=9606 GN=UQCRB PE=1 SV=2;sp|P14927-2|QCR7_HUMAN Isoform 2 of Cytochrome b-c1 complex subunit 7 OS=Homo sapiens OX=9606 GN=UQCRB	2	3	3	3	2	1	1	2	1	2	2	2	1	2	2	0	0	2	2	0	1	1	2	1	1	1	2	0	2	0	1	2	2	1	2	1	1	1	1	2	0	0
P15088	P15088	2	2	2	Mast cell carboxypeptidase A	CPA3	sp|P15088|CBPA3_HUMAN Mast cell carboxypeptidase A OS=Homo sapiens OX=9606 GN=CPA3 PE=1 SV=2	1	2	2	2	0	0	0	0	0	0	0	0	0	0	0	0	0	0	0	0	0	0	0	0	0	0	0	0	0	0	0	0	0	0	0	0	0	0	0	0	0	0
P15104	P15104	10	10	10	Glutamine synthetase	GLUL	sp|P15104|GLNA_HUMAN Glutamine synthetase OS=Homo sapiens OX=9606 GN=GLUL PE=1 SV=4	1	10	10	10	4	2	5	5	6	6	4	5	3	6	6	2	1	5	4	5	4	6	4	7	7	2	3	5	5	5	2	2	4	3	6	5	4	3	5	5	4	3
P15121	P15121	3	3	3	Aldose reductase	AKR1B1	sp|P15121|ALDR_HUMAN Aldo-keto reductase family 1 member B1 OS=Homo sapiens OX=9606 GN=AKR1B1 PE=1 SV=3	1	3	3	3	1	0	0	0	0	1	0	0	0	1	0	0	0	0	1	0	0	0	1	0	1	0	1	0	1	0	0	0	0	0	0	1	0	0	0	0	0	0
P15144	P15144	13	13	13	Aminopeptidase N	ANPEP	sp|P15144|AMPN_HUMAN Aminopeptidase N OS=Homo sapiens OX=9606 GN=ANPEP PE=1 SV=4	1	13	13	13	0	2	5	4	2	4	1	1	0	2	4	2	2	7	7	4	2	5	4	1	3	2	6	0	2	1	2	1	4	0	5	4	6	6	6	7	2	2
P15153;P60763	P15153	5;2	3;0	3;0	Ras-related C3 botulinum toxin substrate 2	RAC2	sp|P15153|RAC2_HUMAN Ras-related C3 botulinum toxin substrate 2 OS=Homo sapiens OX=9606 GN=RAC2 PE=1 SV=1	2	5	3	3	1	0	1	2	0	1	1	1	1	1	1	0	0	1	1	0	1	1	1	1	3	1	1	0	1	0	0	1	1	1	2	0	1	1	1	1	0	0
P15170;P15170-2;P15170-3;Q8IYD1	P15170;P15170-2;P15170-3	6;6;6;1	6;6;6;1	6;6;6;1	Eukaryotic peptide chain release factor GTP-binding subunit ERF3A	GSPT1	sp|P15170|ERF3A_HUMAN Eukaryotic peptide chain release factor GTP-binding subunit ERF3A OS=Homo sapiens OX=9606 GN=GSPT1 PE=1 SV=1;sp|P15170-2|ERF3A_HUMAN Isoform 2 of Eukaryotic peptide chain release factor GTP-binding subunit ERF3A OS=Homo sapiens OX=960	4	6	6	6	2	1	1	2	1	0	0	2	0	2	2	0	0	0	2	0	0	0	1	0	1	0	2	1	4	2	1	0	1	1	1	2	1	2	0	0	1	0
P15309-3;P15309;P15309-2	P15309-3;P15309;P15309-2	5;5;4	5;5;4	5;5;4	Prostatic acid phosphatase;PAPf39	ACPP	sp|P15309-3|PPAP_HUMAN Isoform 3 of Prostatic acid phosphatase OS=Homo sapiens OX=9606 GN=ACP3;sp|P15309|PPAP_HUMAN Prostatic acid phosphatase OS=Homo sapiens OX=9606 GN=ACP3 PE=1 SV=3;sp|P15309-2|PPAP_HUMAN Isoform 2 of Prostatic acid phosphatase OS=Homo	3	5	5	5	0	1	1	1	2	2	1	0	1	1	0	0	0	0	1	1	1	1	2	1	0	1	0	3	0	1	1	0	1	0	1	0	0	2	1	1	1	0
P15311	P15311	22	22	16	Ezrin	EZR	sp|P15311|EZRI_HUMAN Ezrin OS=Homo sapiens OX=9606 GN=EZR PE=1 SV=4	1	22	22	16	10	8	12	9	7	11	10	12	10	12	12	9	8	9	13	9	10	7	12	13	10	7	10	10	14	11	11	10	8	7	12	13	7	12	8	9	6	6
P15313	P15313	5	1	1	V-type proton ATPase subunit B, kidney isoform	ATP6V1B1	sp|P15313|VATB1_HUMAN V-type proton ATPase subunit B, kidney isoform OS=Homo sapiens OX=9606 GN=ATP6V1B1 PE=1 SV=3	1	5	1	1	3	3	4	4	2	4	1	2	1	3	4	1	1	3	4	2	2	4	3	2	4	1	4	2	3	4	1	3	2	0	3	3	3	4	2	2	1	0
P15328	P15328	2	2	2	Folate receptor alpha	FOLR1	sp|P15328|FOLR1_HUMAN Folate receptor alpha OS=Homo sapiens OX=9606 GN=FOLR1 PE=1 SV=3	1	2	2	2	0	0	1	1	0	0	0	0	0	0	0	0	0	0	0	0	0	0	0	0	1	1	1	0	0	0	0	0	0	0	0	0	0	0	1	1	0	0
P15374	P15374	7	7	7	Ubiquitin carboxyl-terminal hydrolase isozyme L3	UCHL3	sp|P15374|UCHL3_HUMAN Ubiquitin carboxyl-terminal hydrolase isozyme L3 OS=Homo sapiens OX=9606 GN=UCHL3 PE=1 SV=1	1	7	7	7	2	1	3	3	2	3	2	3	3	2	1	1	0	3	2	0	2	1	1	1	3	1	1	2	2	2	0	1	3	1	2	2	1	1	3	1	1	0
P15498;P15498-2;Q9UKW4-2	P15498;P15498-2	12;12;1	12;12;1	11;11;0	Proto-oncogene vav	VAV1	sp|P15498|VAV_HUMAN Proto-oncogene vav OS=Homo sapiens OX=9606 GN=VAV1 PE=1 SV=4;sp|P15498-2|VAV_HUMAN Isoform 2 of Proto-oncogene vav OS=Homo sapiens OX=9606 GN=VAV1	3	12	12	11	0	0	2	3	2	2	1	1	1	2	1	1	0	1	1	0	0	1	2	0	3	1	0	2	2	5	0	0	0	0	2	4	1	1	2	2	0	0
P15559-3;P15559-2;P15559	P15559-3;P15559-2;P15559	4;4;4	4;4;4	4;4;4	NAD(P)H dehydrogenase [quinone] 1	NQO1	sp|P15559-3|NQO1_HUMAN Isoform 3 of NAD(P)H dehydrogenase [quinone] 1 OS=Homo sapiens OX=9606 GN=NQO1;sp|P15559-2|NQO1_HUMAN Isoform 2 of NAD(P)H dehydrogenase [quinone] 1 OS=Homo sapiens OX=9606 GN=NQO1;sp|P15559|NQO1_HUMAN NAD(P)H dehydrogenase [quinone]	3	4	4	4	0	0	1	2	0	1	1	1	1	1	3	1	2	1	2	3	2	2	2	1	2	1	3	3	2	4	1	1	1	2	2	2	0	1	1	2	0	0
P15814	P15814	2	2	2	Immunoglobulin lambda-like polypeptide 1	IGLL1	sp|P15814|IGLL1_HUMAN Immunoglobulin lambda-like polypeptide 1 OS=Homo sapiens OX=9606 GN=IGLL1 PE=1 SV=1	1	2	2	2	2	0	1	1	0	1	1	1	1	1	1	0	1	0	0	0	0	0	1	1	2	1	1	1	1	1	0	0	1	1	0	0	1	1	1	1	0	0
P15822	P15822	5	5	5	Zinc finger protein 40	HIVEP1	sp|P15822|ZEP1_HUMAN Zinc finger protein 40 OS=Homo sapiens OX=9606 GN=HIVEP1 PE=1 SV=3	1	5	5	5	1	0	1	0	1	0	0	0	0	0	1	0	0	1	1	0	0	0	1	0	0	1	1	1	0	0	0	0	0	0	0	0	1	0	1	0	0	0
P15880	P15880	4	4	4	40S ribosomal protein S2	RPS2	sp|P15880|RS2_HUMAN 40S ribosomal protein S2 OS=Homo sapiens OX=9606 GN=RPS2 PE=1 SV=2	1	4	4	4	2	1	2	4	3	4	2	2	1	3	3	1	1	3	3	0	2	2	2	2	2	2	3	3	3	2	2	2	2	1	3	4	1	2	2	3	2	1
P15924;P15924-3;P15924-2	P15924;P15924-3;P15924-2	50;45;43	50;45;43	50;45;43	Desmoplakin	DSP	sp|P15924|DESP_HUMAN Desmoplakin OS=Homo sapiens OX=9606 GN=DSP PE=1 SV=3;sp|P15924-3|DESP_HUMAN Isoform DSPIa of Desmoplakin OS=Homo sapiens OX=9606 GN=DSP;sp|P15924-2|DESP_HUMAN Isoform DPII of Desmoplakin OS=Homo sapiens OX=9606 GN=DSP	3	50	50	50	15	13	19	26	13	15	7	10	9	18	18	10	8	19	22	21	22	14	13	18	28	9	15	14	17	20	7	9	15	12	21	20	15	17	23	21	2	3
P15941-7;P15941-11;P15941-8;P15941-4;P15941-3;P15941;P15941-2;P15941-17;P15941-15;P15941-6;P15941-12;P15941-16;P15941-9;P15941-10	P15941-7;P15941-11;P15941-8;P15941-4;P15941-3;P15941;P15941-2;P15941-17;P15941-15;P15941-6	5;5;5;5;5;5;5;4;3;3;2;2;2;2	5;5;5;5;5;5;5;4;3;3;2;2;2;2	2;2;2;2;2;2;2;1;2;2;2;2;2;2	Mucin-1;Mucin-1 subunit alpha;Mucin-1 subunit beta	MUC1	sp|P15941-7|MUC1_HUMAN Isoform Y of Mucin-1 OS=Homo sapiens OX=9606 GN=MUC1;sp|P15941-11|MUC1_HUMAN Isoform Y-LSP of Mucin-1 OS=Homo sapiens OX=9606 GN=MUC1;sp|P15941-8|MUC1_HUMAN Isoform 8 of Mucin-1 OS=Homo sapiens OX=9606 GN=MUC1;sp|P15941-4|MUC1_HUMAN	14	5	5	2	2	1	1	3	2	1	3	1	2	2	1	1	0	1	2	2	4	1	3	3	4	1	1	3	4	3	1	0	1	1	1	1	1	1	1	1	1	0
P16035	P16035	1	1	1	Metalloproteinase inhibitor 2	TIMP2	sp|P16035|TIMP2_HUMAN Metalloproteinase inhibitor 2 OS=Homo sapiens OX=9606 GN=TIMP2 PE=1 SV=2	1	1	1	1	0	0	0	0	0	0	0	0	0	0	0	0	0	0	0	0	1	0	0	0	0	0	0	0	0	0	0	0	0	0	0	0	0	0	0	0	1	0
P16070;P16070-18;P16070-5;P16070-7;P16070-3;P16070-6;P16070-4;P16070-17;P16070-8;P16070-16;P16070-10;P16070-11;P16070-13;P16070-14;P16070-12;P16070-9;P16070-15	P16070;P16070-18;P16070-5;P16070-7;P16070-3;P16070-6;P16070-4;P16070-17;P16070-8;P16070-16;P16070-10;P16070-11;P16070-13;P16070-14;P16070-12;P16070-9;P16070-15	3;3;3;3;3;3;3;3;3;3;3;3;3;3;3;2;2	3;3;3;3;3;3;3;3;3;3;3;3;3;3;3;2;2	3;3;3;3;3;3;3;3;3;3;3;3;3;3;3;2;2	CD44 antigen	CD44	sp|P16070|CD44_HUMAN CD44 antigen OS=Homo sapiens OX=9606 GN=CD44 PE=1 SV=3;sp|P16070-18|CD44_HUMAN Isoform 18 of CD44 antigen OS=Homo sapiens OX=9606 GN=CD44;sp|P16070-5|CD44_HUMAN Isoform 5 of CD44 antigen OS=Homo sapiens OX=9606 GN=CD44;sp|P16070-7|CD44	17	3	3	3	2	1	2	2	1	2	1	0	0	1	3	0	1	1	2	0	1	0	1	1	1	1	0	1	2	3	1	1	1	0	1	2	0	1	1	2	1	1
P16083	P16083	2	2	2	Ribosyldihydronicotinamide dehydrogenase [quinone]	NQO2	sp|P16083|NQO2_HUMAN Ribosyldihydronicotinamide dehydrogenase [quinone] OS=Homo sapiens OX=9606 GN=NQO2 PE=1 SV=5	1	2	2	2	0	0	1	1	1	0	1	1	1	1	0	1	0	1	1	0	0	1	0	0	1	0	1	2	1	1	0	0	0	0	0	0	1	1	1	0	0	0
P16104;Q96QV6;Q8IUE6	P16104;Q96QV6;Q8IUE6	5;4;3	1;1;1	1;1;1	Histone H2AX;Histone H2A type 1-A;Histone H2A type 2-B	H2AFX;HIST1H2AA;HIST2H2AB	sp|P16104|H2AX_HUMAN Histone H2AX OS=Homo sapiens OX=9606 GN=H2AX PE=1 SV=2;sp|Q96QV6|H2A1A_HUMAN Histone H2A type 1-A OS=Homo sapiens OX=9606 GN=H2AC1 PE=1 SV=3;sp|Q8IUE6|H2A2B_HUMAN Histone H2A type 2-B OS=Homo sapiens OX=9606 GN=H2AC21 PE=1 SV=3	3	5	1	1	2	3	2	2	4	4	4	3	2	2	3	2	2	3	3	3	2	3	3	4	3	3	2	2	2	3	2	2	2	1	3	3	2	2	3	2	2	2
P16144-4;P16144-2;P16144-3;P16144;P16144-5	P16144-4;P16144-2;P16144-3;P16144	3;3;3;3;1	3;3;3;3;1	3;3;3;3;1	Integrin beta-4	ITGB4	sp|P16144-4|ITB4_HUMAN Isoform Beta-4D of Integrin beta-4 OS=Homo sapiens OX=9606 GN=ITGB4;sp|P16144-2|ITB4_HUMAN Isoform Beta-4A of Integrin beta-4 OS=Homo sapiens OX=9606 GN=ITGB4;sp|P16144-3|ITB4_HUMAN Isoform Beta-4B of Integrin beta-4 OS=Homo sapiens	5	3	3	3	0	0	0	1	1	1	0	0	0	0	0	0	0	0	0	0	0	0	1	0	1	0	0	0	0	0	0	0	1	0	0	0	0	0	1	0	0	0
P16152;P16152-2	P16152;P16152-2	13;7	13;7	11;5	Carbonyl reductase [NADPH] 1	CBR1	sp|P16152|CBR1_HUMAN Carbonyl reductase [NADPH] 1 OS=Homo sapiens OX=9606 GN=CBR1 PE=1 SV=3;sp|P16152-2|CBR1_HUMAN Isoform 2 of Carbonyl reductase [NADPH] 1 OS=Homo sapiens OX=9606 GN=CBR1	2	13	13	11	8	9	7	9	8	8	7	9	9	8	8	6	8	10	10	9	9	7	7	8	9	6	7	8	8	8	8	8	9	10	8	7	8	10	8	8	6	6
P16219	P16219	5	5	5	Short-chain specific acyl-CoA dehydrogenase, mitochondrial	ACADS	sp|P16219|ACADS_HUMAN Short-chain specific acyl-CoA dehydrogenase, mitochondrial OS=Homo sapiens OX=9606 GN=ACADS PE=1 SV=1	1	5	5	5	0	0	2	1	1	2	1	1	0	1	1	0	0	1	0	1	0	1	1	0	1	0	1	3	2	3	0	1	0	0	1	1	0	1	1	2	0	0
P16401	P16401	4	4	4	Histone H1.5	HIST1H1B	sp|P16401|H15_HUMAN Histone H1.5 OS=Homo sapiens OX=9606 GN=H1-5 PE=1 SV=3	1	4	4	4	1	1	2	2	1	2	1	1	1	1	2	0	0	1	3	1	2	2	2	2	3	1	1	2	1	1	0	0	0	2	2	3	1	1	1	2	1	2
P16402	P16402	3	1	1	Histone H1.3	HIST1H1D	sp|P16402|H13_HUMAN Histone H1.3 OS=Homo sapiens OX=9606 GN=H1-3 PE=1 SV=2	1	3	1	1	2	2	2	2	2	2	2	2	1	2	1	1	0	2	2	0	0	2	2	2	2	2	2	2	2	2	2	2	2	0	1	1	2	2	2	2	2	0
P16403;Q02539	P16403	4;1	4;1	2;0	Histone H1.2	HIST1H1C	sp|P16403|H12_HUMAN Histone H1.2 OS=Homo sapiens OX=9606 GN=H1-2 PE=1 SV=2	2	4	4	2	2	2	2	3	3	2	3	2	2	2	1	1	1	3	3	1	1	3	3	2	3	2	2	3	3	3	2	3	2	1	2	2	1	3	3	3	2	0
P16422	P16422	2	2	2	Epithelial cell adhesion molecule	EPCAM	sp|P16422|EPCAM_HUMAN Epithelial cell adhesion molecule OS=Homo sapiens OX=9606 GN=EPCAM PE=1 SV=2	1	2	2	2	0	0	1	2	1	1	0	0	1	1	1	0	0	0	1	0	0	1	1	1	1	1	0	1	0	2	0	1	0	1	0	1	0	0	1	1	0	0
P16435	P16435	5	5	5	NADPH--cytochrome P450 reductase	POR	sp|P16435|NCPR_HUMAN NADPH--cytochrome P450 reductase OS=Homo sapiens OX=9606 GN=POR PE=1 SV=2	1	5	5	5	0	1	1	1	1	1	1	1	0	0	1	0	0	2	0	0	0	1	1	2	1	0	2	2	2	1	0	0	0	1	0	2	2	1	2	1	0	0
P16455	P16455	1	1	1	Methylated-DNA--protein-cysteine methyltransferase	MGMT	sp|P16455|MGMT_HUMAN Methylated-DNA--protein-cysteine methyltransferase OS=Homo sapiens OX=9606 GN=MGMT PE=1 SV=1	1	1	1	1	0	0	0	0	0	0	0	0	0	0	0	0	0	0	0	0	0	0	0	0	0	0	0	0	0	0	0	0	0	0	0	0	0	0	0	0	0	0
P16615-5;P16615-2;P16615-3;P16615;P16615-4;O14983-3;O14983-2;O14983	P16615-5;P16615-2;P16615-3;P16615;P16615-4	10;10;10;10;9;4;4;4	10;10;10;10;9;4;4;4	7;7;7;7;6;2;2;2	Sarcoplasmic/endoplasmic reticulum calcium ATPase 2	ATP2A2	sp|P16615-5|AT2A2_HUMAN Isoform 5 of Sarcoplasmic/endoplasmic reticulum calcium ATPase 2 OS=Homo sapiens OX=9606 GN=ATP2A2;sp|P16615-2|AT2A2_HUMAN Isoform 2 of Sarcoplasmic/endoplasmic reticulum calcium ATPase 2 OS=Homo sapiens OX=9606 GN=ATP2A2;sp|P16615-	8	10	10	7	3	2	5	3	5	4	4	3	1	2	4	0	0	3	3	3	3	3	4	6	5	4	2	5	5	7	1	0	2	3	3	3	2	3	5	3	0	1
P16930;P16930-2	P16930;P16930-2	3;2	3;2	3;2	Fumarylacetoacetase	FAH	sp|P16930|FAAA_HUMAN Fumarylacetoacetase OS=Homo sapiens OX=9606 GN=FAH PE=1 SV=2;sp|P16930-2|FAAA_HUMAN Isoform 2 of Fumarylacetoacetase OS=Homo sapiens OX=9606 GN=FAH	2	3	3	3	0	1	0	2	1	0	0	0	1	1	1	0	0	1	1	0	1	0	1	0	2	0	1	1	2	2	0	0	1	1	1	2	0	1	0	3	0	0
P16989-2;P16989-3;P16989	P16989-2;P16989-3;P16989	5;4;4	5;4;4	4;3;3	Y-box-binding protein 3	YBX3	sp|P16989-2|YBOX3_HUMAN Isoform 2 of Y-box-binding protein 3 OS=Homo sapiens OX=9606 GN=YBX3;sp|P16989-3|YBOX3_HUMAN Isoform 3 of Y-box-binding protein 3 OS=Homo sapiens OX=9606 GN=YBX3;sp|P16989|YBOX3_HUMAN Y-box-binding protein 3 OS=Homo sapiens OX=9606	3	5	5	4	1	1	1	1	1	2	2	0	2	1	2	0	0	2	3	1	1	1	2	2	1	1	1	1	1	2	1	0	1	1	1	2	1	1	1	1	0	0
P17050	P17050	4	4	4	Alpha-N-acetylgalactosaminidase	NAGA	sp|P17050|NAGAB_HUMAN Alpha-N-acetylgalactosaminidase OS=Homo sapiens OX=9606 GN=NAGA PE=1 SV=2	1	4	4	4	1	0	0	0	0	1	1	0	0	1	2	0	1	1	2	0	0	0	0	0	0	0	1	2	1	1	0	0	0	0	0	0	0	0	0	1	0	0
P17174;P17174-2	P17174;P17174-2	9;8	9;8	9;8	Aspartate aminotransferase, cytoplasmic	GOT1	sp|P17174|AATC_HUMAN Aspartate aminotransferase, cytoplasmic OS=Homo sapiens OX=9606 GN=GOT1 PE=1 SV=3;sp|P17174-2|AATC_HUMAN Isoform 2 of Aspartate aminotransferase, cytoplasmic OS=Homo sapiens OX=9606 GN=GOT1	2	9	9	9	3	3	4	4	2	4	3	2	2	3	2	2	2	3	4	3	1	4	3	5	6	2	1	5	5	5	2	2	4	2	3	3	4	4	4	5	1	1
P17213	P17213	12	12	12	Bactericidal permeability-increasing protein	BPI	sp|P17213|BPI_HUMAN Bactericidal permeability-increasing protein OS=Homo sapiens OX=9606 GN=BPI PE=1 SV=4	1	12	12	12	1	2	3	3	4	1	3	4	3	1	2	0	0	3	3	5	6	4	2	3	4	2	3	0	0	0	0	0	1	2	1	0	3	2	5	6	2	2
P17301	P17301	8	8	8	Integrin alpha-2	ITGA2	sp|P17301|ITA2_HUMAN Integrin alpha-2 OS=Homo sapiens OX=9606 GN=ITGA2 PE=1 SV=1	1	8	8	8	1	0	0	1	0	0	2	1	1	1	1	0	0	0	1	0	0	0	0	1	1	1	0	3	3	3	0	1	0	0	2	2	0	0	1	1	0	0
P17612-2;P17612;P22694-10;P22694-4;P22694-3;P22694;P22694-5;P22694-7;P22694-6;P22694-9;P22694-2	P17612-2;P17612	3;3;1;1;1;1;1;1;1;1;1	3;3;1;1;1;1;1;1;1;1;1	3;3;1;1;1;1;1;1;1;1;1	cAMP-dependent protein kinase catalytic subunit alpha	PRKACA	sp|P17612-2|KAPCA_HUMAN Isoform 2 of cAMP-dependent protein kinase catalytic subunit alpha OS=Homo sapiens OX=9606 GN=PRKACA;sp|P17612|KAPCA_HUMAN cAMP-dependent protein kinase catalytic subunit alpha OS=Homo sapiens OX=9606 GN=PRKACA PE=1 SV=2	11	3	3	3	0	0	0	1	0	1	1	0	0	0	0	0	0	0	0	0	0	0	0	0	1	0	0	1	0	0	0	0	0	0	0	1	0	0	0	1	0	0
P17655;P17655-2	P17655;P17655-2	26;23	26;23	26;23	Calpain-2 catalytic subunit	CAPN2	sp|P17655|CAN2_HUMAN Calpain-2 catalytic subunit OS=Homo sapiens OX=9606 GN=CAPN2 PE=1 SV=6;sp|P17655-2|CAN2_HUMAN Isoform 2 of Calpain-2 catalytic subunit OS=Homo sapiens OX=9606 GN=CAPN2	2	26	26	26	10	10	12	12	11	12	10	11	7	9	10	8	6	10	15	7	6	11	13	8	14	7	14	12	11	10	3	5	8	9	13	12	10	12	11	11	3	7
P17812;P17812-2	P17812;P17812-2	15;10	15;10	15;10	CTP synthase 1	CTPS1	sp|P17812|PYRG1_HUMAN CTP synthase 1 OS=Homo sapiens OX=9606 GN=CTPS1 PE=1 SV=2;sp|P17812-2|PYRG1_HUMAN Isoform 2 of CTP synthase 1 OS=Homo sapiens OX=9606 GN=CTPS1	2	15	15	15	6	1	6	8	8	7	7	5	9	6	7	2	2	8	8	2	4	6	9	3	9	2	2	10	10	9	2	1	7	3	8	7	2	3	6	7	2	1
P17844-2;P17844	P17844-2;P17844	10;10	6;6	6;6	Probable ATP-dependent RNA helicase DDX5	DDX5	sp|P17844-2|DDX5_HUMAN Isoform 2 of Probable ATP-dependent RNA helicase DDX5 OS=Homo sapiens OX=9606 GN=DDX5;sp|P17844|DDX5_HUMAN Probable ATP-dependent RNA helicase DDX5 OS=Homo sapiens OX=9606 GN=DDX5 PE=1 SV=1	2	10	6	6	2	1	3	3	4	2	2	5	1	2	1	0	0	3	3	1	4	3	2	3	4	1	2	4	7	3	1	2	2	3	3	4	3	1	7	2	1	0
P17858;P17858-2	P17858;P17858-2	20;19	20;19	18;18	ATP-dependent 6-phosphofructokinase, liver type	PFKL	sp|P17858|PFKAL_HUMAN ATP-dependent 6-phosphofructokinase, liver type OS=Homo sapiens OX=9606 GN=PFKL PE=1 SV=6;sp|P17858-2|PFKAL_HUMAN Isoform 2 of ATP-dependent 6-phosphofructokinase, liver type OS=Homo sapiens OX=9606 GN=PFKL	2	20	20	18	13	13	9	14	12	16	8	10	11	11	12	9	8	14	15	9	14	9	13	11	15	6	11	14	15	12	8	10	11	13	12	13	10	13	13	13	4	6
P17900	P17900	2	2	2	Ganglioside GM2 activator;Ganglioside GM2 activator isoform short	GM2A	sp|P17900|SAP3_HUMAN Ganglioside GM2 activator OS=Homo sapiens OX=9606 GN=GM2A PE=1 SV=4	1	2	2	2	0	0	0	1	0	1	0	0	0	1	0	0	0	0	0	0	0	0	0	0	0	0	0	0	0	0	0	0	0	0	0	0	0	0	0	0	0	0
P17931	P17931	7	7	7	Galectin-3	LGALS3	sp|P17931|LEG3_HUMAN Galectin-3 OS=Homo sapiens OX=9606 GN=LGALS3 PE=1 SV=5	1	7	7	7	5	3	4	5	3	4	4	3	5	4	4	3	4	4	4	5	5	4	4	4	5	3	3	4	4	3	3	3	6	6	5	5	4	4	4	5	3	3
P17936;P17936-2	P17936;P17936-2	3;3	3;3	3;3	Insulin-like growth factor-binding protein 3	IGFBP3	sp|P17936|IBP3_HUMAN Insulin-like growth factor-binding protein 3 OS=Homo sapiens OX=9606 GN=IGFBP3 PE=1 SV=2;sp|P17936-2|IBP3_HUMAN Isoform 2 of Insulin-like growth factor-binding protein 3 OS=Homo sapiens OX=9606 GN=IGFBP3	2	3	3	3	0	0	0	1	0	0	0	0	0	0	0	0	0	0	0	0	0	1	0	0	0	0	0	0	1	1	0	0	0	0	0	0	0	0	1	1	0	0
P17980	P17980	10	10	10	26S protease regulatory subunit 6A	PSMC3	sp|P17980|PRS6A_HUMAN 26S proteasome regulatory subunit 6A OS=Homo sapiens OX=9606 GN=PSMC3 PE=1 SV=3	1	10	10	10	2	3	3	2	2	4	3	3	2	5	4	2	2	3	4	4	3	3	3	4	5	2	3	4	5	3	3	3	3	2	6	4	3	4	3	3	1	2
P17987	P17987	19	19	19	T-complex protein 1 subunit alpha	TCP1	sp|P17987|TCPA_HUMAN T-complex protein 1 subunit alpha OS=Homo sapiens OX=9606 GN=TCP1 PE=1 SV=1	1	19	19	19	7	4	5	8	5	5	4	4	3	8	7	6	3	6	7	4	4	5	6	6	9	2	3	5	9	13	4	5	5	9	7	9	6	4	4	8	3	4
P18031	P18031	6	6	6	Tyrosine-protein phosphatase non-receptor type 1	PTPN1	sp|P18031|PTN1_HUMAN Tyrosine-protein phosphatase non-receptor type 1 OS=Homo sapiens OX=9606 GN=PTPN1 PE=1 SV=1	1	6	6	6	0	0	1	0	2	0	1	0	0	0	0	0	0	0	0	0	0	0	1	1	0	0	0	2	3	0	0	0	0	0	0	0	0	0	0	0	0	0
P18065	P18065	2	2	2	Insulin-like growth factor-binding protein 2	IGFBP2	sp|P18065|IBP2_HUMAN Insulin-like growth factor-binding protein 2 OS=Homo sapiens OX=9606 GN=IGFBP2 PE=1 SV=2	1	2	2	2	0	0	0	1	0	0	0	1	0	2	0	0	0	1	0	0	0	0	0	0	1	0	0	0	1	1	0	0	0	0	0	0	0	0	1	1	0	0
P18085	P18085	9	5	5	ADP-ribosylation factor 4	ARF4	sp|P18085|ARF4_HUMAN ADP-ribosylation factor 4 OS=Homo sapiens OX=9606 GN=ARF4 PE=1 SV=3	1	9	5	5	5	5	4	6	5	5	6	4	3	5	5	4	3	4	7	3	4	6	4	6	5	3	6	5	5	6	2	3	4	3	4	4	4	7	3	2	2	1
P18124	P18124	5	5	5	60S ribosomal protein L7	RPL7	sp|P18124|RL7_HUMAN 60S ribosomal protein L7 OS=Homo sapiens OX=9606 GN=RPL7 PE=1 SV=1	1	5	5	5	3	2	1	3	3	2	2	2	3	2	3	2	1	4	3	3	2	3	2	3	3	2	2	1	2	3	3	3	2	1	4	3	3	3	2	3	3	1
P18206;P18206-2;P18206-3	P18206;P18206-2	33;33;7	33;33;7	33;33;7	Vinculin	VCL	sp|P18206|VINC_HUMAN Vinculin OS=Homo sapiens OX=9606 GN=VCL PE=1 SV=4;sp|P18206-2|VINC_HUMAN Isoform 1 of Vinculin OS=Homo sapiens OX=9606 GN=VCL	3	33	33	33	14	9	11	13	13	11	10	11	11	16	17	8	9	14	11	9	10	10	11	14	16	9	7	14	13	14	7	8	16	12	15	13	15	12	13	9	6	7
P18283	P18283	3	3	3	Glutathione peroxidase 2	GPX2	sp|P18283|GPX2_HUMAN Glutathione peroxidase 2 OS=Homo sapiens OX=9606 GN=GPX2 PE=1 SV=3	1	3	3	3	0	0	0	0	0	0	0	0	0	0	0	0	0	0	0	0	0	2	1	0	0	0	0	2	0	0	0	0	0	0	0	1	0	0	0	0	0	0
P18428	P18428	5	5	5	Lipopolysaccharide-binding protein	LBP	sp|P18428|LBP_HUMAN Lipopolysaccharide-binding protein OS=Homo sapiens OX=9606 GN=LBP PE=1 SV=3	1	5	5	5	1	2	1	4	1	2	1	1	0	0	0	0	0	0	0	0	0	0	0	1	2	0	0	2	1	2	0	0	0	0	0	1	1	0	1	2	0	0
P18440	P18440	1	1	1	Arylamine N-acetyltransferase 1	NAT1	sp|P18440|ARY1_HUMAN Arylamine N-acetyltransferase 1 OS=Homo sapiens OX=9606 GN=NAT1 PE=1 SV=2	1	1	1	1	0	0	0	0	0	0	0	0	0	0	0	0	0	0	0	0	0	0	0	0	0	0	0	0	0	0	0	0	0	0	0	0	0	0	0	0	0	0
P18510-3	P18510-3	8	8	2	Interleukin-1 receptor antagonist protein	IL1RN	sp|P18510-3|IL1RA_HUMAN Isoform 3 of Interleukin-1 receptor antagonist protein OS=Homo sapiens OX=9606 GN=IL1RN	1	8	8	2	3	2	4	5	4	4	3	4	6	4	6	4	5	5	6	1	3	2	2	4	5	3	4	5	5	4	2	0	4	4	5	5	6	5	4	4	3	2
P18621-3;P18621;P18621-2	P18621-3;P18621;P18621-2	5;5;3	5;5;3	5;5;3	60S ribosomal protein L17	RPL17	sp|P18621-3|RL17_HUMAN Isoform 3 of 60S ribosomal protein L17 OS=Homo sapiens OX=9606 GN=RPL17;sp|P18621|RL17_HUMAN 60S ribosomal protein L17 OS=Homo sapiens OX=9606 GN=RPL17 PE=1 SV=3;sp|P18621-2|RL17_HUMAN Isoform 2 of 60S ribosomal protein L17 OS=Homo s	3	5	5	5	0	1	1	1	0	0	0	1	0	1	1	0	1	1	2	1	1	0	1	2	1	0	0	2	2	2	0	1	0	0	2	2	0	1	0	0	0	0
P18669;Q8N0Y7;P15259	P18669	14;4;1	14;4;1	14;4;1	Phosphoglycerate mutase 1	PGAM1	sp|P18669|PGAM1_HUMAN Phosphoglycerate mutase 1 OS=Homo sapiens OX=9606 GN=PGAM1 PE=1 SV=2	3	14	14	14	7	7	8	9	9	7	8	7	10	9	9	7	7	7	9	7	8	11	9	9	9	7	7	11	11	10	8	7	8	6	9	10	7	7	9	8	7	6
P18754;P18754-2	P18754;P18754-2	6;6	6;6	6;6	Regulator of chromosome condensation	RCC1	sp|P18754|RCC1_HUMAN Regulator of chromosome condensation OS=Homo sapiens OX=9606 GN=RCC1 PE=1 SV=1;sp|P18754-2|RCC1_HUMAN Isoform 2 of Regulator of chromosome condensation OS=Homo sapiens OX=9606 GN=RCC1	2	6	6	6	1	0	0	1	0	1	0	0	0	0	0	0	0	0	1	0	0	1	1	1	1	0	1	1	2	1	0	0	0	0	0	1	0	0	2	2	0	0
P18827	P18827	1	1	1	Syndecan-1	SDC1	sp|P18827|SDC1_HUMAN Syndecan-1 OS=Homo sapiens OX=9606 GN=SDC1 PE=1 SV=3	1	1	1	1	0	0	0	1	0	1	0	0	0	0	0	0	0	0	1	0	0	0	0	0	1	0	1	0	0	1	0	1	1	0	0	1	0	0	0	0	0	0
P19012;CON__P19012;P19012-2	P19012;CON__P19012;P19012-2	18;17;11	9;8;6	7;6;4	Keratin, type I cytoskeletal 15	KRT15	sp|P19012|K1C15_HUMAN Keratin, type I cytoskeletal 15 OS=Homo sapiens OX=9606 GN=KRT15 PE=1 SV=3;;sp|P19012-2|K1C15_HUMAN Isoform 2 of Keratin, type I cytoskeletal 15 OS=Homo sapiens OX=9606 GN=KRT15	3	18	9	7	7	6	10	14	9	11	9	11	11	9	8	5	5	13	14	6	8	11	12	13	14	8	10	12	12	12	5	7	12	11	9	13	7	5	12	12	4	4
P19021-2;P19021-4;P19021-3;P19021-6;P19021;P19021-5	P19021-2;P19021-4;P19021-3;P19021-6;P19021;P19021-5	5;5;5;5;5;5	5;5;5;5;5;5	5;5;5;5;5;5	Peptidyl-glycine alpha-amidating monooxygenase;Peptidylglycine alpha-hydroxylating monooxygenase;Peptidyl-alpha-hydroxyglycine alpha-amidating lyase	PAM	sp|P19021-2|AMD_HUMAN Isoform 2 of Peptidyl-glycine alpha-amidating monooxygenase OS=Homo sapiens OX=9606 GN=PAM;sp|P19021-4|AMD_HUMAN Isoform 4 of Peptidyl-glycine alpha-amidating monooxygenase OS=Homo sapiens OX=9606 GN=PAM;sp|P19021-3|AMD_HUMAN Isoform	6	5	5	5	3	1	3	1	3	2	0	0	0	1	1	1	0	1	1	1	1	2	1	2	2	1	1	0	0	1	0	1	0	1	0	0	2	2	3	2	0	3
P19338	P19338	8	8	8	Nucleolin	NCL	sp|P19338|NUCL_HUMAN Nucleolin OS=Homo sapiens OX=9606 GN=NCL PE=1 SV=3	1	8	8	8	3	2	3	4	5	4	3	4	3	3	2	0	0	5	3	0	2	3	1	5	4	2	3	3	5	5	1	2	1	1	2	4	1	3	4	4	2	0
P19367-4;P19367-2;P19367;P19367-3	P19367-4;P19367-2;P19367;P19367-3	18;18;18;18	18;18;18;18	16;16;16;16	Hexokinase-1	HK1	sp|P19367-4|HXK1_HUMAN Isoform 4 of Hexokinase-1 OS=Homo sapiens OX=9606 GN=HK1;sp|P19367-2|HXK1_HUMAN Isoform 2 of Hexokinase-1 OS=Homo sapiens OX=9606 GN=HK1;sp|P19367|HXK1_HUMAN Hexokinase-1 OS=Homo sapiens OX=9606 GN=HK1 PE=1 SV=3;sp|P19367-3|HXK1_HUMA	4	18	18	16	1	1	5	5	4	5	2	3	2	3	3	0	1	3	5	2	1	7	5	6	9	1	6	5	7	9	0	0	0	0	5	6	1	3	6	4	0	0
P19404	P19404	5	5	5	NADH dehydrogenase [ubiquinone] flavoprotein 2, mitochondrial	NDUFV2	sp|P19404|NDUV2_HUMAN NADH dehydrogenase [ubiquinone] flavoprotein 2, mitochondrial OS=Homo sapiens OX=9606 GN=NDUFV2 PE=1 SV=2	1	5	5	5	1	0	1	0	0	3	0	0	0	0	0	0	0	0	0	0	0	1	1	0	1	0	0	0	1	1	0	0	0	0	0	1	0	0	1	0	0	0
P19525-2;P19525	P19525-2;P19525	4;4	4;4	4;4	Interferon-induced, double-stranded RNA-activated protein kinase	EIF2AK2	sp|P19525-2|E2AK2_HUMAN Isoform 2 of Interferon-induced, double-stranded RNA-activated protein kinase OS=Homo sapiens OX=9606 GN=EIF2AK2;sp|P19525|E2AK2_HUMAN Interferon-induced, double-stranded RNA-activated protein kinase OS=Homo sapiens OX=9606 GN=EIF2A	2	4	4	4	1	0	1	0	0	0	0	0	0	1	0	0	0	0	0	0	0	0	0	1	0	0	0	1	1	1	0	0	0	0	0	0	0	0	1	0	0	0
P19652	P19652	9	7	7	Alpha-1-acid glycoprotein 2	ORM2	sp|P19652|A1AG2_HUMAN Alpha-1-acid glycoprotein 2 OS=Homo sapiens OX=9606 GN=ORM2 PE=1 SV=2	1	9	7	7	6	4	6	7	4	3	3	2	4	3	2	2	1	3	5	1	2	2	2	1	4	2	5	6	6	5	2	2	4	5	5	7	3	2	5	5	2	1
P19784	P19784	5	5	5	Casein kinase II subunit alpha	CSNK2A2	sp|P19784|CSK22_HUMAN Casein kinase II subunit alpha OS=Homo sapiens OX=9606 GN=CSNK2A2 PE=1 SV=1	1	5	5	5	0	0	0	0	0	1	0	0	0	0	0	0	0	0	0	0	0	0	1	0	1	0	0	1	0	1	0	0	0	0	0	1	0	0	0	0	0	0
P19823;CON__Q9TRI1	P19823	15;5	15;5	15;5	Inter-alpha-trypsin inhibitor heavy chain H2	ITIH2	sp|P19823|ITIH2_HUMAN Inter-alpha-trypsin inhibitor heavy chain H2 OS=Homo sapiens OX=9606 GN=ITIH2 PE=1 SV=2	2	15	15	15	9	5	12	11	9	10	9	11	8	5	2	2	4	7	8	1	2	4	6	6	10	7	6	10	13	10	3	1	9	9	9	10	5	5	11	11	3	1
P19827;P19827-2;P19827-3;CON__Q0VCM5	P19827;P19827-2;P19827-3	13;10;9;1	13;10;9;1	13;10;9;1	Inter-alpha-trypsin inhibitor heavy chain H1	ITIH1	sp|P19827|ITIH1_HUMAN Inter-alpha-trypsin inhibitor heavy chain H1 OS=Homo sapiens OX=9606 GN=ITIH1 PE=1 SV=3;sp|P19827-2|ITIH1_HUMAN Isoform 2 of Inter-alpha-trypsin inhibitor heavy chain H1 OS=Homo sapiens OX=9606 GN=ITIH1;sp|P19827-3|ITIH1_HUMAN Isoform	4	13	13	13	5	3	10	9	7	7	7	7	4	1	2	1	3	4	7	0	1	4	5	5	6	5	4	6	8	7	3	2	7	3	7	6	7	6	8	6	2	1
P19838-2;P19838;P19838-3	P19838-2;P19838;P19838-3	3;3;2	3;3;2	3;3;2	Nuclear factor NF-kappa-B p105 subunit;Nuclear factor NF-kappa-B p50 subunit	NFKB1	sp|P19838-2|NFKB1_HUMAN Isoform 2 of Nuclear factor NF-kappa-B p105 subunit OS=Homo sapiens OX=9606 GN=NFKB1;sp|P19838|NFKB1_HUMAN Nuclear factor NF-kappa-B p105 subunit OS=Homo sapiens OX=9606 GN=NFKB1 PE=1 SV=2;sp|P19838-3|NFKB1_HUMAN Isoform 3 of Nuclea	3	3	3	3	0	1	0	1	0	1	1	0	0	1	1	0	0	1	2	0	0	1	1	1	1	0	0	1	1	1	0	0	1	0	1	1	0	0	0	1	0	1
P19878-2;P19878-4;P19878-3;P19878	P19878-2;P19878-4;P19878-3;P19878	4;4;4;4	4;4;4;4	4;4;4;4	Neutrophil cytosol factor 2	NCF2	sp|P19878-2|NCF2_HUMAN Isoform 2 of Neutrophil cytosol factor 2 OS=Homo sapiens OX=9606 GN=NCF2;sp|P19878-4|NCF2_HUMAN Isoform 4 of Neutrophil cytosol factor 2 OS=Homo sapiens OX=9606 GN=NCF2;sp|P19878-3|NCF2_HUMAN Isoform 3 of Neutrophil cytosol factor 2	4	4	4	4	0	0	1	1	1	1	1	2	0	2	2	0	0	0	0	0	0	1	2	0	2	0	0	0	0	0	0	0	1	0	0	0	0	0	1	2	0	0
P19957	P19957	2	2	2	Elafin	PI3	sp|P19957|ELAF_HUMAN Elafin OS=Homo sapiens OX=9606 GN=PI3 PE=1 SV=3	1	2	2	2	0	0	0	0	0	0	0	0	0	0	0	0	0	0	0	0	1	0	0	0	0	0	1	0	0	0	0	0	0	0	0	0	0	0	0	0	0	0
P19971;P19971-2	P19971;P19971-2	19;17	19;17	19;17	Thymidine phosphorylase	TYMP	sp|P19971|TYPH_HUMAN Thymidine phosphorylase OS=Homo sapiens OX=9606 GN=TYMP PE=1 SV=2;sp|P19971-2|TYPH_HUMAN Isoform 2 of Thymidine phosphorylase OS=Homo sapiens OX=9606 GN=TYMP	2	19	19	19	10	9	9	9	10	11	7	8	3	9	7	5	7	7	10	8	8	10	10	10	11	8	9	14	14	14	6	7	8	5	9	9	8	9	9	10	8	7
P20020-5;P20020-2;P20020-6;P20020;P20020-4;P20020-1;Q01814-4;Q01814-7;Q01814-3;Q01814-6;Q01814-2;Q01814-8;Q01814-5;Q01814	P20020-5;P20020-2;P20020-6;P20020;P20020-4;P20020-1	6;6;6;6;6;6;1;1;1;1;1;1;1;1	3;3;3;3;3;3;0;0;0;0;0;0;0;0	3;3;3;3;3;3;0;0;0;0;0;0;0;0	Plasma membrane calcium-transporting ATPase 1	ATP2B1	sp|P20020-5|AT2B1_HUMAN Isoform E of Plasma membrane calcium-transporting ATPase 1 OS=Homo sapiens OX=9606 GN=ATP2B1;sp|P20020-2|AT2B1_HUMAN Isoform A of Plasma membrane calcium-transporting ATPase 1 OS=Homo sapiens OX=9606 GN=ATP2B1;sp|P20020-6|AT2B1_HUMA	14	6	3	3	2	1	3	2	4	4	2	2	3	2	2	0	0	4	4	1	1	1	3	2	2	2	2	4	3	2	1	1	1	1	2	4	2	0	4	2	0	0
P20036	P20036	1	1	1	HLA class II histocompatibility antigen, DP alpha 1 chain	HLA-DPA1	sp|P20036|DPA1_HUMAN HLA class II histocompatibility antigen, DP alpha 1 chain OS=Homo sapiens OX=9606 GN=HLA-DPA1 PE=1 SV=1	1	1	1	1	0	1	1	1	1	1	0	0	0	0	1	0	0	0	0	0	0	1	1	0	1	0	0	1	1	1	0	0	0	0	0	0	1	0	0	1	0	0
P20042	P20042	8	8	8	Eukaryotic translation initiation factor 2 subunit 2	EIF2S2	sp|P20042|IF2B_HUMAN Eukaryotic translation initiation factor 2 subunit 2 OS=Homo sapiens OX=9606 GN=EIF2S2 PE=1 SV=2	1	8	8	8	3	2	2	1	2	3	2	1	1	2	1	2	0	4	2	0	2	1	5	3	1	2	3	1	2	2	2	0	2	1	2	2	2	1	4	2	1	1
P20061	P20061	9	9	9	Transcobalamin-1	TCN1	sp|P20061|TCO1_HUMAN Transcobalamin-1 OS=Homo sapiens OX=9606 GN=TCN1 PE=1 SV=2	1	9	9	9	7	6	7	8	6	8	6	6	6	6	6	5	6	7	8	9	7	6	7	7	8	6	8	5	6	5	5	7	7	6	6	5	7	7	6	7	5	7
P20073-2;P20073	P20073-2;P20073	10;10	10;10	10;10	Annexin A7	ANXA7	sp|P20073-2|ANXA7_HUMAN Isoform 2 of Annexin A7 OS=Homo sapiens OX=9606 GN=ANXA7;sp|P20073|ANXA7_HUMAN Annexin A7 OS=Homo sapiens OX=9606 GN=ANXA7 PE=1 SV=3	2	10	10	10	5	3	6	7	5	7	5	4	3	7	5	4	4	6	8	3	3	6	4	6	8	3	2	5	5	7	5	4	4	3	6	5	5	6	6	6	3	2
P20160	P20160	4	4	4	Azurocidin	AZU1	sp|P20160|CAP7_HUMAN Azurocidin OS=Homo sapiens OX=9606 GN=AZU1 PE=1 SV=3	1	4	4	4	0	0	1	1	1	0	1	0	0	2	2	0	0	1	1	1	0	3	2	0	0	0	0	0	1	0	0	0	0	0	0	0	0	0	0	0	0	0
P20290-2;P20290	P20290-2;P20290	3;3	3;3	3;3	Transcription factor BTF3	BTF3	sp|P20290-2|BTF3_HUMAN Isoform 2 of Transcription factor BTF3 OS=Homo sapiens OX=9606 GN=BTF3;sp|P20290|BTF3_HUMAN Transcription factor BTF3 OS=Homo sapiens OX=9606 GN=BTF3 PE=1 SV=1	2	3	3	3	0	0	0	0	0	0	0	0	0	0	0	0	0	0	0	0	0	0	0	0	0	0	0	2	1	1	0	0	0	0	1	1	0	0	0	0	0	0
P20292	P20292	2	2	2	Arachidonate 5-lipoxygenase-activating protein	ALOX5AP	sp|P20292|AL5AP_HUMAN Arachidonate 5-lipoxygenase-activating protein OS=Homo sapiens OX=9606 GN=ALOX5AP PE=1 SV=2	1	2	2	2	2	0	1	1	1	0	0	0	0	0	1	0	0	1	0	1	1	2	1	0	1	0	0	0	0	0	0	0	0	1	0	0	0	0	1	1	0	0
P20336	P20336	1	1	1	Ras-related protein Rab-3A	RAB3A	sp|P20336|RAB3A_HUMAN Ras-related protein Rab-3A OS=Homo sapiens OX=9606 GN=RAB3A PE=1 SV=1	1	1	1	1	0	1	0	0	0	1	0	0	0	0	0	0	0	1	1	0	1	0	0	0	0	0	0	0	0	0	0	0	0	0	1	1	0	1	0	1	0	0
P20339-2;P20339	P20339-2;P20339	5;5	5;5	3;3	Ras-related protein Rab-5A	RAB5A	sp|P20339-2|RAB5A_HUMAN Isoform 2 of Ras-related protein Rab-5A OS=Homo sapiens OX=9606 GN=RAB5A;sp|P20339|RAB5A_HUMAN Ras-related protein Rab-5A OS=Homo sapiens OX=9606 GN=RAB5A PE=1 SV=2	2	5	5	3	1	2	1	4	0	3	0	1	2	0	2	0	2	3	3	0	2	1	1	1	2	0	2	1	1	3	0	1	1	2	3	2	1	2	2	3	0	1
P20472	P20472	2	2	2	Parvalbumin alpha	PVALB	sp|P20472|PRVA_HUMAN Parvalbumin alpha OS=Homo sapiens OX=9606 GN=PVALB PE=1 SV=2	1	2	2	2	0	1	0	0	0	0	0	0	0	0	0	0	0	0	0	0	0	0	0	0	0	0	0	0	0	0	0	0	0	0	0	0	0	0	0	0	0	0
P20591;P20591-2;P20592-2	P20591;P20591-2	20;15;3	20;15;3	17;12;0	Interferon-induced GTP-binding protein Mx1;Interferon-induced GTP-binding protein Mx1, N-terminally processed	MX1	sp|P20591|MX1_HUMAN Interferon-induced GTP-binding protein Mx1 OS=Homo sapiens OX=9606 GN=MX1 PE=1 SV=4;sp|P20591-2|MX1_HUMAN Isoform 2 of Interferon-induced GTP-binding protein Mx1 OS=Homo sapiens OX=9606 GN=MX1	3	20	20	17	6	5	1	2	1	3	4	2	3	5	5	1	0	4	8	3	3	4	3	4	4	3	5	6	8	6	0	0	3	1	4	2	1	2	6	3	2	0
P20618	P20618	7	7	7	Proteasome subunit beta type-1	PSMB1	sp|P20618|PSB1_HUMAN Proteasome subunit beta type-1 OS=Homo sapiens OX=9606 GN=PSMB1 PE=1 SV=2	1	7	7	7	3	3	4	3	3	3	2	1	3	3	3	3	3	2	3	2	3	5	3	4	4	4	3	2	3	6	2	3	3	4	2	5	4	4	4	3	1	2
P20674	P20674	3	3	3	Cytochrome c oxidase subunit 5A, mitochondrial	COX5A	sp|P20674|COX5A_HUMAN Cytochrome c oxidase subunit 5A, mitochondrial OS=Homo sapiens OX=9606 GN=COX5A PE=1 SV=2	1	3	3	3	2	1	1	2	2	3	3	0	1	1	3	0	0	0	3	2	2	2	2	2	3	1	2	1	1	2	0	2	0	0	2	2	1	3	3	3	0	1
P20700	P20700	7	7	7	Lamin-B1	LMNB1	sp|P20700|LMNB1_HUMAN Lamin-B1 OS=Homo sapiens OX=9606 GN=LMNB1 PE=1 SV=2	1	7	7	7	2	1	2	4	1	1	1	1	1	1	2	0	1	0	1	1	1	2	2	1	2	1	0	1	1	3	1	0	1	0	1	1	1	1	1	2	1	0
P20742;P20742-2	P20742;P20742-2	15;13	10;8	10;8	Pregnancy zone protein	PZP	sp|P20742|PZP_HUMAN Pregnancy zone protein OS=Homo sapiens OX=9606 GN=PZP PE=1 SV=4;sp|P20742-2|PZP_HUMAN Isoform 2 of Pregnancy zone protein OS=Homo sapiens OX=9606 GN=PZP	2	15	10	10	2	2	4	5	4	4	4	4	3	1	2	1	2	3	3	1	2	3	2	3	5	3	3	4	4	3	2	1	2	2	3	2	3	3	4	4	1	2
P20810-4;P20810-8;P20810;P20810-9;P20810-10;P20810-7;P20810-6	P20810-4;P20810-8;P20810;P20810-9;P20810-10;P20810-7;P20810-6	14;14;14;14;14;14;14	14;14;14;14;14;14;14	2;2;2;2;2;2;2	Calpastatin	CAST	sp|P20810-4|ICAL_HUMAN Isoform 4 of Calpastatin OS=Homo sapiens OX=9606 GN=CAST;sp|P20810-8|ICAL_HUMAN Isoform 8 of Calpastatin OS=Homo sapiens OX=9606 GN=CAST;sp|P20810|ICAL_HUMAN Calpastatin OS=Homo sapiens OX=9606 GN=CAST PE=1 SV=4;sp|P20810-9|ICAL_HUMA	7	14	14	2	5	5	5	8	3	7	7	6	2	7	9	2	7	2	6	3	5	4	5	5	9	5	7	6	5	7	1	5	7	6	10	9	4	4	5	7	1	0
P20810-5;P20810-2;P20810-3	P20810-5;P20810-2;P20810-3	13;13;12	1;1;1	1;1;1	Calpastatin	CAST	sp|P20810-5|ICAL_HUMAN Isoform 5 of Calpastatin OS=Homo sapiens OX=9606 GN=CAST;sp|P20810-2|ICAL_HUMAN Isoform 2 of Calpastatin OS=Homo sapiens OX=9606 GN=CAST;sp|P20810-3|ICAL_HUMAN Isoform 3 of Calpastatin OS=Homo sapiens OX=9606 GN=CAST	3	13	1	1	4	4	6	9	3	7	7	5	2	6	8	2	5	2	5	2	4	3	5	4	9	6	6	6	6	8	1	5	6	5	9	8	3	4	6	8	1	1
P20933	P20933	2	2	2	N(4)-(beta-N-acetylglucosaminyl)-L-asparaginase;Glycosylasparaginase alpha chain;Glycosylasparaginase beta chain	AGA	sp|P20933|ASPG_HUMAN N(4)-(beta-N-acetylglucosaminyl)-L-asparaginase OS=Homo sapiens OX=9606 GN=AGA PE=1 SV=2	1	2	2	2	0	0	0	1	0	0	0	0	0	1	1	1	0	1	1	0	1	0	1	0	1	0	1	1	0	1	0	0	0	0	0	1	1	0	0	1	0	0
P20936-2;P20936-4;P20936	P20936-2;P20936-4;P20936	2;2;2	2;2;2	2;2;2	Ras GTPase-activating protein 1	RASA1	sp|P20936-2|RASA1_HUMAN Isoform 2 of Ras GTPase-activating protein 1 OS=Homo sapiens OX=9606 GN=RASA1;sp|P20936-4|RASA1_HUMAN Isoform 4 of Ras GTPase-activating protein 1 OS=Homo sapiens OX=9606 GN=RASA1;sp|P20936|RASA1_HUMAN Ras GTPase-activating protein	3	2	2	2	0	0	0	0	0	0	0	0	0	0	0	0	0	0	0	0	0	0	0	0	0	0	0	0	0	0	0	0	0	0	0	1	0	0	0	1	0	0
P21217;Q11128	P21217;Q11128	4;3	4;3	2;1	Galactoside 3(4)-L-fucosyltransferase;Alpha-(1,3)-fucosyltransferase 5	FUT3;FUT5	sp|P21217|FUT3_HUMAN 3-galactosyl-N-acetylglucosaminide 4-alpha-L-fucosyltransferase FUT3 OS=Homo sapiens OX=9606 GN=FUT3 PE=1 SV=1;sp|Q11128|FUT5_HUMAN 4-galactosyl-N-acetylglucosaminide 3-alpha-L-fucosyltransferase FUT5 OS=Homo sapiens OX=9606 GN=FUT5 PE	2	4	4	2	0	0	0	1	0	0	1	1	1	1	1	0	0	0	0	1	1	0	0	1	2	0	0	1	1	1	0	0	0	1	1	1	0	0	0	1	0	0
P21281	P21281	13	13	9	V-type proton ATPase subunit B, brain isoform	ATP6V1B2	sp|P21281|VATB2_HUMAN V-type proton ATPase subunit B, brain isoform OS=Homo sapiens OX=9606 GN=ATP6V1B2 PE=1 SV=3	1	13	13	9	5	5	6	7	6	6	3	5	3	5	7	2	2	5	7	4	6	6	6	3	9	2	6	6	6	10	2	5	4	2	5	6	4	6	4	5	3	2
P21283;Q8NEY4-2;Q8NEY4	P21283	6;1;1	6;1;1	6;1;1	V-type proton ATPase subunit C 1	ATP6V1C1	sp|P21283|VATC1_HUMAN V-type proton ATPase subunit C 1 OS=Homo sapiens OX=9606 GN=ATP6V1C1 PE=1 SV=4	3	6	6	6	0	0	2	0	1	1	0	0	0	2	0	0	0	0	1	0	0	0	1	0	1	0	1	1	2	3	0	0	1	0	0	2	0	1	0	0	0	0
P21291	P21291	6	6	6	Cysteine and glycine-rich protein 1	CSRP1	sp|P21291|CSRP1_HUMAN Cysteine and glycine-rich protein 1 OS=Homo sapiens OX=9606 GN=CSRP1 PE=1 SV=3	1	6	6	6	3	0	3	2	2	4	2	2	1	1	3	0	0	1	3	1	0	1	2	0	2	1	1	1	3	4	0	1	1	2	2	4	3	2	3	1	0	0
P21333-2;P21333	P21333-2;P21333	44;44	40;40	40;40	Filamin-A	FLNA	sp|P21333-2|FLNA_HUMAN Isoform 2 of Filamin-A OS=Homo sapiens OX=9606 GN=FLNA;sp|P21333|FLNA_HUMAN Filamin-A OS=Homo sapiens OX=9606 GN=FLNA PE=1 SV=4	2	44	40	40	4	0	8	12	3	6	5	2	3	16	15	0	1	5	9	3	12	12	17	10	10	1	1	2	6	4	0	0	3	0	1	1	1	4	11	13	1	0
P21397;P21397-2	P21397;P21397-2	7;6	7;6	7;6	Amine oxidase [flavin-containing] A	MAOA	sp|P21397|AOFA_HUMAN Amine oxidase [flavin-containing] A OS=Homo sapiens OX=9606 GN=MAOA PE=1 SV=1;sp|P21397-2|AOFA_HUMAN Isoform 2 of Amine oxidase [flavin-containing] A OS=Homo sapiens OX=9606 GN=MAOA	2	7	7	7	1	2	3	4	1	2	3	2	2	2	2	0	0	3	4	2	2	1	2	4	4	1	2	2	4	2	0	1	2	3	2	2	0	0	3	3	0	0
P21399	P21399	16	16	16	Cytoplasmic aconitate hydratase	ACO1	sp|P21399|ACOC_HUMAN Cytoplasmic aconitate hydratase OS=Homo sapiens OX=9606 GN=ACO1 PE=1 SV=3	1	16	16	16	3	1	3	5	2	5	2	3	3	4	2	0	0	4	5	0	1	3	3	4	6	0	1	4	3	3	1	1	3	4	5	4	3	4	1	3	0	0
P21741;P21741-2	P21741	3;1	3;1	3;1	Midkine	MDK	sp|P21741|MK_HUMAN Midkine OS=Homo sapiens OX=9606 GN=MDK PE=1 SV=1	2	3	3	3	0	0	0	0	0	0	0	0	0	0	1	0	1	1	1	0	1	0	1	0	0	1	0	0	0	0	0	0	1	2	0	0	0	0	0	1	0	0
P21796	P21796	12	12	12	Voltage-dependent anion-selective channel protein 1	VDAC1	sp|P21796|VDAC1_HUMAN Voltage-dependent anion-selective channel protein 1 OS=Homo sapiens OX=9606 GN=VDAC1 PE=1 SV=2	1	12	12	12	2	3	5	5	6	4	4	6	4	6	4	0	2	1	5	2	4	6	6	6	6	4	5	6	8	8	2	2	3	1	4	7	4	4	4	5	1	1
P21912	P21912	3	3	3	Succinate dehydrogenase [ubiquinone] iron-sulfur subunit, mitochondrial	SDHB	sp|P21912|SDHB_HUMAN Succinate dehydrogenase [ubiquinone] iron-sulfur subunit, mitochondrial OS=Homo sapiens OX=9606 GN=SDHB PE=1 SV=3	1	3	3	3	1	0	2	1	2	2	0	0	0	0	1	0	0	1	0	1	0	2	1	2	1	1	0	1	1	1	0	1	1	0	1	1	1	1	1	2	0	0
P21926	P21926	3	3	3	CD9 antigen	CD9	sp|P21926|CD9_HUMAN CD9 antigen OS=Homo sapiens OX=9606 GN=CD9 PE=1 SV=4	1	3	3	3	0	0	0	1	1	0	1	1	1	1	1	0	0	0	1	1	1	0	1	1	1	0	1	1	1	1	0	0	0	0	0	1	0	1	0	2	0	0
P21964-2;P21964	P21964-2;P21964	11;11	11;11	11;11	Catechol O-methyltransferase	COMT	sp|P21964-2|COMT_HUMAN Isoform Soluble of Catechol O-methyltransferase OS=Homo sapiens OX=9606 GN=COMT;sp|P21964|COMT_HUMAN Catechol O-methyltransferase OS=Homo sapiens OX=9606 GN=COMT PE=1 SV=2	2	11	11	11	6	4	3	5	3	6	5	4	2	4	5	3	4	3	5	2	3	7	4	7	6	1	5	6	8	9	2	1	5	1	5	8	5	4	3	3	1	2
P21980;P21980-2;P21980-3	P21980;P21980-2	31;19;10	31;19;10	31;19;10	Protein-glutamine gamma-glutamyltransferase 2	TGM2	sp|P21980|TGM2_HUMAN Protein-glutamine gamma-glutamyltransferase 2 OS=Homo sapiens OX=9606 GN=TGM2 PE=1 SV=2;sp|P21980-2|TGM2_HUMAN Isoform 2 of Protein-glutamine gamma-glutamyltransferase 2 OS=Homo sapiens OX=9606 GN=TGM2	3	31	31	31	17	16	17	19	16	23	16	16	16	17	12	16	16	16	22	20	19	20	18	15	17	11	14	22	19	21	17	15	16	12	18	18	15	17	15	17	14	14
P22033	P22033	3	3	3	Methylmalonyl-CoA mutase, mitochondrial	MUT	sp|P22033|MUTA_HUMAN Methylmalonyl-CoA mutase, mitochondrial OS=Homo sapiens OX=9606 GN=MMUT PE=1 SV=4	1	3	3	3	0	0	0	0	0	2	0	0	0	0	0	0	0	0	0	0	0	0	0	0	0	0	0	2	0	2	0	0	0	0	0	0	0	0	0	1	0	0
P22059;Q969R2-5;Q969R2-4	P22059	9;1;1	9;1;1	8;0;0	Oxysterol-binding protein 1	OSBP	sp|P22059|OSBP1_HUMAN Oxysterol-binding protein 1 OS=Homo sapiens OX=9606 GN=OSBP PE=1 SV=1	3	9	9	8	1	2	0	2	1	4	2	0	1	1	1	1	0	2	3	2	0	1	1	1	2	1	2	2	4	4	0	1	1	2	2	2	1	1	0	1	0	0
P22061;P22061-2	P22061;P22061-2	5;5	5;5	5;5	Protein-L-isoaspartate(D-aspartate) O-methyltransferase	PCMT1	sp|P22061|PIMT_HUMAN Protein-L-isoaspartate(D-aspartate) O-methyltransferase OS=Homo sapiens OX=9606 GN=PCMT1 PE=1 SV=4;sp|P22061-2|PIMT_HUMAN Isoform 2 of Protein-L-isoaspartate(D-aspartate) O-methyltransferase OS=Homo sapiens OX=9606 GN=PCMT1	2	5	5	5	3	3	2	4	3	4	3	2	1	2	1	1	2	3	3	3	1	3	2	1	1	2	3	3	3	3	1	2	3	2	3	4	3	3	2	3	2	1
P22079;P22079-2	P22079;P22079-2	28;27	28;27	28;27	Lactoperoxidase	LPO	sp|P22079|PERL_HUMAN Lactoperoxidase OS=Homo sapiens OX=9606 GN=LPO PE=1 SV=2;sp|P22079-2|PERL_HUMAN Isoform 2 of Lactoperoxidase OS=Homo sapiens OX=9606 GN=LPO	2	28	28	28	13	11	10	12	7	8	6	5	7	11	9	12	13	11	13	12	15	10	12	11	11	6	7	7	6	4	13	9	13	12	4	5	10	10	8	10	8	8
P22087	P22087	3	3	3	rRNA 2-O-methyltransferase fibrillarin	FBL	sp|P22087|FBRL_HUMAN rRNA 2-O-methyltransferase fibrillarin OS=Homo sapiens OX=9606 GN=FBL PE=1 SV=2	1	3	3	3	1	0	1	1	1	2	0	0	0	0	0	0	0	0	1	0	0	1	1	0	1	0	0	0	1	2	0	1	0	0	0	0	0	1	1	1	0	0
P22102;P22102-2	P22102;P22102-2	14;8	14;8	14;8	Trifunctional purine biosynthetic protein adenosine-3;Phosphoribosylamine--glycine ligase;Phosphoribosylformylglycinamidine cyclo-ligase;Phosphoribosylglycinamide formyltransferase	GART	sp|P22102|PUR2_HUMAN Trifunctional purine biosynthetic protein adenosine-3 OS=Homo sapiens OX=9606 GN=GART PE=1 SV=1;sp|P22102-2|PUR2_HUMAN Isoform Short of Trifunctional purine biosynthetic protein adenosine-3 OS=Homo sapiens OX=9606 GN=GART	2	14	14	14	1	3	2	2	4	3	2	1	1	5	6	1	2	2	6	2	4	3	2	3	6	0	1	4	2	4	0	2	3	2	1	3	4	2	3	2	1	0
P22234;P22234-2	P22234;P22234-2	14;13	14;13	14;13	Multifunctional protein ADE2;Phosphoribosylaminoimidazole-succinocarboxamide synthase;Phosphoribosylaminoimidazole carboxylase	PAICS	sp|P22234|PUR6_HUMAN Multifunctional protein ADE2 OS=Homo sapiens OX=9606 GN=PAICS PE=1 SV=3;sp|P22234-2|PUR6_HUMAN Isoform 2 of Multifunctional protein ADE2 OS=Homo sapiens OX=9606 GN=PAICS	2	14	14	14	4	5	3	4	2	3	2	3	0	7	6	1	2	1	6	0	0	3	2	1	5	0	0	3	3	6	1	2	1	4	3	6	4	3	2	2	0	1
P22307-4;P22307-7;P22307-8;P22307;P22307-6;P22307-2;P22307-3	P22307-4;P22307-7;P22307-8;P22307;P22307-6;P22307-2	7;7;7;7;5;5;2	7;7;7;7;5;5;2	7;7;7;7;5;5;2	Non-specific lipid-transfer protein	SCP2	sp|P22307-4|SCP2_HUMAN Isoform 4 of Sterol carrier protein 2 OS=Homo sapiens OX=9606 GN=SCP2;sp|P22307-7|SCP2_HUMAN Isoform 7 of Sterol carrier protein 2 OS=Homo sapiens OX=9606 GN=SCP2;sp|P22307-8|SCP2_HUMAN Isoform 8 of Sterol carrier protein 2 OS=Homo s	7	7	7	7	1	0	1	1	2	0	1	1	1	0	1	0	0	1	0	0	0	1	1	2	2	0	0	1	2	1	0	0	0	0	1	2	0	0	1	1	0	0
P22314-2;P22314	P22314-2;P22314	32;32	32;32	32;32	Ubiquitin-like modifier-activating enzyme 1	UBA1	sp|P22314-2|UBA1_HUMAN Isoform 2 of Ubiquitin-like modifier-activating enzyme 1 OS=Homo sapiens OX=9606 GN=UBA1;sp|P22314|UBA1_HUMAN Ubiquitin-like modifier-activating enzyme 1 OS=Homo sapiens OX=9606 GN=UBA1 PE=1 SV=3	2	32	32	32	21	12	16	20	17	20	16	13	17	21	18	15	14	16	22	15	15	17	17	16	22	14	19	20	20	20	12	12	18	15	20	22	17	20	17	19	12	13
P22352	P22352	6	6	6	Glutathione peroxidase 3	GPX3	sp|P22352|GPX3_HUMAN Glutathione peroxidase 3 OS=Homo sapiens OX=9606 GN=GPX3 PE=1 SV=2	1	6	6	6	5	4	5	5	5	5	2	3	2	4	4	4	2	5	4	4	1	2	4	2	5	4	3	3	3	2	4	4	3	4	3	3	3	3	5	5	2	3
P22392-2;P22392;P15531;P15531-2;O60361	P22392-2;P22392;P15531;P15531-2	11;8;7;7;4	11;8;7;7;4	11;8;7;7;4	Nucleoside diphosphate kinase B;Nucleoside diphosphate kinase A	NME2;NME1	sp|P22392-2|NDKB_HUMAN Isoform 3 of Nucleoside diphosphate kinase B OS=Homo sapiens OX=9606 GN=NME2;sp|P22392|NDKB_HUMAN Nucleoside diphosphate kinase B OS=Homo sapiens OX=9606 GN=NME2 PE=1 SV=1;sp|P15531|NDKA_HUMAN Nucleoside diphosphate kinase A OS=Homo	5	11	11	11	4	5	6	7	6	6	5	5	5	7	5	4	3	6	6	3	4	5	4	7	8	4	5	9	9	9	3	3	7	5	6	6	4	6	5	7	4	0
P22528	P22528	1	1	1	Cornifin-B	SPRR1B	sp|P22528|SPR1B_HUMAN Cornifin-B OS=Homo sapiens OX=9606 GN=SPRR1B PE=1 SV=2	1	1	1	1	1	0	1	1	0	0	1	1	0	1	1	0	0	0	0	1	1	1	1	0	1	1	1	1	1	1	0	1	0	0	0	0	1	1	1	1	0	0
P22626-2;P22626	P22626-2;P22626	8;8	8;8	8;8	Heterogeneous nuclear ribonucleoproteins A2/B1	HNRNPA2B1	sp|P22626-2|ROA2_HUMAN Isoform A2 of Heterogeneous nuclear ribonucleoproteins A2/B1 OS=Homo sapiens OX=9606 GN=HNRNPA2B1;sp|P22626|ROA2_HUMAN Heterogeneous nuclear ribonucleoproteins A2/B1 OS=Homo sapiens OX=9606 GN=HNRNPA2B1 PE=1 SV=2	2	8	8	8	2	2	4	4	3	3	1	3	3	4	4	0	2	3	5	4	3	3	3	3	4	3	4	3	4	4	2	1	3	1	2	4	1	1	3	5	1	1
P22695	P22695	10	10	10	Cytochrome b-c1 complex subunit 2, mitochondrial	UQCRC2	sp|P22695|QCR2_HUMAN Cytochrome b-c1 complex subunit 2, mitochondrial OS=Homo sapiens OX=9606 GN=UQCRC2 PE=1 SV=3	1	10	10	10	3	3	6	6	4	4	5	4	3	4	3	0	0	5	5	1	1	6	6	5	5	1	1	10	9	9	0	2	2	0	6	7	0	0	6	7	0	0
P22735;P22735-2	P22735;P22735-2	5;3	5;3	5;3	Protein-glutamine gamma-glutamyltransferase K	TGM1	sp|P22735|TGM1_HUMAN Protein-glutamine gamma-glutamyltransferase K OS=Homo sapiens OX=9606 GN=TGM1 PE=1 SV=4;sp|P22735-2|TGM1_HUMAN Isoform 2 of Protein-glutamine gamma-glutamyltransferase K OS=Homo sapiens OX=9606 GN=TGM1	2	5	5	5	1	0	1	2	0	0	0	0	0	0	1	0	1	0	1	2	1	1	0	2	3	0	1	0	1	1	0	0	0	1	0	0	1	1	1	0	0	0
P22792	P22792	5	5	5	Carboxypeptidase N subunit 2	CPN2	sp|P22792|CPN2_HUMAN Carboxypeptidase N subunit 2 OS=Homo sapiens OX=9606 GN=CPN2 PE=1 SV=3	1	5	5	5	0	0	4	3	0	2	1	0	0	0	0	0	0	0	0	0	0	0	0	0	1	0	0	1	3	3	0	0	0	0	1	2	1	1	2	2	0	0
P22894	P22894	9	9	9	Neutrophil collagenase	MMP8	sp|P22894|MMP8_HUMAN Neutrophil collagenase OS=Homo sapiens OX=9606 GN=MMP8 PE=1 SV=1	1	9	9	9	2	1	4	3	2	2	1	3	0	6	5	0	0	2	1	1	2	2	2	1	1	1	1	0	1	0	0	0	1	0	1	0	0	1	3	3	0	0
P23083	P23083	3	3	3	Ig heavy chain V-I region V35		sp|P23083|HV102_HUMAN Immunoglobulin heavy variable 1-2 OS=Homo sapiens OX=9606 GN=IGHV1-2 PE=1 SV=2	1	3	3	3	0	1	1	2	0	0	2	2	1	0	0	1	2	0	1	1	1	0	0	2	2	1	1	1	2	1	0	2	1	1	1	1	1	2	1	2	0	0
P23141-3;P23141;P23141-2;Q9UKY3;Q9UKY3-2	P23141-3;P23141;P23141-2	13;13;13;2;1	13;13;13;2;1	13;13;13;2;1	Liver carboxylesterase 1	CES1	sp|P23141-3|EST1_HUMAN Isoform 3 of Liver carboxylesterase 1 OS=Homo sapiens OX=9606 GN=CES1;sp|P23141|EST1_HUMAN Liver carboxylesterase 1 OS=Homo sapiens OX=9606 GN=CES1 PE=1 SV=2;sp|P23141-2|EST1_HUMAN Isoform 2 of Liver carboxylesterase 1 OS=Homo sapien	5	13	13	13	2	0	3	1	4	6	0	0	0	0	0	0	0	2	4	0	0	0	2	1	2	0	1	3	6	3	0	0	1	0	0	1	0	0	2	2	1	2
P23142;P23142-2;P23142-3;CON__ENSEMBL:ENSBTAP00000016046	P23142;P23142-2;P23142-3	11;9;9;4	2;0;0;1	2;0;0;1	Fibulin-1	FBLN1	sp|P23142|FBLN1_HUMAN Fibulin-1 OS=Homo sapiens OX=9606 GN=FBLN1 PE=1 SV=4;sp|P23142-2|FBLN1_HUMAN Isoform A of Fibulin-1 OS=Homo sapiens OX=9606 GN=FBLN1;sp|P23142-3|FBLN1_HUMAN Isoform B of Fibulin-1 OS=Homo sapiens OX=9606 GN=FBLN1	4	11	2	2	2	0	1	2	2	5	1	2	1	0	0	0	0	0	1	0	0	2	0	0	0	1	1	2	1	3	0	0	2	0	1	4	2	0	2	1	0	0
P23142-4	P23142-4	11	11	2	Fibulin-1	FBLN1	sp|P23142-4|FBLN1_HUMAN Isoform C of Fibulin-1 OS=Homo sapiens OX=9606 GN=FBLN1	1	11	11	2	1	0	1	0	1	4	2	2	1	0	0	0	0	0	1	0	0	0	0	0	0	1	0	2	1	3	0	0	1	0	0	3	2	1	1	2	0	0
P23246-2;P23246	P23246-2;P23246	4;4	4;4	4;4	Splicing factor, proline- and glutamine-rich	SFPQ	sp|P23246-2|SFPQ_HUMAN Isoform Short of Splicing factor, proline- and glutamine-rich OS=Homo sapiens OX=9606 GN=SFPQ;sp|P23246|SFPQ_HUMAN Splicing factor, proline- and glutamine-rich OS=Homo sapiens OX=9606 GN=SFPQ PE=1 SV=2	2	4	4	4	2	1	2	3	2	3	1	0	0	1	1	0	0	2	1	1	1	1	1	2	2	0	1	2	3	1	0	1	2	1	1	1	1	1	2	2	0	0
P23257	P23257	1	1	1	Tubulin gamma-1 chain	gammaTub23C	sp|P23257|TBG1_DROME Tubulin gamma-1 chain OS=Drosophila melanogaster OX=7227 GN=gammaTub23C PE=1 SV=2	1	1	1	1	0	0	0	0	0	0	0	0	1	0	0	0	0	0	0	0	0	1	0	0	1	0	0	0	0	0	0	1	0	0	0	0	0	0	0	0	0	0
P23280-3;P23280	P23280-3;P23280	1;1	1;1	1;1	Carbonic anhydrase 6	CA6	sp|P23280-3|CAH6_HUMAN Isoform 3 of Carbonic anhydrase 6 OS=Homo sapiens OX=9606 GN=CA6;sp|P23280|CAH6_HUMAN Carbonic anhydrase 6 OS=Homo sapiens OX=9606 GN=CA6 PE=1 SV=3	2	1	1	1	0	0	0	0	0	0	0	0	0	0	0	1	1	0	0	0	0	0	0	0	0	0	0	0	0	0	0	0	0	0	0	0	0	0	0	0	0	0
P23284	P23284	10	10	10	Peptidyl-prolyl cis-trans isomerase B	PPIB	sp|P23284|PPIB_HUMAN Peptidyl-prolyl cis-trans isomerase B OS=Homo sapiens OX=9606 GN=PPIB PE=1 SV=2	1	10	10	10	8	4	6	7	8	5	4	3	6	7	3	4	4	3	5	6	5	7	8	7	8	7	4	7	7	6	5	4	7	7	6	6	4	4	6	5	5	3
P23368;P23368-2	P23368;P23368-2	3;2	3;2	3;2	NAD-dependent malic enzyme, mitochondrial	ME2	sp|P23368|MAOM_HUMAN NAD-dependent malic enzyme, mitochondrial OS=Homo sapiens OX=9606 GN=ME2 PE=1 SV=1;sp|P23368-2|MAOM_HUMAN Isoform 2 of NAD-dependent malic enzyme, mitochondrial OS=Homo sapiens OX=9606 GN=ME2	2	3	3	3	1	0	1	0	1	1	0	1	0	0	0	0	0	1	1	0	0	1	1	0	1	0	1	0	0	0	0	0	1	0	0	1	0	0	1	1	0	0
P23381;P23381-2	P23381;P23381-2	17;16	17;16	17;16	Tryptophan--tRNA ligase, cytoplasmic;T1-TrpRS;T2-TrpRS	WARS	sp|P23381|SYWC_HUMAN Tryptophan--tRNA ligase, cytoplasmic OS=Homo sapiens OX=9606 GN=WARS1 PE=1 SV=2;sp|P23381-2|SYWC_HUMAN Isoform 2 of Tryptophan--tRNA ligase, cytoplasmic OS=Homo sapiens OX=9606 GN=WARS1	2	17	17	17	6	5	6	7	2	8	2	2	2	5	4	2	3	3	3	4	4	5	3	5	5	2	3	10	9	10	2	1	4	2	5	5	2	4	5	5	2	3
P23396;P23396-2	P23396;P23396-2	12;11	12;11	12;11	40S ribosomal protein S3	RPS3	sp|P23396|RS3_HUMAN 40S ribosomal protein S3 OS=Homo sapiens OX=9606 GN=RPS3 PE=1 SV=2;sp|P23396-2|RS3_HUMAN Isoform 2 of 40S ribosomal protein S3 OS=Homo sapiens OX=9606 GN=RPS3	2	12	12	12	8	7	7	9	5	6	8	6	5	6	6	1	3	9	7	5	5	6	8	5	10	8	8	7	9	7	6	5	6	7	8	8	5	5	7	8	3	3
P23434	P23434	1	1	1	Glycine cleavage system H protein, mitochondrial	GCSH	sp|P23434|GCSH_HUMAN Glycine cleavage system H protein, mitochondrial OS=Homo sapiens OX=9606 GN=GCSH PE=1 SV=2	1	1	1	1	0	0	0	0	1	0	0	0	0	0	0	0	0	0	0	0	0	0	0	0	0	0	0	1	0	0	0	0	0	0	0	0	0	0	1	0	0	0
P23526;P23526-2	P23526;P23526-2	11;9	11;9	11;9	Adenosylhomocysteinase	AHCY	sp|P23526|SAHH_HUMAN Adenosylhomocysteinase OS=Homo sapiens OX=9606 GN=AHCY PE=1 SV=4;sp|P23526-2|SAHH_HUMAN Isoform 2 of Adenosylhomocysteinase OS=Homo sapiens OX=9606 GN=AHCY	2	11	11	11	3	3	3	4	2	3	3	2	4	5	3	2	3	5	4	4	4	4	5	3	4	0	1	4	4	3	2	0	4	4	6	2	3	4	4	3	2	0
P23528	P23528	12	12	8	Cofilin-1	CFL1	sp|P23528|COF1_HUMAN Cofilin-1 OS=Homo sapiens OX=9606 GN=CFL1 PE=1 SV=3	1	12	12	8	5	5	7	6	6	5	5	5	5	5	7	6	4	5	7	6	6	6	5	4	6	5	6	10	7	6	5	5	5	6	7	7	5	5	6	6	4	4
P23634-5;P23634-4;P23634-3;P23634-2;P23634-7;P23634-6;P23634-8;P23634	P23634-5;P23634-4;P23634-3;P23634-2;P23634-7;P23634-6;P23634-8;P23634	6;6;6;6;6;6;6;6	6;6;6;6;6;6;6;6	3;3;3;3;3;3;3;3	Plasma membrane calcium-transporting ATPase 4	ATP2B4	sp|P23634-5|AT2B4_HUMAN Isoform ZK of Plasma membrane calcium-transporting ATPase 4 OS=Homo sapiens OX=9606 GN=ATP2B4;sp|P23634-4|AT2B4_HUMAN Isoform XK of Plasma membrane calcium-transporting ATPase 4 OS=Homo sapiens OX=9606 GN=ATP2B4;sp|P23634-3|AT2B4_HU	8	6	6	3	3	1	3	3	3	3	2	2	3	2	2	0	0	3	4	1	1	1	3	2	3	2	2	4	4	2	1	1	1	1	2	4	2	2	3	3	0	0
P23743;P23743-3;P23743-2	P23743;P23743-3	10;5;3	10;5;3	10;5;3	Diacylglycerol kinase alpha	DGKA	sp|P23743|DGKA_HUMAN Diacylglycerol kinase alpha OS=Homo sapiens OX=9606 GN=DGKA PE=1 SV=3;sp|P23743-3|DGKA_HUMAN Isoform 3 of Diacylglycerol kinase alpha OS=Homo sapiens OX=9606 GN=DGKA	3	10	10	10	1	1	1	4	0	3	2	3	1	6	5	0	0	1	7	1	0	2	3	4	6	3	3	3	5	4	0	0	0	0	5	5	2	1	0	2	0	0
P23786	P23786	4	4	4	Carnitine O-palmitoyltransferase 2, mitochondrial	CPT2	sp|P23786|CPT2_HUMAN Carnitine O-palmitoyltransferase 2, mitochondrial OS=Homo sapiens OX=9606 GN=CPT2 PE=1 SV=2	1	4	4	4	0	0	0	1	2	1	1	0	0	1	0	0	0	1	0	0	0	1	2	2	1	0	0	3	3	3	0	0	0	1	2	2	0	0	0	1	0	0
P24158	P24158	7	7	7	Myeloblastin	PRTN3	sp|P24158|PRTN3_HUMAN Myeloblastin OS=Homo sapiens OX=9606 GN=PRTN3 PE=1 SV=3	1	7	7	7	1	3	3	4	3	5	1	3	4	3	5	0	0	2	2	3	3	3	5	3	3	0	3	0	1	0	0	0	1	1	2	2	0	2	2	3	0	1
P24534	P24534	4	4	4	Elongation factor 1-beta	EEF1B2	sp|P24534|EF1B_HUMAN Elongation factor 1-beta OS=Homo sapiens OX=9606 GN=EEF1B2 PE=1 SV=3	1	4	4	4	3	0	2	3	2	2	3	2	3	3	3	1	0	2	2	0	1	3	1	2	3	2	2	2	3	3	1	1	1	1	2	3	3	1	3	3	2	0
P24539	P24539	3	3	3	ATP synthase F(0) complex subunit B1, mitochondrial	ATP5F1	sp|P24539|AT5F1_HUMAN ATP synthase F(0) complex subunit B1, mitochondrial OS=Homo sapiens OX=9606 GN=ATP5PB PE=1 SV=2	1	3	3	3	0	0	1	1	1	1	1	1	2	1	0	0	0	1	1	0	0	2	1	0	1	0	1	1	0	0	1	0	0	0	0	1	0	0	1	0	0	0
P24666;P24666-4;P24666-3;P24666-2	P24666;P24666-4;P24666-3;P24666-2	6;4;4;4	6;4;4;4	6;4;4;4	Low molecular weight phosphotyrosine protein phosphatase	ACP1	sp|P24666|PPAC_HUMAN Low molecular weight phosphotyrosine protein phosphatase OS=Homo sapiens OX=9606 GN=ACP1 PE=1 SV=3;sp|P24666-4|PPAC_HUMAN Isoform 4 of Low molecular weight phosphotyrosine protein phosphatase OS=Homo sapiens OX=9606 GN=ACP1;sp|P24666-3	4	6	6	6	4	3	3	4	4	4	3	3	3	4	4	4	3	5	4	3	2	4	3	4	4	4	3	3	3	4	3	3	5	3	3	2	4	4	4	2	1	3
P24752-2;P24752	P24752-2;P24752	2;2	2;2	2;2	Acetyl-CoA acetyltransferase, mitochondrial	ACAT1	sp|P24752-2|THIL_HUMAN Isoform 2 of Acetyl-CoA acetyltransferase, mitochondrial OS=Homo sapiens OX=9606 GN=ACAT1;sp|P24752|THIL_HUMAN Acetyl-CoA acetyltransferase, mitochondrial OS=Homo sapiens OX=9606 GN=ACAT1 PE=1 SV=1	2	2	2	2	0	0	0	0	0	0	0	0	0	0	0	0	0	0	0	0	0	0	0	0	0	0	0	0	0	1	0	0	0	0	0	1	0	0	0	1	0	0
P25311	P25311	26	26	26	Zinc-alpha-2-glycoprotein	AZGP1	sp|P25311|ZA2G_HUMAN Zinc-alpha-2-glycoprotein OS=Homo sapiens OX=9606 GN=AZGP1 PE=1 SV=2	1	26	26	26	14	14	13	15	13	16	14	11	12	15	14	14	16	16	19	18	15	13	13	15	14	14	17	14	14	12	17	15	15	14	13	14	12	14	13	14	12	15
P25325;P25325-2	P25325;P25325-2	5;5	5;5	5;5	3-mercaptopyruvate sulfurtransferase	MPST	sp|P25325|THTM_HUMAN 3-mercaptopyruvate sulfurtransferase OS=Homo sapiens OX=9606 GN=MPST PE=1 SV=3;sp|P25325-2|THTM_HUMAN Isoform 2 of 3-mercaptopyruvate sulfurtransferase OS=Homo sapiens OX=9606 GN=MPST	2	5	5	5	2	1	1	2	1	3	2	1	1	1	2	1	0	1	1	0	1	2	1	1	1	0	0	3	1	2	1	1	1	1	0	1	2	2	1	1	0	0
P25398	P25398	5	5	5	40S ribosomal protein S12	RPS12	sp|P25398|RS12_HUMAN 40S ribosomal protein S12 OS=Homo sapiens OX=9606 GN=RPS12 PE=1 SV=3	1	5	5	5	3	3	4	4	4	5	4	5	3	4	4	2	2	5	4	1	1	3	3	4	5	4	5	5	4	3	2	3	2	4	4	5	4	4	4	4	1	1
P25685;P25685-2	P25685;P25685-2	5;4	5;4	4;3	DnaJ homolog subfamily B member 1	DNAJB1	sp|P25685|DNJB1_HUMAN DnaJ homolog subfamily B member 1 OS=Homo sapiens OX=9606 GN=DNAJB1 PE=1 SV=4;sp|P25685-2|DNJB1_HUMAN Isoform 2 of DnaJ homolog subfamily B member 1 OS=Homo sapiens OX=9606 GN=DNAJB1	2	5	5	4	1	1	0	2	1	0	0	0	0	0	3	0	1	1	3	1	2	1	0	0	0	1	0	0	1	3	0	0	1	3	0	2	1	1	1	1	0	0
P25705;P25705-2;P25705-3	P25705;P25705-2;P25705-3	19;18;15	19;18;15	19;18;15	ATP synthase subunit alpha, mitochondrial	ATP5A1	sp|P25705|ATPA_HUMAN ATP synthase subunit alpha, mitochondrial OS=Homo sapiens OX=9606 GN=ATP5F1A PE=1 SV=1;sp|P25705-2|ATPA_HUMAN Isoform 2 of ATP synthase subunit alpha, mitochondrial OS=Homo sapiens OX=9606 GN=ATP5F1A;sp|P25705-3|ATPA_HUMAN Isoform 3 of	3	19	19	19	10	6	10	13	10	15	8	10	7	6	6	1	3	8	9	4	8	12	10	12	14	10	9	13	12	12	6	7	8	6	12	13	11	7	13	12	3	1
P25774-2;P25774	P25774-2;P25774	4;4	4;4	4;4	Cathepsin S	CTSS	sp|P25774-2|CATS_HUMAN Isoform 2 of Cathepsin S OS=Homo sapiens OX=9606 GN=CTSS;sp|P25774|CATS_HUMAN Cathepsin S OS=Homo sapiens OX=9606 GN=CTSS PE=1 SV=3	2	4	4	4	3	1	2	3	2	2	1	1	1	1	2	1	0	2	2	2	2	1	2	2	2	1	3	2	3	2	1	1	1	0	1	1	1	1	3	1	1	1
P25786;P25786-2	P25786;P25786-2	9;9	9;9	9;9	Proteasome subunit alpha type-1	PSMA1	sp|P25786|PSA1_HUMAN Proteasome subunit alpha type-1 OS=Homo sapiens OX=9606 GN=PSMA1 PE=1 SV=1;sp|P25786-2|PSA1_HUMAN Isoform Long of Proteasome subunit alpha type-1 OS=Homo sapiens OX=9606 GN=PSMA1	2	9	9	9	4	3	4	4	1	5	4	3	2	3	4	1	4	4	4	2	4	6	4	5	4	2	3	4	5	5	1	2	5	3	5	5	4	5	4	4	2	2
P25787	P25787	7	7	7	Proteasome subunit alpha type-2	PSMA2	sp|P25787|PSA2_HUMAN Proteasome subunit alpha type-2 OS=Homo sapiens OX=9606 GN=PSMA2 PE=1 SV=2	1	7	7	7	4	3	3	6	4	4	3	4	2	5	4	2	4	2	5	2	2	4	5	4	4	2	2	5	4	4	2	3	3	3	4	4	3	3	4	3	1	2
P25788-2;P25788	P25788-2;P25788	4;4	4;4	4;4	Proteasome subunit alpha type-3	PSMA3	sp|P25788-2|PSA3_HUMAN Isoform 2 of Proteasome subunit alpha type-3 OS=Homo sapiens OX=9606 GN=PSMA3;sp|P25788|PSA3_HUMAN Proteasome subunit alpha type-3 OS=Homo sapiens OX=9606 GN=PSMA3 PE=1 SV=2	2	4	4	4	1	2	3	3	2	4	3	3	3	3	3	2	2	3	4	4	2	2	2	3	3	1	2	3	3	3	1	1	3	3	4	4	1	2	3	3	0	0
P25789;P25789-2	P25789;P25789-2	7;4	7;4	7;4	Proteasome subunit alpha type-4	PSMA4	sp|P25789|PSA4_HUMAN Proteasome subunit alpha type-4 OS=Homo sapiens OX=9606 GN=PSMA4 PE=1 SV=1;sp|P25789-2|PSA4_HUMAN Isoform 2 of Proteasome subunit alpha type-4 OS=Homo sapiens OX=9606 GN=PSMA4	2	7	7	7	3	3	4	4	1	4	2	2	1	3	4	4	5	4	4	3	2	4	4	4	3	1	4	2	2	4	2	3	3	2	3	4	3	3	4	1	2	3
P25815	P25815	5	5	5	Protein S100-P	S100P	sp|P25815|S100P_HUMAN Protein S100-P OS=Homo sapiens OX=9606 GN=S100P PE=1 SV=2	1	5	5	5	1	2	2	3	2	2	2	1	2	1	1	2	2	2	2	1	1	1	1	2	3	2	2	2	1	1	1	1	1	2	2	2	1	1	1	2	0	2
P26006;P26006-1	P26006;P26006-1	2;2	2;2	2;2	Integrin alpha-3;Integrin alpha-3 heavy chain;Integrin alpha-3 light chain	ITGA3	sp|P26006|ITA3_HUMAN Integrin alpha-3 OS=Homo sapiens OX=9606 GN=ITGA3 PE=1 SV=5;sp|P26006-1|ITA3_HUMAN Isoform 2 of Integrin alpha-3 OS=Homo sapiens OX=9606 GN=ITGA3	2	2	2	2	0	0	0	0	0	0	1	1	0	0	1	0	0	0	0	0	0	1	0	0	0	0	0	1	1	1	0	0	0	0	1	1	0	0	0	0	0	0
P26038;P35241-3	P26038	16;2	10;0	9;0	Moesin	MSN	sp|P26038|MOES_HUMAN Moesin OS=Homo sapiens OX=9606 GN=MSN PE=1 SV=3	2	16	10	9	5	4	8	8	4	9	8	7	7	8	9	4	2	5	5	4	4	7	9	7	7	2	5	7	10	8	4	4	4	4	6	6	5	5	7	7	2	2
P26196	P26196	8	8	8	Probable ATP-dependent RNA helicase DDX6	DDX6	sp|P26196|DDX6_HUMAN Probable ATP-dependent RNA helicase DDX6 OS=Homo sapiens OX=9606 GN=DDX6 PE=1 SV=2	1	8	8	8	1	0	1	1	1	2	0	1	0	1	1	0	0	2	0	1	0	0	1	1	1	0	0	1	1	2	2	1	0	1	1	0	1	1	2	0	0	0
P26232-2;P26232-5;P26232;P26232-3;P26232-4;P26232-6	P26232-2;P26232-5;P26232;P26232-3;P26232-4;P26232-6	8;8;8;6;5;5	2;2;2;2;1;1	2;2;2;2;1;1	Catenin alpha-2	CTNNA2	sp|P26232-2|CTNA2_HUMAN Isoform 2 of Catenin alpha-2 OS=Homo sapiens OX=9606 GN=CTNNA2;sp|P26232-5|CTNA2_HUMAN Isoform 5 of Catenin alpha-2 OS=Homo sapiens OX=9606 GN=CTNNA2;sp|P26232|CTNA2_HUMAN Catenin alpha-2 OS=Homo sapiens OX=9606 GN=CTNNA2 PE=1 SV=5;	6	8	2	2	2	2	3	2	3	3	2	2	3	2	4	0	1	1	2	1	2	1	2	3	1	2	2	2	4	2	2	2	2	1	3	3	2	0	2	3	0	0
P26368-2;P26368	P26368-2;P26368	6;6	6;6	6;6	Splicing factor U2AF 65 kDa subunit	U2AF2	sp|P26368-2|U2AF2_HUMAN Isoform 2 of Splicing factor U2AF 65 kDa subunit OS=Homo sapiens OX=9606 GN=U2AF2;sp|P26368|U2AF2_HUMAN Splicing factor U2AF 65 kDa subunit OS=Homo sapiens OX=9606 GN=U2AF2 PE=1 SV=4	2	6	6	6	1	0	1	3	2	2	0	0	1	1	0	0	0	1	1	0	0	1	1	0	3	1	1	0	1	2	0	0	1	0	1	0	0	1	1	3	0	0
P26373;P26373-2	P26373;P26373-2	3;2	3;2	3;2	60S ribosomal protein L13	RPL13	sp|P26373|RL13_HUMAN 60S ribosomal protein L13 OS=Homo sapiens OX=9606 GN=RPL13 PE=1 SV=4;sp|P26373-2|RL13_HUMAN Isoform 2 of 60S ribosomal protein L13 OS=Homo sapiens OX=9606 GN=RPL13	2	3	3	3	1	1	1	1	1	1	1	1	1	1	1	0	0	1	1	1	1	1	1	1	1	1	1	1	1	1	1	1	1	1	1	1	1	1	1	1	1	1
P26440-2;P26440	P26440-2;P26440	4;4	4;4	4;4	Isovaleryl-CoA dehydrogenase, mitochondrial	IVD	sp|P26440-2|IVD_HUMAN Isoform 2 of Isovaleryl-CoA dehydrogenase, mitochondrial OS=Homo sapiens OX=9606 GN=IVD;sp|P26440|IVD_HUMAN Isovaleryl-CoA dehydrogenase, mitochondrial OS=Homo sapiens OX=9606 GN=IVD PE=1 SV=2	2	4	4	4	0	0	0	0	0	1	0	1	0	0	0	0	0	0	0	0	0	0	0	0	0	0	0	0	1	1	0	0	0	0	0	0	0	0	0	0	0	0
P26447	P26447	7	7	7	Protein S100-A4	S100A4	sp|P26447|S10A4_HUMAN Protein S100-A4 OS=Homo sapiens OX=9606 GN=S100A4 PE=1 SV=1	1	7	7	7	3	2	3	3	1	3	2	2	2	2	2	3	4	1	3	2	2	2	3	2	2	3	2	2	3	3	1	2	1	2	3	2	2	3	1	1	1	2
P26572	P26572	5	5	5	Alpha-1,3-mannosyl-glycoprotein 2-beta-N-acetylglucosaminyltransferase	MGAT1	sp|P26572|MGAT1_HUMAN Alpha-1,3-mannosyl-glycoprotein 2-beta-N-acetylglucosaminyltransferase OS=Homo sapiens OX=9606 GN=MGAT1 PE=1 SV=2	1	5	5	5	0	0	0	1	0	0	0	0	0	1	0	0	0	1	0	0	1	0	0	0	0	1	0	0	0	0	0	0	1	1	1	0	0	0	0	0	1	0
P26599;P26599-2;P26599-3	P26599;P26599-2;P26599-3	9;9;9	9;9;9	8;8;8	Polypyrimidine tract-binding protein 1	PTBP1	sp|P26599|PTBP1_HUMAN Polypyrimidine tract-binding protein 1 OS=Homo sapiens OX=9606 GN=PTBP1 PE=1 SV=1;sp|P26599-2|PTBP1_HUMAN Isoform 2 of Polypyrimidine tract-binding protein 1 OS=Homo sapiens OX=9606 GN=PTBP1;sp|P26599-3|PTBP1_HUMAN Isoform 3 of Polypy	3	9	9	8	3	2	2	2	4	2	3	2	2	4	3	0	0	2	2	1	2	3	4	3	5	2	3	2	3	5	0	1	3	2	3	5	2	1	2	2	0	1
P26639;P26639-2	P26639;P26639-2	16;15	16;15	15;14	Threonine--tRNA ligase, cytoplasmic	TARS	sp|P26639|SYTC_HUMAN Threonine--tRNA ligase 1, cytoplasmic OS=Homo sapiens OX=9606 GN=TARS1 PE=1 SV=3;sp|P26639-2|SYTC_HUMAN Isoform 2 of Threonine--tRNA ligase 1, cytoplasmic OS=Homo sapiens OX=9606 GN=TARS1	2	16	16	15	4	2	3	5	3	6	4	3	1	4	7	1	2	3	4	1	2	5	3	3	5	2	5	5	6	3	2	3	3	4	3	3	4	5	2	3	1	2
P26640;P26640-2	P26640	14;5	14;5	14;5	Valine--tRNA ligase	VARS	sp|P26640|SYVC_HUMAN Valine--tRNA ligase OS=Homo sapiens OX=9606 GN=VARS1 PE=1 SV=4	2	14	14	14	2	0	1	2	2	1	0	2	0	1	2	0	0	2	2	1	0	2	0	2	3	0	1	2	5	6	1	0	0	1	1	0	0	0	2	2	0	0
P26641;P26641-2	P26641;P26641-2	14;13	14;13	14;13	Elongation factor 1-gamma	EEF1G	sp|P26641|EF1G_HUMAN Elongation factor 1-gamma OS=Homo sapiens OX=9606 GN=EEF1G PE=1 SV=3;sp|P26641-2|EF1G_HUMAN Isoform 2 of Elongation factor 1-gamma OS=Homo sapiens OX=9606 GN=EEF1G	2	14	14	14	6	6	5	8	7	8	6	4	3	5	7	3	3	3	6	4	6	6	6	5	9	4	6	8	8	8	4	5	3	3	5	5	5	8	3	9	3	4
P26885	P26885	4	4	4	Peptidyl-prolyl cis-trans isomerase FKBP2	FKBP2	sp|P26885|FKBP2_HUMAN Peptidyl-prolyl cis-trans isomerase FKBP2 OS=Homo sapiens OX=9606 GN=FKBP2 PE=1 SV=2	1	4	4	4	1	0	0	1	0	2	0	0	0	0	0	0	0	0	1	0	1	1	0	1	2	0	1	1	1	2	0	0	0	0	0	1	0	0	0	1	1	0
P26927;Q2TV78-2;Q2TV78	P26927;Q2TV78-2;Q2TV78	4;2;2	4;2;2	4;2;2	Hepatocyte growth factor-like protein;Hepatocyte growth factor-like protein alpha chain;Hepatocyte growth factor-like protein beta chain;Putative macrophage stimulating 1-like protein	MST1;MST1L	sp|P26927|HGFL_HUMAN Hepatocyte growth factor-like protein OS=Homo sapiens OX=9606 GN=MST1 PE=1 SV=2;sp|Q2TV78-2|MST1L_HUMAN Isoform 2 of Putative macrophage stimulating 1-like protein OS=Homo sapiens OX=9606 GN=MST1L;sp|Q2TV78|MST1L_HUMAN Putative macroph	3	4	4	4	0	0	0	0	0	0	0	0	0	0	0	0	0	0	0	0	0	0	0	0	0	0	0	0	0	0	0	0	0	0	0	1	0	0	0	0	0	0
P27105;P27105-2	P27105	7;3	7;3	7;3	Erythrocyte band 7 integral membrane protein	STOM	sp|P27105|STOM_HUMAN Stomatin OS=Homo sapiens OX=9606 GN=STOM PE=1 SV=3	2	7	7	7	4	3	4	5	3	6	3	3	3	3	5	4	2	4	4	4	3	4	5	2	4	4	3	5	4	6	2	4	3	3	3	4	2	3	4	5	3	2
P27169	P27169	8	8	8	Serum paraoxonase/arylesterase 1	PON1	sp|P27169|PON1_HUMAN Serum paraoxonase/arylesterase 1 OS=Homo sapiens OX=9606 GN=PON1 PE=1 SV=3	1	8	8	8	2	1	3	4	1	2	4	3	3	1	1	1	0	1	3	0	1	2	1	1	4	1	2	3	6	3	1	1	2	0	4	3	2	1	2	5	1	0
P27348	P27348	13	11	11	14-3-3 protein theta	YWHAQ	sp|P27348|1433T_HUMAN 14-3-3 protein theta OS=Homo sapiens OX=9606 GN=YWHAQ PE=1 SV=1	1	13	11	11	7	5	7	9	5	8	6	4	6	6	7	2	4	5	8	1	3	4	7	7	7	6	8	6	6	8	3	4	5	3	5	7	6	6	4	8	1	2
P27361-2;P27361;P27361-3	P27361-2;P27361;P27361-3	10;10;7	8;8;5	8;8;5	Mitogen-activated protein kinase 3	MAPK3	sp|P27361-2|MK03_HUMAN Isoform 2 of Mitogen-activated protein kinase 3 OS=Homo sapiens OX=9606 GN=MAPK3;sp|P27361|MK03_HUMAN Mitogen-activated protein kinase 3 OS=Homo sapiens OX=9606 GN=MAPK3 PE=1 SV=4;sp|P27361-3|MK03_HUMAN Isoform 3 of Mitogen-activated	3	10	8	8	4	3	2	3	2	4	3	4	2	3	3	1	1	4	5	2	3	1	4	1	3	1	3	6	6	2	1	1	1	1	4	4	2	3	3	3	0	3
P27482	P27482	13	13	12	Calmodulin-like protein 3	CALML3	sp|P27482|CALL3_HUMAN Calmodulin-like protein 3 OS=Homo sapiens OX=9606 GN=CALML3 PE=1 SV=2	1	13	13	12	4	3	5	4	5	2	2	4	2	4	6	4	2	6	6	2	3	3	4	5	4	4	5	4	4	5	2	1	5	3	6	5	3	2	5	5	2	1
P27487	P27487	14	14	14	Dipeptidyl peptidase 4;Dipeptidyl peptidase 4 membrane form;Dipeptidyl peptidase 4 soluble form	DPP4	sp|P27487|DPP4_HUMAN Dipeptidyl peptidase 4 OS=Homo sapiens OX=9606 GN=DPP4 PE=1 SV=2	1	14	14	14	1	0	0	0	0	0	0	0	0	0	0	0	0	1	1	1	0	0	0	0	0	0	1	0	0	0	3	2	0	2	0	0	6	4	0	0	0	0
P27635;Q96L21	P27635	5;1	5;1	5;1	60S ribosomal protein L10	RPL10	sp|P27635|RL10_HUMAN 60S ribosomal protein L10 OS=Homo sapiens OX=9606 GN=RPL10 PE=1 SV=4	2	5	5	5	1	1	1	2	1	0	0	2	2	0	2	0	0	0	2	2	0	1	2	2	1	0	1	3	3	4	1	0	2	3	2	3	2	1	1	2	0	1
P27694	P27694	4	4	4	Replication protein A 70 kDa DNA-binding subunit;Replication protein A 70 kDa DNA-binding subunit, N-terminally processed	RPA1	sp|P27694|RFA1_HUMAN Replication protein A 70 kDa DNA-binding subunit OS=Homo sapiens OX=9606 GN=RPA1 PE=1 SV=2	1	4	4	4	0	0	0	0	0	0	0	0	0	0	0	0	0	0	0	0	0	0	0	0	0	0	0	0	1	0	0	0	0	0	0	0	0	0	0	0	0	0
P27695	P27695	8	8	8	DNA-(apurinic or apyrimidinic site) lyase;DNA-(apurinic or apyrimidinic site) lyase, mitochondrial	APEX1	sp|P27695|APEX1_HUMAN DNA-(apurinic or apyrimidinic site) endonuclease OS=Homo sapiens OX=9606 GN=APEX1 PE=1 SV=2	1	8	8	8	3	2	2	3	5	2	3	2	2	2	4	0	0	1	2	0	0	3	1	1	2	2	0	4	5	4	2	0	2	2	2	2	2	1	3	2	0	0
P27701;P27701-2	P27701;P27701-2	3;2	3;2	3;2	CD82 antigen	CD82	sp|P27701|CD82_HUMAN CD82 antigen OS=Homo sapiens OX=9606 GN=CD82 PE=1 SV=1;sp|P27701-2|CD82_HUMAN Isoform 2 of CD82 antigen OS=Homo sapiens OX=9606 GN=CD82	2	3	3	3	0	0	1	1	1	1	2	3	0	2	0	0	0	2	1	0	1	1	0	1	2	2	0	2	3	1	0	0	0	0	3	1	0	0	0	1	0	0
P27708	P27708	7	7	7	CAD protein;Glutamine-dependent carbamoyl-phosphate synthase;Aspartate carbamoyltransferase;Dihydroorotase	CAD	sp|P27708|PYR1_HUMAN CAD protein OS=Homo sapiens OX=9606 GN=CAD PE=1 SV=3	1	7	7	7	2	0	0	0	1	0	0	0	0	0	0	0	0	0	2	0	0	1	0	0	1	0	0	2	3	4	0	0	1	0	3	1	1	0	0	0	0	0
P27797	P27797	11	11	11	Calreticulin	CALR	sp|P27797|CALR_HUMAN Calreticulin OS=Homo sapiens OX=9606 GN=CALR PE=1 SV=1	1	11	11	11	7	3	7	8	6	8	5	6	8	8	6	2	2	9	7	2	7	8	9	7	9	5	8	10	9	6	4	5	4	3	6	8	7	6	9	8	2	4
P27816-6;P27816;P27816-2;P27816-5;P27816-4;P27816-7	P27816-6;P27816;P27816-2;P27816-5	6;6;4;3;2;1	6;6;4;3;2;1	6;6;4;3;2;1	Microtubule-associated protein 4	MAP4	sp|P27816-6|MAP4_HUMAN Isoform 6 of Microtubule-associated protein 4 OS=Homo sapiens OX=9606 GN=MAP4;sp|P27816|MAP4_HUMAN Microtubule-associated protein 4 OS=Homo sapiens OX=9606 GN=MAP4 PE=1 SV=3;sp|P27816-2|MAP4_HUMAN Isoform 2 of Microtubule-associated	6	6	6	6	1	0	0	2	2	2	0	0	2	1	3	0	0	1	2	0	2	0	1	1	2	0	1	1	1	1	1	1	2	2	3	2	1	1	1	1	0	0
P27824-2;P27824;P27824-3	P27824-2;P27824;P27824-3	10;10;8	10;10;8	10;10;8	Calnexin	CANX	sp|P27824-2|CALX_HUMAN Isoform 2 of Calnexin OS=Homo sapiens OX=9606 GN=CANX;sp|P27824|CALX_HUMAN Calnexin OS=Homo sapiens OX=9606 GN=CANX PE=1 SV=2;sp|P27824-3|CALX_HUMAN Isoform 3 of Calnexin OS=Homo sapiens OX=9606 GN=CANX	3	10	10	10	6	2	6	5	5	6	5	3	5	6	5	0	0	4	6	4	3	6	6	4	6	2	4	7	9	7	0	1	4	3	6	6	6	5	6	7	1	0
P28062-2;P28062	P28062-2;P28062	7;7	7;7	7;7	Proteasome subunit beta type-8	PSMB8	sp|P28062-2|PSB8_HUMAN Isoform 2 of Proteasome subunit beta type-8 OS=Homo sapiens OX=9606 GN=PSMB8;sp|P28062|PSB8_HUMAN Proteasome subunit beta type-8 OS=Homo sapiens OX=9606 GN=PSMB8 PE=1 SV=3	2	7	7	7	3	2	1	5	1	3	4	3	1	2	4	1	1	2	4	1	2	1	3	3	4	1	0	4	5	3	1	0	2	2	3	3	1	1	2	4	0	0
P28065-2;P28065	P28065-2;P28065	4;4	4;4	4;4	Proteasome subunit beta type-9	PSMB9	sp|P28065-2|PSB9_HUMAN Isoform LMP2.S of Proteasome subunit beta type-9 OS=Homo sapiens OX=9606 GN=PSMB9;sp|P28065|PSB9_HUMAN Proteasome subunit beta type-9 OS=Homo sapiens OX=9606 GN=PSMB9 PE=1 SV=2	2	4	4	4	0	1	1	1	1	1	1	2	1	1	1	1	1	2	1	2	2	1	1	2	1	1	1	1	1	1	1	1	1	1	2	1	1	1	1	1	0	0
P28066;P28066-2	P28066;P28066-2	8;5	8;5	8;5	Proteasome subunit alpha type-5	PSMA5	sp|P28066|PSA5_HUMAN Proteasome subunit alpha type-5 OS=Homo sapiens OX=9606 GN=PSMA5 PE=1 SV=3;sp|P28066-2|PSA5_HUMAN Isoform 2 of Proteasome subunit alpha type-5 OS=Homo sapiens OX=9606 GN=PSMA5	2	8	8	8	4	5	4	4	3	5	2	3	3	4	5	3	3	4	5	3	4	2	5	3	5	2	5	4	5	6	1	1	3	4	3	4	3	4	2	5	2	1
P28070	P28070	5	5	5	Proteasome subunit beta type-4	PSMB4	sp|P28070|PSB4_HUMAN Proteasome subunit beta type-4 OS=Homo sapiens OX=9606 GN=PSMB4 PE=1 SV=4	1	5	5	5	1	1	1	2	0	2	2	1	0	1	2	2	3	1	2	2	1	3	2	1	2	1	1	2	2	2	1	1	2	2	1	1	2	2	1	2	2	1
P28072	P28072	2	2	2	Proteasome subunit beta type-6	PSMB6	sp|P28072|PSB6_HUMAN Proteasome subunit beta type-6 OS=Homo sapiens OX=9606 GN=PSMB6 PE=1 SV=4	1	2	2	2	1	1	1	1	1	1	1	1	1	1	1	1	1	0	1	1	0	1	1	1	1	0	0	1	1	1	1	1	1	1	1	1	1	1	1	1	1	0
P28288;P28288-2	P28288;P28288-2	3;2	3;2	3;2	ATP-binding cassette sub-family D member 3	ABCD3	sp|P28288|ABCD3_HUMAN ATP-binding cassette sub-family D member 3 OS=Homo sapiens OX=9606 GN=ABCD3 PE=1 SV=1;sp|P28288-2|ABCD3_HUMAN Isoform 2 of ATP-binding cassette sub-family D member 3 OS=Homo sapiens OX=9606 GN=ABCD3	2	3	3	3	0	0	0	0	0	0	0	0	0	0	0	0	0	0	0	0	0	1	0	1	1	0	0	1	2	1	0	0	0	0	0	1	0	0	0	1	0	0
P28325	P28325	7	7	7	Cystatin-D	CST5	sp|P28325|CYTD_HUMAN Cystatin-D OS=Homo sapiens OX=9606 GN=CST5 PE=1 SV=1	1	7	7	7	1	0	0	0	1	1	0	0	0	2	0	1	0	1	1	0	0	0	0	1	1	2	2	0	0	0	0	1	0	0	2	1	0	2	0	0	3	3
P28331-3;P28331-4;P28331-5;P28331;P28331-2	P28331-3;P28331-4;P28331-5;P28331;P28331-2	14;14;14;14;14	14;14;14;14;14	14;14;14;14;14	NADH-ubiquinone oxidoreductase 75 kDa subunit, mitochondrial	NDUFS1	sp|P28331-3|NDUS1_HUMAN Isoform 3 of NADH-ubiquinone oxidoreductase 75 kDa subunit, mitochondrial OS=Homo sapiens OX=9606 GN=NDUFS1;sp|P28331-4|NDUS1_HUMAN Isoform 4 of NADH-ubiquinone oxidoreductase 75 kDa subunit, mitochondrial OS=Homo sapiens OX=9606 GN	5	14	14	14	1	2	2	1	2	4	1	2	2	1	2	0	0	1	2	0	1	5	3	4	5	1	3	4	4	4	1	1	1	1	3	2	1	2	3	2	0	1
P28482;P28482-2	P28482;P28482-2	12;11	12;11	10;9	Mitogen-activated protein kinase 1	MAPK1	sp|P28482|MK01_HUMAN Mitogen-activated protein kinase 1 OS=Homo sapiens OX=9606 GN=MAPK1 PE=1 SV=3;sp|P28482-2|MK01_HUMAN Isoform 2 of Mitogen-activated protein kinase 1 OS=Homo sapiens OX=9606 GN=MAPK1	2	12	12	10	4	3	2	5	3	5	2	4	2	4	2	3	2	5	3	2	2	1	4	3	5	1	1	5	5	3	1	1	4	1	3	2	3	2	4	3	1	2
P28676	P28676	5	5	5	Grancalcin	GCA	sp|P28676|GRAN_HUMAN Grancalcin OS=Homo sapiens OX=9606 GN=GCA PE=1 SV=2	1	5	5	5	2	1	3	5	2	2	3	3	1	3	2	0	0	2	4	1	3	3	4	3	5	0	0	1	2	1	0	0	3	1	1	3	0	2	3	5	0	0
P28799;P28799-3;P28799-2	P28799;P28799-3;P28799-2	8;6;6	8;6;6	8;6;6	Granulins;Acrogranin;Paragranulin;Granulin-1;Granulin-2;Granulin-3;Granulin-4;Granulin-5;Granulin-6;Granulin-7	GRN	sp|P28799|GRN_HUMAN Progranulin OS=Homo sapiens OX=9606 GN=GRN PE=1 SV=2;sp|P28799-3|GRN_HUMAN Isoform 3 of Progranulin OS=Homo sapiens OX=9606 GN=GRN;sp|P28799-2|GRN_HUMAN Isoform 2 of Progranulin OS=Homo sapiens OX=9606 GN=GRN	3	8	8	8	3	2	3	4	3	4	2	1	1	3	2	3	2	3	5	3	5	1	1	3	5	3	5	1	4	2	3	3	3	5	2	1	3	2	2	2	3	2
P28838-2;P28838	P28838-2;P28838	21;21	21;21	21;21	Cytosol aminopeptidase	LAP3	sp|P28838-2|AMPL_HUMAN Isoform 2 of Cytosol aminopeptidase OS=Homo sapiens OX=9606 GN=LAP3;sp|P28838|AMPL_HUMAN Cytosol aminopeptidase OS=Homo sapiens OX=9606 GN=LAP3 PE=1 SV=3	2	21	21	21	12	11	12	14	13	13	9	9	11	11	13	6	9	13	15	15	14	10	14	12	12	10	11	12	12	13	8	11	12	9	14	15	11	11	12	13	5	8
P29144	P29144	13	13	13	Tripeptidyl-peptidase 2	TPP2	sp|P29144|TPP2_HUMAN Tripeptidyl-peptidase 2 OS=Homo sapiens OX=9606 GN=TPP2 PE=1 SV=4	1	13	13	13	3	1	1	2	2	2	1	3	1	3	3	1	2	3	3	1	0	3	3	1	1	0	0	3	2	3	0	1	2	3	0	2	1	3	1	1	0	0
P29218;P29218-3;P29218-2;O55023	P29218;P29218-3;P29218-2	9;9;5;1	9;9;5;1	9;9;5;1	Inositol monophosphatase 1	IMPA1	sp|P29218|IMPA1_HUMAN Inositol monophosphatase 1 OS=Homo sapiens OX=9606 GN=IMPA1 PE=1 SV=1;sp|P29218-3|IMPA1_HUMAN Isoform 3 of Inositol monophosphatase 1 OS=Homo sapiens OX=9606 GN=IMPA1;sp|P29218-2|IMPA1_HUMAN Isoform 2 of Inositol monophosphatase 1 OS=	4	9	9	9	4	3	4	4	4	5	5	3	2	4	4	3	2	1	3	2	2	3	3	2	3	1	1	4	5	1	1	2	3	3	4	3	4	2	4	3	0	0
P29350;P29350-3;P29350-4;P29350-2	P29350;P29350-3;P29350-4;P29350-2	7;7;7;6	7;7;7;6	7;7;7;6	Tyrosine-protein phosphatase non-receptor type 6	PTPN6	sp|P29350|PTN6_HUMAN Tyrosine-protein phosphatase non-receptor type 6 OS=Homo sapiens OX=9606 GN=PTPN6 PE=1 SV=1;sp|P29350-3|PTN6_HUMAN Isoform 2 of Tyrosine-protein phosphatase non-receptor type 6 OS=Homo sapiens OX=9606 GN=PTPN6;sp|P29350-4|PTN6_HUMAN Is	4	7	7	7	2	2	1	2	1	4	2	2	1	4	3	0	0	1	4	0	1	4	3	2	3	0	1	1	4	1	1	0	1	0	0	2	1	0	1	3	0	0
P29373	P29373	4	4	4	Cellular retinoic acid-binding protein 2	CRABP2	sp|P29373|RABP2_HUMAN Cellular retinoic acid-binding protein 2 OS=Homo sapiens OX=9606 GN=CRABP2 PE=1 SV=2	1	4	4	4	1	2	1	0	0	1	1	1	1	1	1	1	1	3	2	1	2	1	1	0	1	0	1	1	1	1	1	1	3	2	2	0	1	1	1	1	1	1
P29401;P29401-2	P29401;P29401-2	23;23	23;23	23;23	Transketolase	TKT	sp|P29401|TKT_HUMAN Transketolase OS=Homo sapiens OX=9606 GN=TKT PE=1 SV=3;sp|P29401-2|TKT_HUMAN Isoform 2 of Transketolase OS=Homo sapiens OX=9606 GN=TKT	2	23	23	23	13	7	9	12	10	12	10	10	12	14	13	7	7	13	13	13	12	12	12	11	13	11	11	14	12	16	9	10	11	7	13	13	10	11	9	12	6	7
P29466-2;P29466;P29466-3;P29466-4;P29466-5;Q5EG05-2;Q5EG05	P29466-2;P29466;P29466-3;P29466-4	8;8;7;4;1;1;1	8;8;7;4;1;1;1	8;8;7;4;1;1;1	Caspase-1;Caspase-1 subunit p20;Caspase-1 subunit p10	CASP1	sp|P29466-2|CASP1_HUMAN Isoform Beta of Caspase-1 OS=Homo sapiens OX=9606 GN=CASP1;sp|P29466|CASP1_HUMAN Caspase-1 OS=Homo sapiens OX=9606 GN=CASP1 PE=1 SV=1;sp|P29466-3|CASP1_HUMAN Isoform Gamma of Caspase-1 OS=Homo sapiens OX=9606 GN=CASP1;sp|P29466-4|CA	7	8	8	8	3	1	2	2	3	1	1	1	2	4	2	1	1	3	3	1	1	3	1	1	2	1	2	2	4	4	1	1	2	1	2	3	2	2	0	2	1	0
P29508;P29508-2	P29508;P29508-2	12;11	12;11	9;9	Serpin B3	SERPINB3	sp|P29508|SPB3_HUMAN Serpin B3 OS=Homo sapiens OX=9606 GN=SERPINB3 PE=1 SV=2;sp|P29508-2|SPB3_HUMAN Isoform 2 of Serpin B3 OS=Homo sapiens OX=9606 GN=SERPINB3	2	12	12	9	3	2	3	1	1	2	0	1	0	2	2	3	2	2	2	6	5	3	2	2	2	0	0	2	2	2	4	2	1	0	0	1	2	2	3	2	2	2
P29590-5;P29590;P29590-4;P29590-2;P29590-9;P29590-3;P29590-8;P29590-12;P29590-11;P29590-14;P29590-10;P29590-13	P29590-5;P29590;P29590-4;P29590-2;P29590-9;P29590-3;P29590-8;P29590-12;P29590-11;P29590-14;P29590-10;P29590-13	8;8;7;7;7;7;7;6;6;5;5;5	8;8;7;7;7;7;7;6;6;5;5;5	8;8;7;7;7;7;7;6;6;5;5;5	Protein PML	PML	sp|P29590-5|PML_HUMAN Isoform PML-4 of Protein PML OS=Homo sapiens OX=9606 GN=PML;sp|P29590|PML_HUMAN Protein PML OS=Homo sapiens OX=9606 GN=PML PE=1 SV=3;sp|P29590-4|PML_HUMAN Isoform PML-6 of Protein PML OS=Homo sapiens OX=9606 GN=PML;sp|P29590-2|PML_HUM	12	8	8	8	0	1	0	1	0	1	0	0	0	0	0	0	0	0	1	1	0	0	0	0	3	0	0	0	1	1	0	0	0	0	0	0	0	0	0	3	0	0
P29622	P29622	13	13	13	Kallistatin	SERPINA4	sp|P29622|KAIN_HUMAN Kallistatin OS=Homo sapiens OX=9606 GN=SERPINA4 PE=1 SV=3	1	13	13	13	4	2	6	7	2	2	4	3	0	2	1	0	0	2	1	0	0	2	1	3	4	2	1	5	5	6	1	0	3	2	4	6	1	3	5	4	0	0
P29692;P29692-2;P29692-3;P29692-4	P29692;P29692-2;P29692-3;P29692-4	6;6;5;3	6;6;5;3	6;6;5;3	Elongation factor 1-delta	EEF1D	sp|P29692|EF1D_HUMAN Elongation factor 1-delta OS=Homo sapiens OX=9606 GN=EEF1D PE=1 SV=5;sp|P29692-2|EF1D_HUMAN Isoform 2 of Elongation factor 1-delta OS=Homo sapiens OX=9606 GN=EEF1D;sp|P29692-3|EF1D_HUMAN Isoform 3 of Elongation factor 1-delta OS=Homo s	4	6	6	6	4	3	4	3	3	3	4	5	3	4	4	3	3	6	2	2	4	3	3	6	3	5	3	3	4	3	4	3	4	3	3	3	5	3	5	4	3	2
P29728-2;P29728	P29728-2;P29728	7;7	7;7	7;7	2-5-oligoadenylate synthase 2	OAS2	sp|P29728-2|OAS2_HUMAN Isoform p69 of 2-5-oligoadenylate synthase 2 OS=Homo sapiens OX=9606 GN=OAS2;sp|P29728|OAS2_HUMAN 2-5-oligoadenylate synthase 2 OS=Homo sapiens OX=9606 GN=OAS2 PE=1 SV=3	2	7	7	7	2	3	0	1	1	2	1	1	0	1	1	0	0	0	1	0	1	1	1	0	2	0	0	2	1	2	0	0	0	0	0	1	1	1	1	0	0	0
P29966	P29966	1	1	1	Myristoylated alanine-rich C-kinase substrate	MARCKS	sp|P29966|MARCS_HUMAN Myristoylated alanine-rich C-kinase substrate OS=Homo sapiens OX=9606 GN=MARCKS PE=1 SV=4	1	1	1	1	0	1	0	1	0	1	0	0	0	0	1	0	0	0	1	0	1	0	1	0	1	0	0	1	0	0	0	1	0	1	0	1	0	1	0	0	0	1
P29972-4;P29972-2;P29972-3;P29972	P29972-4;P29972-2;P29972-3;P29972	1;1;1;1	1;1;1;1	1;1;1;1	Aquaporin-1	AQP1	sp|P29972-4|AQP1_HUMAN Isoform 4 of Aquaporin-1 OS=Homo sapiens OX=9606 GN=AQP1;sp|P29972-2|AQP1_HUMAN Isoform 2 of Aquaporin-1 OS=Homo sapiens OX=9606 GN=AQP1;sp|P29972-3|AQP1_HUMAN Isoform 3 of Aquaporin-1 OS=Homo sapiens OX=9606 GN=AQP1;sp|P29972|AQP1_H	4	1	1	1	0	0	0	0	0	0	0	0	0	0	0	0	0	0	0	0	0	0	0	0	0	0	0	0	0	0	1	1	0	0	0	0	0	0	0	0	0	0
P29992	P29992	6	3	3	Guanine nucleotide-binding protein subunit alpha-11	GNA11	sp|P29992|GNA11_HUMAN Guanine nucleotide-binding protein subunit alpha-11 OS=Homo sapiens OX=9606 GN=GNA11 PE=1 SV=2	1	6	3	3	0	0	1	1	0	0	0	0	1	1	1	0	0	1	2	0	2	0	1	0	1	0	0	2	0	1	0	0	1	1	1	1	0	0	0	1	0	0
P30038;P30038-3;P30038-2	P30038;P30038-3;P30038-2	2;2;1	2;2;1	2;2;1	Delta-1-pyrroline-5-carboxylate dehydrogenase, mitochondrial	ALDH4A1	sp|P30038|AL4A1_HUMAN Delta-1-pyrroline-5-carboxylate dehydrogenase, mitochondrial OS=Homo sapiens OX=9606 GN=ALDH4A1 PE=1 SV=3;sp|P30038-3|AL4A1_HUMAN Isoform 3 of Delta-1-pyrroline-5-carboxylate dehydrogenase, mitochondrial OS=Homo sapiens OX=9606 GN=ALD	3	2	2	2	1	0	0	0	1	1	1	0	0	0	0	0	0	0	0	0	0	1	1	0	0	1	1	0	1	1	0	0	1	1	1	1	0	0	0	0	0	0
P30039-2;P30039	P30039-2;P30039	2;2	2;2	2;2	Phenazine biosynthesis-like domain-containing protein	PBLD	sp|P30039-2|PBLD_HUMAN Isoform 2 of Phenazine biosynthesis-like domain-containing protein OS=Homo sapiens OX=9606 GN=PBLD;sp|P30039|PBLD_HUMAN Phenazine biosynthesis-like domain-containing protein OS=Homo sapiens OX=9606 GN=PBLD PE=1 SV=2	2	2	2	2	0	0	0	0	0	1	0	0	0	1	0	0	0	0	0	0	0	0	0	0	0	0	0	0	0	0	0	0	0	0	0	0	0	0	0	0	0	0
P30040;P30040-2	P30040	6;1	6;1	6;1	Endoplasmic reticulum resident protein 29	ERP29	sp|P30040|ERP29_HUMAN Endoplasmic reticulum resident protein 29 OS=Homo sapiens OX=9606 GN=ERP29 PE=1 SV=4	2	6	6	6	1	3	3	4	3	3	3	2	1	2	2	0	2	3	3	1	2	4	3	4	3	1	3	3	3	3	1	2	1	2	2	3	1	2	3	4	1	0
P30041	P30041	19	19	19	Peroxiredoxin-6	PRDX6	sp|P30041|PRDX6_HUMAN Peroxiredoxin-6 OS=Homo sapiens OX=9606 GN=PRDX6 PE=1 SV=3	1	19	19	19	13	10	12	11	13	13	11	12	9	13	13	12	10	13	14	11	9	12	11	12	11	10	10	8	13	10	12	11	12	9	10	13	12	10	11	12	9	7
P30043	P30043	8	8	8	Flavin reductase (NADPH)	BLVRB	sp|P30043|BLVRB_HUMAN Flavin reductase (NADPH) OS=Homo sapiens OX=9606 GN=BLVRB PE=1 SV=3	1	8	8	8	4	6	5	6	6	5	6	5	4	6	6	4	4	6	7	4	4	4	6	5	6	6	6	5	7	7	5	5	5	3	6	7	5	6	5	6	3	6
P30044-2;P30044;P30044-3;P30044-4	P30044-2;P30044;P30044-3;P30044-4	16;15;13;8	16;15;13;8	16;15;13;8	Peroxiredoxin-5, mitochondrial	PRDX5	sp|P30044-2|PRDX5_HUMAN Isoform Cytoplasmic+peroxisomal of Peroxiredoxin-5, mitochondrial OS=Homo sapiens OX=9606 GN=PRDX5;sp|P30044|PRDX5_HUMAN Peroxiredoxin-5, mitochondrial OS=Homo sapiens OX=9606 GN=PRDX5 PE=1 SV=4;sp|P30044-3|PRDX5_HUMAN Isoform 3 of	4	16	16	16	9	9	10	10	13	10	12	10	10	12	10	10	11	13	13	9	9	11	11	13	12	11	11	11	12	12	10	11	9	9	12	13	11	10	13	12	9	8
P30046;P30046-2;A6NHG4	P30046;P30046-2;A6NHG4	6;5;5	6;5;5	6;5;5	D-dopachrome decarboxylase;D-dopachrome decarboxylase-like protein	DDT;DDTL	sp|P30046|DOPD_HUMAN D-dopachrome decarboxylase OS=Homo sapiens OX=9606 GN=DDT PE=1 SV=3;sp|P30046-2|DOPD_HUMAN Isoform 2 of D-dopachrome decarboxylase OS=Homo sapiens OX=9606 GN=DDT;sp|A6NHG4|DDTL_HUMAN D-dopachrome decarboxylase-like protein OS=Homo sapi	3	6	6	6	4	1	3	5	5	4	3	3	1	2	3	1	1	4	5	2	2	3	1	4	5	2	2	6	5	4	2	1	2	1	4	3	3	4	3	5	2	0
P30047;P30047-2	P30047;P30047-2	4;3	4;3	4;3	GTP cyclohydrolase 1 feedback regulatory protein	GCHFR	sp|P30047|GFRP_HUMAN GTP cyclohydrolase 1 feedback regulatory protein OS=Homo sapiens OX=9606 GN=GCHFR PE=1 SV=3;sp|P30047-2|GFRP_HUMAN Isoform 2 of GTP cyclohydrolase 1 feedback regulatory protein OS=Homo sapiens OX=9606 GN=GCHFR	2	4	4	4	1	2	2	2	2	2	2	1	1	2	1	1	1	0	0	0	0	2	1	1	2	0	0	2	2	2	0	1	1	0	3	2	3	1	2	2	2	1
P30048-2;P30048	P30048-2;P30048	5;5	5;5	5;5	Thioredoxin-dependent peroxide reductase, mitochondrial	PRDX3	sp|P30048-2|PRDX3_HUMAN Isoform 2 of Thioredoxin-dependent peroxide reductase, mitochondrial OS=Homo sapiens OX=9606 GN=PRDX3;sp|P30048|PRDX3_HUMAN Thioredoxin-dependent peroxide reductase, mitochondrial OS=Homo sapiens OX=9606 GN=PRDX3 PE=1 SV=3	2	5	5	5	4	2	4	4	4	3	2	3	4	3	4	0	0	3	3	2	2	3	4	4	4	1	1	4	3	3	1	1	2	3	4	3	3	3	4	3	1	2
P30050;P30050-2	P30050;P30050-2	5;3	5;3	5;3	60S ribosomal protein L12	RPL12	sp|P30050|RL12_HUMAN 60S ribosomal protein L12 OS=Homo sapiens OX=9606 GN=RPL12 PE=1 SV=1;sp|P30050-2|RL12_HUMAN Isoform 2 of 60S ribosomal protein L12 OS=Homo sapiens OX=9606 GN=RPL12	2	5	5	5	1	3	2	4	2	4	3	3	3	2	3	1	2	3	4	2	3	3	4	3	4	2	4	2	4	4	1	2	2	1	3	4	2	3	3	3	1	1
P30084	P30084	9	9	9	Enoyl-CoA hydratase, mitochondrial	ECHS1	sp|P30084|ECHM_HUMAN Enoyl-CoA hydratase, mitochondrial OS=Homo sapiens OX=9606 GN=ECHS1 PE=1 SV=4	1	9	9	9	3	1	4	4	3	4	3	2	2	2	2	0	0	3	3	2	2	5	3	4	4	3	3	4	3	3	3	2	3	1	4	3	2	3	5	4	0	1
P30085;P30085-3;P30085-2	P30085;P30085-3;P30085-2	8;7;5	8;7;5	8;7;5	UMP-CMP kinase	CMPK1	sp|P30085|KCY_HUMAN UMP-CMP kinase OS=Homo sapiens OX=9606 GN=CMPK1 PE=1 SV=3;sp|P30085-3|KCY_HUMAN Isoform 3 of UMP-CMP kinase OS=Homo sapiens OX=9606 GN=CMPK1;sp|P30085-2|KCY_HUMAN Isoform 2 of UMP-CMP kinase OS=Homo sapiens OX=9606 GN=CMPK1	3	8	8	8	6	5	5	6	5	7	6	6	5	7	7	5	5	6	5	5	5	5	7	3	5	4	5	6	7	6	5	4	5	5	6	6	5	7	6	6	5	5
P30086	P30086	13	13	13	Phosphatidylethanolamine-binding protein 1;Hippocampal cholinergic neurostimulating peptide	PEBP1	sp|P30086|PEBP1_HUMAN Phosphatidylethanolamine-binding protein 1 OS=Homo sapiens OX=9606 GN=PEBP1 PE=1 SV=3	1	13	13	13	8	6	7	7	7	6	5	6	7	6	7	6	6	6	8	5	6	7	6	7	7	6	5	10	7	7	5	5	6	6	6	7	5	6	6	7	5	7
P30101	P30101	16	16	16	Protein disulfide-isomerase A3	PDIA3	sp|P30101|PDIA3_HUMAN Protein disulfide-isomerase A3 OS=Homo sapiens OX=9606 GN=PDIA3 PE=1 SV=4	1	16	16	16	8	6	8	9	11	11	9	9	7	8	7	3	4	7	11	6	6	11	10	7	12	5	8	13	12	11	6	6	6	4	7	9	8	7	8	11	3	5
P30153	P30153	18	18	13	Serine/threonine-protein phosphatase 2A 65 kDa regulatory subunit A alpha isoform	PPP2R1A	sp|P30153|2AAA_HUMAN Serine/threonine-protein phosphatase 2A 65 kDa regulatory subunit A alpha isoform OS=Homo sapiens OX=9606 GN=PPP2R1A PE=1 SV=4	1	18	18	13	10	9	4	10	5	10	10	7	4	7	9	3	4	4	11	0	5	6	9	6	11	6	6	10	8	12	3	7	5	6	9	8	7	10	6	9	3	2
P30419-2;P30419	P30419-2;P30419	3;3	3;3	3;3	Glycylpeptide N-tetradecanoyltransferase 1	NMT1	sp|P30419-2|NMT1_HUMAN Isoform Short of Glycylpeptide N-tetradecanoyltransferase 1 OS=Homo sapiens OX=9606 GN=NMT1;sp|P30419|NMT1_HUMAN Glycylpeptide N-tetradecanoyltransferase 1 OS=Homo sapiens OX=9606 GN=NMT1 PE=1 SV=2	2	3	3	3	1	0	0	2	0	1	0	0	0	1	0	0	0	0	0	0	0	0	0	0	1	0	0	1	0	0	0	0	0	0	0	1	0	0	0	0	0	0
P30511-3;P30511;P30511-2	P30511-3;P30511;P30511-2	2;2;1	2;2;1	2;2;1	HLA class I histocompatibility antigen, alpha chain F	HLA-F	sp|P30511-3|HLAF_HUMAN Isoform 3 of HLA class I histocompatibility antigen, alpha chain F OS=Homo sapiens OX=9606 GN=HLA-F;sp|P30511|HLAF_HUMAN HLA class I histocompatibility antigen, alpha chain F OS=Homo sapiens OX=9606 GN=HLA-F PE=1 SV=3;sp|P30511-2|HLA	3	2	2	2	0	0	0	0	0	0	0	0	0	0	0	0	0	0	0	0	0	0	0	0	0	0	0	0	0	0	0	0	0	0	0	1	0	0	0	0	0	0
P30520	P30520	9	9	9	Adenylosuccinate synthetase isozyme 2	ADSS	sp|P30520|PURA2_HUMAN Adenylosuccinate synthetase isozyme 2 OS=Homo sapiens OX=9606 GN=ADSS2 PE=1 SV=3	1	9	9	9	5	5	3	5	3	8	3	7	3	2	6	1	2	6	6	3	3	3	3	2	5	3	2	3	6	6	0	3	4	3	5	5	3	5	4	5	3	1
P30533	P30533	4	4	4	Alpha-2-macroglobulin receptor-associated protein	LRPAP1	sp|P30533|AMRP_HUMAN Alpha-2-macroglobulin receptor-associated protein OS=Homo sapiens OX=9606 GN=LRPAP1 PE=1 SV=1	1	4	4	4	0	0	0	0	0	0	0	0	0	0	0	0	0	0	0	0	0	0	0	2	3	0	1	0	0	0	0	0	0	0	0	0	0	0	0	0	0	0
P30536	P30536	1	1	1	Translocator protein	TSPO	sp|P30536|TSPO_HUMAN Translocator protein OS=Homo sapiens OX=9606 GN=TSPO PE=1 SV=3	1	1	1	1	0	0	0	0	0	0	0	0	1	0	0	0	0	0	0	0	0	0	0	0	0	0	0	0	0	0	0	0	0	0	0	0	0	0	0	0	0	0
P30566-2;P30566	P30566-2;P30566	5;5	5;5	5;5	Adenylosuccinate lyase	ADSL	sp|P30566-2|PUR8_HUMAN Isoform 2 of Adenylosuccinate lyase OS=Homo sapiens OX=9606 GN=ADSL;sp|P30566|PUR8_HUMAN Adenylosuccinate lyase OS=Homo sapiens OX=9606 GN=ADSL PE=1 SV=2	2	5	5	5	0	0	0	3	0	3	0	1	0	1	1	0	0	0	1	0	0	0	3	0	3	0	0	1	1	2	1	0	0	0	1	2	1	2	0	1	0	0
P30622-2;P30622-1;P30622	P30622-2;P30622-1;P30622	5;5;5	5;5;5	5;5;5	CAP-Gly domain-containing linker protein 1	CLIP1	sp|P30622-2|CLIP1_HUMAN Isoform 3 of CAP-Gly domain-containing linker protein 1 OS=Homo sapiens OX=9606 GN=CLIP1;sp|P30622-1|CLIP1_HUMAN Isoform 2 of CAP-Gly domain-containing linker protein 1 OS=Homo sapiens OX=9606 GN=CLIP1;sp|P30622|CLIP1_HUMAN CAP-Gly	3	5	5	5	0	0	1	1	0	0	1	0	0	2	2	0	0	0	2	1	1	0	1	0	1	0	0	0	2	1	0	0	0	0	1	2	0	1	1	0	0	0
P30626-3;P30626-2;P30626	P30626-3;P30626-2;P30626	6;6;6	6;6;6	6;6;6	Sorcin	SRI	sp|P30626-3|SORCN_HUMAN Isoform 3 of Sorcin OS=Homo sapiens OX=9606 GN=SRI;sp|P30626-2|SORCN_HUMAN Isoform 2 of Sorcin OS=Homo sapiens OX=9606 GN=SRI;sp|P30626|SORCN_HUMAN Sorcin OS=Homo sapiens OX=9606 GN=SRI PE=1 SV=1	3	6	6	6	1	0	0	0	0	1	0	0	0	0	0	1	0	1	3	0	0	0	0	0	1	0	0	0	0	0	0	1	1	2	1	1	0	0	0	1	0	1
P30711;P30711-2	P30711	7;2	7;2	7;2	Glutathione S-transferase theta-1	GSTT1	sp|P30711|GSTT1_HUMAN Glutathione S-transferase theta-1 OS=Homo sapiens OX=9606 GN=GSTT1 PE=1 SV=4	2	7	7	7	0	0	2	2	3	3	1	2	0	0	0	1	3	0	0	0	1	3	2	1	2	0	0	1	3	0	0	0	5	0	4	2	3	1	2	2	1	0
P30740;P30740-2	P30740;P30740-2	21;12	21;12	20;11	Leukocyte elastase inhibitor	SERPINB1	sp|P30740|ILEU_HUMAN Leukocyte elastase inhibitor OS=Homo sapiens OX=9606 GN=SERPINB1 PE=1 SV=1;sp|P30740-2|ILEU_HUMAN Isoform 2 of Leukocyte elastase inhibitor OS=Homo sapiens OX=9606 GN=SERPINB1	2	21	21	20	11	11	13	12	16	14	15	13	14	13	13	14	11	17	15	13	15	14	15	14	14	9	13	15	17	15	15	13	15	13	17	16	13	12	15	12	14	12
P30838	P30838	15	15	14	Aldehyde dehydrogenase, dimeric NADP-preferring	ALDH3A1	sp|P30838|AL3A1_HUMAN Aldehyde dehydrogenase, dimeric NADP-preferring OS=Homo sapiens OX=9606 GN=ALDH3A1 PE=1 SV=3	1	15	15	14	13	10	13	13	11	11	12	11	9	12	13	10	9	11	13	12	10	12	11	14	13	12	13	12	12	13	11	10	10	11	13	11	8	10	13	12	10	10
P30876	P30876	5	5	5	DNA-directed RNA polymerase II subunit RPB2	POLR2B	sp|P30876|RPB2_HUMAN DNA-directed RNA polymerase II subunit RPB2 OS=Homo sapiens OX=9606 GN=POLR2B PE=1 SV=1	1	5	5	5	0	0	0	0	0	0	0	0	1	0	0	0	0	0	0	0	0	0	0	0	0	0	0	0	0	1	0	0	0	0	0	0	0	0	0	0	0	0
P31025;Q5VSP4	P31025	23;5	23;5	23;5	Lipocalin-1	LCN1	sp|P31025|LCN1_HUMAN Lipocalin-1 OS=Homo sapiens OX=9606 GN=LCN1 PE=1 SV=1	2	23	23	23	16	13	14	15	18	18	14	14	14	14	14	17	15	13	16	13	13	13	14	13	16	14	18	15	15	13	15	18	13	14	14	14	15	14	14	13	15	16
P31040;P31040-2;P31040-3	P31040;P31040-2;P31040-3	7;7;5	7;7;5	7;7;5	Succinate dehydrogenase [ubiquinone] flavoprotein subunit, mitochondrial	SDHA	sp|P31040|SDHA_HUMAN Succinate dehydrogenase [ubiquinone] flavoprotein subunit, mitochondrial OS=Homo sapiens OX=9606 GN=SDHA PE=1 SV=2;sp|P31040-2|SDHA_HUMAN Isoform 2 of Succinate dehydrogenase [ubiquinone] flavoprotein subunit, mitochondrial OS=Homo sap	3	7	7	7	3	0	2	5	1	4	1	2	1	2	1	0	0	1	2	0	0	1	2	3	4	1	3	2	3	3	0	0	1	1	4	4	2	1	2	2	0	0
P31146	P31146	6	6	6	Coronin-1A	CORO1A	sp|P31146|COR1A_HUMAN Coronin-1A OS=Homo sapiens OX=9606 GN=CORO1A PE=1 SV=4	1	6	6	6	1	2	1	2	1	2	2	1	2	2	2	0	0	1	2	2	2	3	2	1	1	1	1	1	1	0	1	1	0	1	1	1	0	1	2	1	1	2
P60028;P31150	P60028;P31150	22;22	13;13	13;13	Rab GDP dissociation inhibitor alpha	GDI1	sp|P60028|GDIA_PANTR Rab GDP dissociation inhibitor alpha OS=Pan troglodytes OX=9598 GN=GDI1 PE=2 SV=1;sp|P31150|GDIA_HUMAN Rab GDP dissociation inhibitor alpha OS=Homo sapiens OX=9606 GN=GDI1 PE=1 SV=2	2	22	13	13	11	8	11	11	13	11	10	12	11	12	12	10	11	12	15	7	12	11	11	11	11	6	9	11	15	13	8	10	10	9	16	16	7	9	10	12	5	4
P31151;Q86SG5	P31151;Q86SG5	8;4	8;4	8;4	Protein S100-A7;Protein S100-A7A	S100A7;S100A7A	sp|P31151|S10A7_HUMAN Protein S100-A7 OS=Homo sapiens OX=9606 GN=S100A7 PE=1 SV=4;sp|Q86SG5|S1A7A_HUMAN Protein S100-A7A OS=Homo sapiens OX=9606 GN=S100A7A PE=1 SV=3	2	8	8	8	3	2	1	5	1	3	2	1	2	3	2	3	4	2	4	4	5	3	5	4	5	1	0	2	3	1	4	7	2	1	2	2	3	3	3	4	2	3
P31153;P31153-2	P31153;P31153-2	5;3	5;3	4;2	S-adenosylmethionine synthase isoform type-2	MAT2A	sp|P31153|METK2_HUMAN S-adenosylmethionine synthase isoform type-2 OS=Homo sapiens OX=9606 GN=MAT2A PE=1 SV=1;sp|P31153-2|METK2_HUMAN Isoform 2 of S-adenosylmethionine synthase isoform type-2 OS=Homo sapiens OX=9606 GN=MAT2A	2	5	5	4	0	0	1	2	1	0	1	1	1	1	0	0	0	2	0	0	0	2	0	2	2	0	0	2	2	2	1	1	1	1	2	1	1	2	2	2	0	0
P31323	P31323	4	2	2	cAMP-dependent protein kinase type II-beta regulatory subunit	PRKAR2B	sp|P31323|KAP3_HUMAN cAMP-dependent protein kinase type II-beta regulatory subunit OS=Homo sapiens OX=9606 GN=PRKAR2B PE=1 SV=3	1	4	2	2	0	0	0	0	0	0	0	0	0	0	0	0	0	0	0	0	0	0	0	0	0	0	0	0	0	0	0	0	0	0	1	0	0	0	0	1	0	0
P31689;P31689-2	P31689;P31689-2	7;6	7;6	7;6	DnaJ homolog subfamily A member 1	DNAJA1	sp|P31689|DNJA1_HUMAN DnaJ homolog subfamily A member 1 OS=Homo sapiens OX=9606 GN=DNAJA1 PE=1 SV=2;sp|P31689-2|DNJA1_HUMAN Isoform 2 of DnaJ homolog subfamily A member 1 OS=Homo sapiens OX=9606 GN=DNAJA1	2	7	7	7	2	0	1	1	1	1	2	0	0	2	2	0	0	1	1	0	0	1	1	1	2	0	0	2	1	1	1	1	1	0	1	1	1	1	2	2	0	0
P31930	P31930	9	9	9	Cytochrome b-c1 complex subunit 1, mitochondrial	UQCRC1	sp|P31930|QCR1_HUMAN Cytochrome b-c1 complex subunit 1, mitochondrial OS=Homo sapiens OX=9606 GN=UQCRC1 PE=1 SV=3	1	9	9	9	1	0	2	1	4	1	0	1	0	1	0	0	0	2	1	0	1	5	2	4	1	0	0	3	1	2	0	0	2	0	6	4	1	0	3	3	0	0
P31937	P31937	5	5	5	3-hydroxyisobutyrate dehydrogenase, mitochondrial	HIBADH	sp|P31937|3HIDH_HUMAN 3-hydroxyisobutyrate dehydrogenase, mitochondrial OS=Homo sapiens OX=9606 GN=HIBADH PE=1 SV=2	1	5	5	5	1	2	3	2	3	3	2	2	0	2	3	0	0	2	2	0	0	3	1	0	1	0	1	2	3	3	0	0	0	0	1	4	1	1	2	3	0	0
P31939;P31939-2	P31939;P31939-2	27;26	27;26	27;26	Bifunctional purine biosynthesis protein PURH;Phosphoribosylaminoimidazolecarboxamide formyltransferase;IMP cyclohydrolase	ATIC	sp|P31939|PUR9_HUMAN Bifunctional purine biosynthesis protein ATIC OS=Homo sapiens OX=9606 GN=ATIC PE=1 SV=3;sp|P31939-2|PUR9_HUMAN Isoform 2 of Bifunctional purine biosynthesis protein ATIC OS=Homo sapiens OX=9606 GN=ATIC	2	27	27	27	8	5	9	11	6	11	6	6	4	10	8	4	6	8	10	3	5	8	10	9	10	2	7	12	13	9	5	6	9	5	10	13	9	8	7	7	3	4
P31941;Q9UH17;Q9UH17-3	P31941	7;3;1	1;0;0	1;0;0	DNA dC->dU-editing enzyme APOBEC-3A	APOBEC3A	sp|P31941|ABC3A_HUMAN DNA dC->dU-editing enzyme APOBEC-3A OS=Homo sapiens OX=9606 GN=APOBEC3A PE=1 SV=3	3	7	1	1	4	2	4	4	3	4	4	5	3	6	6	2	2	6	5	3	5	4	3	7	7	5	5	6	7	6	1	1	5	3	5	3	3	2	3	2	2	3
P31941-2	P31941-2	7	7	1	DNA dC->dU-editing enzyme APOBEC-3A	APOBEC3A	sp|P31941-2|ABC3A_HUMAN Isoform 2 of DNA dC->dU-editing enzyme APOBEC-3A OS=Homo sapiens OX=9606 GN=APOBEC3A	1	7	7	1	4	2	4	4	3	4	3	4	3	6	6	2	2	7	6	3	5	4	2	7	7	5	5	6	7	6	1	1	5	3	6	4	3	2	3	3	2	3
P31943	P31943	4	1	1	Heterogeneous nuclear ribonucleoprotein H;Heterogeneous nuclear ribonucleoprotein H, N-terminally processed	HNRNPH1	sp|P31943|HNRH1_HUMAN Heterogeneous nuclear ribonucleoprotein H OS=Homo sapiens OX=9606 GN=HNRNPH1 PE=1 SV=4	1	4	1	1	2	1	2	2	3	2	1	1	1	2	2	0	1	1	2	2	3	3	2	1	4	1	2	2	2	3	1	1	2	1	2	2	2	2	2	1	0	0
P31944	P31944	9	9	9	Caspase-14;Caspase-14 subunit p17, mature form;Caspase-14 subunit p10, mature form;Caspase-14 subunit p20, intermediate form;Caspase-14 subunit p8, intermediate form	CASP14	sp|P31944|CASPE_HUMAN Caspase-14 OS=Homo sapiens OX=9606 GN=CASP14 PE=1 SV=2	1	9	9	9	2	2	1	2	1	1	0	0	0	2	3	3	2	1	1	4	4	3	3	1	2	0	1	0	1	0	6	4	2	0	0	0	3	3	2	1	2	2
P31946-2;P31946	P31946-2;P31946	14;14	11;11	10;10	14-3-3 protein beta/alpha;14-3-3 protein beta/alpha, N-terminally processed	YWHAB	sp|P31946-2|1433B_HUMAN Isoform Short of 14-3-3 protein beta/alpha OS=Homo sapiens OX=9606 GN=YWHAB;sp|P31946|1433B_HUMAN 14-3-3 protein beta/alpha OS=Homo sapiens OX=9606 GN=YWHAB PE=1 SV=3	2	14	11	10	8	5	7	6	6	6	5	4	5	6	5	5	5	8	11	4	5	9	7	7	8	5	7	10	8	7	7	4	4	4	8	10	6	6	4	7	6	4
P31947;P31947-2	P31947;P31947-2	12;9	10;7	10;7	14-3-3 protein sigma	SFN	sp|P31947|1433S_HUMAN 14-3-3 protein sigma OS=Homo sapiens OX=9606 GN=SFN PE=1 SV=1;sp|P31947-2|1433S_HUMAN Isoform 2 of 14-3-3 protein sigma OS=Homo sapiens OX=9606 GN=SFN	2	12	10	10	7	6	5	6	5	6	4	5	5	6	5	6	5	6	7	6	5	8	7	7	9	6	8	5	7	6	4	4	7	5	6	7	6	6	4	6	5	5
P31948;P31948-3	P31948;P31948-3	10;9	10;9	2;2	Stress-induced-phosphoprotein 1	STIP1	sp|P31948|STIP1_HUMAN Stress-induced-phosphoprotein 1 OS=Homo sapiens OX=9606 GN=STIP1 PE=1 SV=1;sp|P31948-3|STIP1_HUMAN Isoform 3 of Stress-induced-phosphoprotein 1 OS=Homo sapiens OX=9606 GN=STIP1	2	10	10	2	4	2	5	6	2	2	4	2	2	6	4	2	2	3	5	1	4	4	3	6	7	5	4	8	8	4	4	2	2	3	7	3	5	4	6	5	3	0
P31949	P31949	4	4	4	Protein S100-A11;Protein S100-A11, N-terminally processed	S100A11	sp|P31949|S10AB_HUMAN Protein S100-A11 OS=Homo sapiens OX=9606 GN=S100A11 PE=1 SV=2	1	4	4	4	4	3	2	3	4	2	3	2	4	2	2	2	2	3	4	3	3	4	3	2	4	2	3	3	4	4	2	3	2	2	4	4	3	4	4	3	2	3
P31997	P31997	4	3	3	Carcinoembryonic antigen-related cell adhesion molecule 8	CEACAM8	sp|P31997|CEAM8_HUMAN Carcinoembryonic antigen-related cell adhesion molecule 8 OS=Homo sapiens OX=9606 GN=CEACAM8 PE=1 SV=2	1	4	3	3	2	1	2	3	1	2	1	1	1	2	2	1	1	1	2	1	1	3	2	2	1	1	1	1	1	1	1	1	2	1	1	1	1	1	3	3	1	0
P32119;P32119-2	P32119	10;2	9;2	9;2	Peroxiredoxin-2	PRDX2	sp|P32119|PRDX2_HUMAN Peroxiredoxin-2 OS=Homo sapiens OX=9606 GN=PRDX2 PE=1 SV=5	2	10	9	9	5	4	4	6	4	4	4	4	2	5	4	4	5	5	5	3	5	4	4	5	6	2	5	6	6	6	4	3	5	4	4	5	4	5	3	6	1	3
P32189-1;P32189-4;Q14409;P32189-2;P32189	P32189-1;P32189-4;Q14409;P32189-2;P32189	4;4;4;4;4	4;4;4;4;4	4;4;4;4;4	Glycerol kinase;Putative glycerol kinase 3	GK;GK3P	sp|P32189-1|GLPK_HUMAN Isoform 1 of Glycerol kinase OS=Homo sapiens OX=9606 GN=GK;sp|P32189-4|GLPK_HUMAN Isoform 4 of Glycerol kinase OS=Homo sapiens OX=9606 GN=GK;sp|Q14409|GLPK3_HUMAN Glycerol kinase 3 OS=Homo sapiens OX=9606 GN=GK3P PE=2 SV=2;sp|P32189-	5	4	4	4	0	0	0	0	0	0	0	0	0	0	0	0	0	0	0	0	0	0	0	0	0	0	0	2	0	1	0	0	0	0	0	0	0	0	0	0	0	0
P32320	P32320	5	5	5	Cytidine deaminase	CDA	sp|P32320|CDD_HUMAN Cytidine deaminase OS=Homo sapiens OX=9606 GN=CDA PE=1 SV=2	1	5	5	5	0	0	2	1	1	1	1	1	1	3	3	0	0	1	2	0	1	2	1	1	2	0	0	2	1	0	0	0	0	0	0	1	2	0	2	1	0	0
P32455;Q9H0R5-4;Q9H0R5	P32455	9;2;2	9;2;2	7;1;1	Interferon-induced guanylate-binding protein 1	GBP1	sp|P32455|GBP1_HUMAN Guanylate-binding protein 1 OS=Homo sapiens OX=9606 GN=GBP1 PE=1 SV=2	3	9	9	7	0	0	0	1	1	2	1	0	0	1	0	1	0	0	2	1	2	0	1	0	0	1	1	1	2	1	0	0	1	0	0	1	0	1	2	1	0	0
P32456	P32456	9	7	7	Interferon-induced guanylate-binding protein 2	GBP2	sp|P32456|GBP2_HUMAN Guanylate-binding protein 2 OS=Homo sapiens OX=9606 GN=GBP2 PE=1 SV=3	1	9	7	7	2	0	2	2	2	3	2	2	0	3	1	2	1	1	3	3	3	1	2	1	2	1	2	2	3	5	1	0	2	1	0	2	0	1	2	2	0	0
P32926	P32926	5	5	5	Desmoglein-3	DSG3	sp|P32926|DSG3_HUMAN Desmoglein-3 OS=Homo sapiens OX=9606 GN=DSG3 PE=1 SV=2	1	5	5	5	0	0	0	1	0	0	0	0	0	0	0	0	0	0	0	0	0	0	0	1	4	0	0	0	0	0	0	0	0	0	1	0	0	0	0	1	0	0
Q5IFJ7;P32969	Q5IFJ7;P32969	4;4	4;4	4;4	60S ribosomal protein L9	RPL9	sp|Q5IFJ7|RL9_MACFA 60S ribosomal protein L9 OS=Macaca fascicularis OX=9541 GN=RPL9 PE=2 SV=1;sp|P32969|RL9_HUMAN 60S ribosomal protein L9 OS=Homo sapiens OX=9606 GN=RPL9 PE=1 SV=1	2	4	4	4	1	0	1	1	3	1	1	1	0	1	0	0	0	1	0	0	0	1	0	1	1	1	1	3	3	3	0	0	1	0	1	1	2	0	1	1	0	0
P33121-2;P33121-3;P33121	P33121-2;P33121-3;P33121	6;6;6	6;6;6	6;6;6	Long-chain-fatty-acid--CoA ligase 1	ACSL1	sp|P33121-2|ACSL1_HUMAN Isoform 2 of Long-chain-fatty-acid--CoA ligase 1 OS=Homo sapiens OX=9606 GN=ACSL1;sp|P33121-3|ACSL1_HUMAN Isoform 3 of Long-chain-fatty-acid--CoA ligase 1 OS=Homo sapiens OX=9606 GN=ACSL1;sp|P33121|ACSL1_HUMAN Long-chain-fatty-acid-	3	6	6	6	0	0	0	0	0	0	0	1	0	0	0	0	0	0	0	0	0	1	3	2	3	0	0	2	1	1	0	0	0	0	0	1	0	0	2	4	0	0
P33176	P33176	21	21	18	Kinesin-1 heavy chain	KIF5B	sp|P33176|KINH_HUMAN Kinesin-1 heavy chain OS=Homo sapiens OX=9606 GN=KIF5B PE=1 SV=1	1	21	21	18	4	3	3	6	4	6	3	3	3	5	5	3	2	4	8	3	4	4	4	2	7	1	5	7	10	10	4	3	5	4	5	6	5	1	5	5	3	1
P33240-2;P33240;Q9H0L4	P33240-2;P33240;Q9H0L4	2;2;1	2;2;1	2;2;1	Cleavage stimulation factor subunit 2;Cleavage stimulation factor subunit 2 tau variant	CSTF2;CSTF2T	sp|P33240-2|CSTF2_HUMAN Isoform 2 of Cleavage stimulation factor subunit 2 OS=Homo sapiens OX=9606 GN=CSTF2;sp|P33240|CSTF2_HUMAN Cleavage stimulation factor subunit 2 OS=Homo sapiens OX=9606 GN=CSTF2 PE=1 SV=1;sp|Q9H0L4|CSTFT_HUMAN Cleavage stimulation fa	3	2	2	2	0	0	0	0	0	0	0	0	0	0	1	0	0	0	0	0	0	0	0	0	1	0	0	0	0	1	0	0	0	0	0	1	0	0	0	1	0	0
P33241;P33241-3;P33241-2	P33241;P33241-3;P33241-2	7;6;5	7;6;5	7;6;5	Lymphocyte-specific protein 1	LSP1	sp|P33241|LSP1_HUMAN Lymphocyte-specific protein 1 OS=Homo sapiens OX=9606 GN=LSP1 PE=1 SV=1;sp|P33241-3|LSP1_HUMAN Isoform 3 of Lymphocyte-specific protein 1 OS=Homo sapiens OX=9606 GN=LSP1;sp|P33241-2|LSP1_HUMAN Isoform 2 of Lymphocyte-specific protein 1	3	7	7	7	1	2	2	2	2	4	1	2	2	2	4	1	1	0	0	1	1	2	2	1	4	1	4	4	2	3	0	1	1	1	1	2	0	4	1	0	1	1
P33908;P33908-2	P33908	4;1	4;1	4;1	Mannosyl-oligosaccharide 1,2-alpha-mannosidase IA	MAN1A1	sp|P33908|MA1A1_HUMAN Mannosyl-oligosaccharide 1,2-alpha-mannosidase IA OS=Homo sapiens OX=9606 GN=MAN1A1 PE=1 SV=3	2	4	4	4	0	0	0	0	0	1	0	0	0	0	0	0	0	0	0	0	0	0	1	0	0	0	1	0	0	0	0	0	1	0	0	1	0	0	0	0	0	0
P34096	P34096	3	3	3	Ribonuclease 4	RNASE4	sp|P34096|RNAS4_HUMAN Ribonuclease 4 OS=Homo sapiens OX=9606 GN=RNASE4 PE=1 SV=3	1	3	3	3	3	2	2	3	2	3	1	2	2	1	2	1	3	2	2	3	3	3	1	3	3	2	3	1	2	1	0	3	3	2	2	3	3	2	3	1	3	3
P34896-2;P34896;P34896-3;P34896-4	P34896-2;P34896;P34896-3;P34896-4	12;12;10;6	12;12;10;6	11;11;9;5	Serine hydroxymethyltransferase, cytosolic	SHMT1	sp|P34896-2|GLYC_HUMAN Isoform 2 of Serine hydroxymethyltransferase, cytosolic OS=Homo sapiens OX=9606 GN=SHMT1;sp|P34896|GLYC_HUMAN Serine hydroxymethyltransferase, cytosolic OS=Homo sapiens OX=9606 GN=SHMT1 PE=1 SV=1;sp|P34896-3|GLYC_HUMAN Isoform 3 of S	4	12	12	11	6	4	6	6	4	5	1	4	4	3	4	4	3	4	6	1	3	6	2	3	4	1	2	7	5	6	3	2	4	3	3	3	6	5	5	5	1	4
P34913;P34913-3;P34913-2	P34913;P34913-3;P34913-2	11;10;10	11;10;10	11;10;10	Bifunctional epoxide hydrolase 2;Cytosolic epoxide hydrolase 2;Lipid-phosphate phosphatase	EPHX2	sp|P34913|HYES_HUMAN Bifunctional epoxide hydrolase 2 OS=Homo sapiens OX=9606 GN=EPHX2 PE=1 SV=2;sp|P34913-3|HYES_HUMAN Isoform 3 of Bifunctional epoxide hydrolase 2 OS=Homo sapiens OX=9606 GN=EPHX2;sp|P34913-2|HYES_HUMAN Isoform 2 of Bifunctional epoxide	3	11	11	11	4	1	1	1	0	0	0	0	2	0	3	0	0	0	0	1	0	1	0	0	1	0	1	2	4	4	0	0	1	2	6	2	3	1	1	1	0	0
P34932;P34932-2	P34932	24;3	24;3	22;3	Heat shock 70 kDa protein 4	HSPA4	sp|P34932|HSP74_HUMAN Heat shock 70 kDa protein 4 OS=Homo sapiens OX=9606 GN=HSPA4 PE=1 SV=4	2	24	24	22	7	7	8	9	7	5	9	7	6	11	9	7	6	8	11	5	8	5	9	8	10	5	7	11	12	10	8	6	9	9	10	11	7	6	5	5	4	4
P34949;P34949-2	P34949;P34949-2	6;4	6;4	6;4	Mannose-6-phosphate isomerase	MPI	sp|P34949|MPI_HUMAN Mannose-6-phosphate isomerase OS=Homo sapiens OX=9606 GN=MPI PE=1 SV=2;sp|P34949-2|MPI_HUMAN Isoform 2 of Mannose-6-phosphate isomerase OS=Homo sapiens OX=9606 GN=MPI	2	6	6	6	1	0	1	1	1	1	1	1	2	2	3	0	2	1	2	1	1	2	2	1	2	0	1	2	3	2	0	1	2	2	1	1	2	1	1	1	0	0
P35219	P35219	6	6	6	Carbonic anhydrase-related protein	CA8	sp|P35219|CAH8_HUMAN Carbonic anhydrase-related protein OS=Homo sapiens OX=9606 GN=CA8 PE=1 SV=3	1	6	6	6	1	3	1	3	0	4	1	2	1	0	0	1	1	1	1	0	0	1	1	0	1	1	1	1	2	2	0	0	2	1	1	1	2	2	0	1	0	0
P35221;P35221-2;P35221-3;Q9UI47	P35221;P35221-2;P35221-3	24;23;14;1	24;23;14;1	18;17;10;1	Catenin alpha-1	CTNNA1	sp|P35221|CTNA1_HUMAN Catenin alpha-1 OS=Homo sapiens OX=9606 GN=CTNNA1 PE=1 SV=1;sp|P35221-2|CTNA1_HUMAN Isoform 2 of Catenin alpha-1 OS=Homo sapiens OX=9606 GN=CTNNA1;sp|P35221-3|CTNA1_HUMAN Isoform 3 of Catenin alpha-1 OS=Homo sapiens OX=9606 GN=CTNNA1	4	24	24	18	5	7	9	11	8	12	6	6	6	6	9	1	2	6	8	7	4	5	9	8	10	5	5	10	10	11	5	4	4	3	11	10	6	6	9	10	3	1
P35222	P35222	12	8	8	Catenin beta-1	CTNNB1	sp|P35222|CTNB1_HUMAN Catenin beta-1 OS=Homo sapiens OX=9606 GN=CTNNB1 PE=1 SV=1	1	12	8	8	1	1	3	5	1	7	2	2	5	4	3	0	0	2	4	3	2	2	3	4	5	2	1	3	4	3	0	0	3	7	6	2	1	2	2	8	0	0
P35232;P35232-2	P35232;P35232-2	7;4	7;4	7;4	Prohibitin	PHB	sp|P35232|PHB_HUMAN Prohibitin OS=Homo sapiens OX=9606 GN=PHB PE=1 SV=1;sp|P35232-2|PHB_HUMAN Isoform 2 of Prohibitin OS=Homo sapiens OX=9606 GN=PHB	2	7	7	7	1	2	2	5	5	4	2	4	5	3	3	0	0	3	4	0	2	3	3	3	5	1	3	3	4	5	1	0	1	4	3	5	2	2	4	6	0	0
P35237	P35237	13	13	13	Serpin B6	SERPINB6	sp|P35237|SPB6_HUMAN Serpin B6 OS=Homo sapiens OX=9606 GN=SERPINB6 PE=1 SV=3	1	13	13	13	2	1	2	5	3	6	4	4	2	4	7	2	3	3	6	4	5	4	5	2	5	0	2	4	5	5	3	2	1	4	5	5	3	6	2	4	0	2
P35241;P35241-5;P35241-4;P35241-2	P35241;P35241-5;P35241-4	9;9;6;2	2;2;2;2	2;2;2;2	Radixin	RDX	sp|P35241|RADI_HUMAN Radixin OS=Homo sapiens OX=9606 GN=RDX PE=1 SV=1;sp|P35241-5|RADI_HUMAN Isoform 5 of Radixin OS=Homo sapiens OX=9606 GN=RDX;sp|P35241-4|RADI_HUMAN Isoform 4 of Radixin OS=Homo sapiens OX=9606 GN=RDX	4	9	2	2	5	3	5	6	3	6	6	7	4	7	6	4	2	3	4	3	4	4	5	5	6	3	5	5	8	6	4	4	5	4	5	6	3	5	5	5	2	2
P35244	P35244	4	4	4	Replication protein A 14 kDa subunit	RPA3	sp|P35244|RFA3_HUMAN Replication protein A 14 kDa subunit OS=Homo sapiens OX=9606 GN=RPA3 PE=1 SV=1	1	4	4	4	1	0	1	1	0	2	0	1	0	1	0	0	0	0	1	0	0	2	1	0	0	0	0	3	2	2	0	1	0	0	1	1	1	0	1	1	0	0
P35268	P35268	3	3	3	60S ribosomal protein L22	RPL22	sp|P35268|RL22_HUMAN 60S ribosomal protein L22 OS=Homo sapiens OX=9606 GN=RPL22 PE=1 SV=2	1	3	3	3	2	1	2	1	1	1	1	1	2	1	1	0	0	2	1	1	2	3	1	2	1	1	1	2	2	1	1	1	2	2	2	3	2	1	3	1	1	1
P35270	P35270	5	5	5	Sepiapterin reductase	SPR	sp|P35270|SPRE_HUMAN Sepiapterin reductase OS=Homo sapiens OX=9606 GN=SPR PE=1 SV=1	1	5	5	5	1	0	0	0	0	1	1	0	0	0	0	0	0	0	2	0	0	0	1	0	0	0	0	2	2	1	0	0	0	1	1	2	1	0	0	0	0	0
P35321	P35321	1	1	1	Cornifin-A	SPRR1A	sp|P35321|SPR1A_HUMAN Cornifin-A OS=Homo sapiens OX=9606 GN=SPRR1A PE=1 SV=2	1	1	1	1	0	0	0	0	0	0	0	0	0	0	0	0	0	0	0	0	0	0	0	1	0	0	0	0	0	0	0	0	0	0	0	0	0	0	0	0	0	0
P35573;P35573-2;P35573-3	P35573;P35573-2;P35573-3	20;18;18	20;18;18	20;18;18	Glycogen debranching enzyme;4-alpha-glucanotransferase;Amylo-alpha-1,6-glucosidase	AGL	sp|P35573|GDE_HUMAN Glycogen debranching enzyme OS=Homo sapiens OX=9606 GN=AGL PE=1 SV=3;sp|P35573-2|GDE_HUMAN Isoform 5 of Glycogen debranching enzyme OS=Homo sapiens OX=9606 GN=AGL;sp|P35573-3|GDE_HUMAN Isoform 6 of Glycogen debranching enzyme OS=Homo sa	3	20	20	20	2	2	2	2	3	2	4	4	0	7	7	0	0	1	5	2	4	3	4	3	8	1	0	6	6	12	0	0	3	4	3	6	2	0	1	7	0	0
P35579;P35579-2	P35579;P35579-2	73;43	72;42	64;36	Myosin-9	MYH9	sp|P35579|MYH9_HUMAN Myosin-9 OS=Homo sapiens OX=9606 GN=MYH9 PE=1 SV=4;sp|P35579-2|MYH9_HUMAN Isoform 2 of Myosin-9 OS=Homo sapiens OX=9606 GN=MYH9	2	73	72	64	31	25	37	42	35	41	28	25	23	42	39	16	18	34	35	27	25	33	39	27	41	25	26	34	46	32	21	20	28	19	26	34	31	32	33	36	15	13
P35580;P35580-5;P35580-2;P35580-3;P35580-4	P35580;P35580-5;P35580-2;P35580-3;P35580-4	18;18;18;18;18	9;9;9;9;9	7;7;7;7;7	Myosin-10	MYH10	sp|P35580|MYH10_HUMAN Myosin-10 OS=Homo sapiens OX=9606 GN=MYH10 PE=1 SV=3;sp|P35580-5|MYH10_HUMAN Isoform 5 of Myosin-10 OS=Homo sapiens OX=9606 GN=MYH10;sp|P35580-2|MYH10_HUMAN Isoform 2 of Myosin-10 OS=Homo sapiens OX=9606 GN=MYH10;sp|P35580-3|MYH10_HUM	5	18	9	7	4	4	4	5	4	5	6	3	4	5	6	3	2	4	6	4	3	4	5	2	6	4	6	8	9	9	5	3	4	3	4	6	3	4	5	5	4	2
P35606-2;P35606	P35606-2;P35606	19;19	19;19	19;19	Coatomer subunit beta	COPB2	sp|P35606-2|COPB2_HUMAN Isoform 2 of Coatomer subunit beta OS=Homo sapiens OX=9606 GN=COPB2;sp|P35606|COPB2_HUMAN Coatomer subunit beta OS=Homo sapiens OX=9606 GN=COPB2 PE=1 SV=2	2	19	19	19	5	5	6	6	5	6	4	5	6	6	5	3	1	4	7	5	4	4	5	4	8	3	5	10	7	7	3	3	3	3	8	8	4	3	6	6	1	2
P35611-2;P35611-6;P35611-4;P35611;P35611-3;P35611-5	P35611-2;P35611-6;P35611-4;P35611;P35611-3;P35611-5	7;7;7;7;7;4	7;7;7;7;7;4	7;7;7;7;7;4	Alpha-adducin	ADD1	sp|P35611-2|ADDA_HUMAN Isoform 2 of Alpha-adducin OS=Homo sapiens OX=9606 GN=ADD1;sp|P35611-6|ADDA_HUMAN Isoform 6 of Alpha-adducin OS=Homo sapiens OX=9606 GN=ADD1;sp|P35611-4|ADDA_HUMAN Isoform 4 of Alpha-adducin OS=Homo sapiens OX=9606 GN=ADD1;sp|P35611|	6	7	7	7	0	0	2	1	1	3	0	0	0	0	1	0	0	1	2	0	0	1	0	0	1	1	1	1	2	2	0	0	1	0	2	1	1	1	1	3	0	0
P35613-4;P35613-2;P35613;P35613-3	P35613-4;P35613-2;P35613;P35613-3	5;5;5;4	5;5;5;4	5;5;5;4	Basigin	BSG	sp|P35613-4|BASI_HUMAN Isoform 4 of Basigin OS=Homo sapiens OX=9606 GN=BSG;sp|P35613-2|BASI_HUMAN Isoform 2 of Basigin OS=Homo sapiens OX=9606 GN=BSG;sp|P35613|BASI_HUMAN Basigin OS=Homo sapiens OX=9606 GN=BSG PE=1 SV=2;sp|P35613-3|BASI_HUMAN Isoform 3 of	4	5	5	5	0	0	1	2	1	2	3	1	1	2	2	0	0	2	3	1	0	1	1	1	2	0	1	2	1	0	1	0	2	0	1	1	1	1	1	2	0	0
P35637-2;P35637	P35637-2;P35637	4;4	4;4	2;2	RNA-binding protein FUS	FUS	sp|P35637-2|FUS_HUMAN Isoform Short of RNA-binding protein FUS OS=Homo sapiens OX=9606 GN=FUS;sp|P35637|FUS_HUMAN RNA-binding protein FUS OS=Homo sapiens OX=9606 GN=FUS PE=1 SV=1	2	4	4	2	1	0	0	0	1	0	0	0	0	1	1	0	0	1	0	0	0	0	0	0	1	0	0	1	1	1	0	0	0	0	0	1	0	0	2	1	0	0
P35659-2;P35659	P35659-2;P35659	4;4	4;4	4;4	Protein DEK	DEK	sp|P35659-2|DEK_HUMAN Isoform 2 of Protein DEK OS=Homo sapiens OX=9606 GN=DEK;sp|P35659|DEK_HUMAN Protein DEK OS=Homo sapiens OX=9606 GN=DEK PE=1 SV=1	2	4	4	4	0	0	0	2	1	0	0	0	0	1	0	0	0	0	0	0	0	1	2	1	2	0	0	0	2	0	0	0	0	0	0	1	0	0	0	2	0	0
P35754	P35754	5	5	5	Glutaredoxin-1	GLRX	sp|P35754|GLRX1_HUMAN Glutaredoxin-1 OS=Homo sapiens OX=9606 GN=GLRX PE=1 SV=2	1	5	5	5	2	1	2	1	1	2	1	2	2	3	2	2	2	2	1	1	3	2	3	0	2	1	2	2	2	2	1	1	1	1	2	3	2	1	2	2	0	0
P35813-2;P35813;P35813-3	P35813-2;P35813;P35813-3	6;6;6	6;6;6	5;5;5	Protein phosphatase 1A	PPM1A	sp|P35813-2|PPM1A_HUMAN Isoform Alpha-2 of Protein phosphatase 1A OS=Homo sapiens OX=9606 GN=PPM1A;sp|P35813|PPM1A_HUMAN Protein phosphatase 1A OS=Homo sapiens OX=9606 GN=PPM1A PE=1 SV=1;sp|P35813-3|PPM1A_HUMAN Isoform 3 of Protein phosphatase 1A OS=Homo s	3	6	6	5	0	0	0	1	1	2	0	0	0	2	1	1	0	1	1	1	1	1	1	0	1	0	1	4	3	1	0	0	0	0	1	0	1	0	0	1	0	0
P35858;P35858-2	P35858;P35858-2	12;12	12;12	12;12	Insulin-like growth factor-binding protein complex acid labile subunit	IGFALS	sp|P35858|ALS_HUMAN Insulin-like growth factor-binding protein complex acid labile subunit OS=Homo sapiens OX=9606 GN=IGFALS PE=1 SV=1;sp|P35858-2|ALS_HUMAN Isoform 2 of Insulin-like growth factor-binding protein complex acid labile subunit OS=Homo sapiens	2	12	12	12	2	0	5	6	1	3	2	0	0	0	0	0	0	1	0	0	0	0	0	1	0	0	0	5	6	5	0	0	1	0	1	4	1	0	5	3	0	0
P35914;P35914-3;P35914-2	P35914;P35914-3;P35914-2	4;2;2	4;2;2	4;2;2	Hydroxymethylglutaryl-CoA lyase, mitochondrial	HMGCL	sp|P35914|HMGCL_HUMAN Hydroxymethylglutaryl-CoA lyase, mitochondrial OS=Homo sapiens OX=9606 GN=HMGCL PE=1 SV=2;sp|P35914-3|HMGCL_HUMAN Isoform 3 of Hydroxymethylglutaryl-CoA lyase, mitochondrial OS=Homo sapiens OX=9606 GN=HMGCL;sp|P35914-2|HMGCL_HUMAN Iso	3	4	4	4	0	0	1	2	0	0	0	0	1	1	1	0	0	0	1	0	1	1	0	0	2	1	0	0	1	0	0	0	0	0	2	2	0	0	1	2	0	0
P35998;P35998-2	P35998;P35998-2	17;11	17;11	17;11	26S protease regulatory subunit 7	PSMC2	sp|P35998|PRS7_HUMAN 26S proteasome regulatory subunit 7 OS=Homo sapiens OX=9606 GN=PSMC2 PE=1 SV=3;sp|P35998-2|PRS7_HUMAN Isoform 2 of 26S proteasome regulatory subunit 7 OS=Homo sapiens OX=9606 GN=PSMC2	2	17	17	17	2	3	5	6	2	4	4	1	3	4	4	0	0	4	6	1	4	4	4	5	5	1	2	3	5	3	0	1	5	1	6	9	2	2	7	4	1	1
P36222	P36222	6	6	6	Chitinase-3-like protein 1	CHI3L1	sp|P36222|CH3L1_HUMAN Chitinase-3-like protein 1 OS=Homo sapiens OX=9606 GN=CHI3L1 PE=1 SV=2	1	6	6	6	0	0	2	2	1	2	0	1	0	2	1	0	0	0	1	2	1	1	3	0	1	0	0	0	1	0	1	1	0	0	1	0	1	0	2	1	0	1
P36405	P36405	8	8	8	ADP-ribosylation factor-like protein 3	ARL3	sp|P36405|ARL3_HUMAN ADP-ribosylation factor-like protein 3 OS=Homo sapiens OX=9606 GN=ARL3 PE=1 SV=2	1	8	8	8	3	1	1	2	2	3	3	1	1	3	3	3	2	3	3	1	2	3	3	2	4	0	0	4	4	3	0	2	1	2	3	3	2	4	2	3	0	1
P36406-3;P36406-2;P36406	P36406-3;P36406-2;P36406	1;1;1	1;1;1	1;1;1	E3 ubiquitin-protein ligase TRIM23	TRIM23	sp|P36406-3|TRI23_HUMAN Isoform Gamma of E3 ubiquitin-protein ligase TRIM23 OS=Homo sapiens OX=9606 GN=TRIM23;sp|P36406-2|TRI23_HUMAN Isoform Beta of E3 ubiquitin-protein ligase TRIM23 OS=Homo sapiens OX=9606 GN=TRIM23;sp|P36406|TRI23_HUMAN E3 ubiquitin-pr	3	1	1	1	1	1	1	1	1	1	1	1	1	1	1	1	1	1	1	1	1	1	1	1	1	1	1	1	1	1	1	0	0	0	1	1	0	1	1	1	0	0
P36507	P36507	4	4	3	Dual specificity mitogen-activated protein kinase kinase 2	MAP2K2	sp|P36507|MP2K2_HUMAN Dual specificity mitogen-activated protein kinase kinase 2 OS=Homo sapiens OX=9606 GN=MAP2K2 PE=1 SV=1	1	4	4	3	0	0	0	0	0	0	0	0	0	0	0	0	1	1	1	0	0	0	0	0	0	0	0	0	0	1	0	0	0	0	0	1	0	0	0	1	0	0
P36542;P36542-2	P36542;P36542-2	3;2	3;2	3;2	ATP synthase subunit gamma, mitochondrial	ATP5C1	sp|P36542|ATPG_HUMAN ATP synthase subunit gamma, mitochondrial OS=Homo sapiens OX=9606 GN=ATP5F1C PE=1 SV=1;sp|P36542-2|ATPG_HUMAN Isoform Heart of ATP synthase subunit gamma, mitochondrial OS=Homo sapiens OX=9606 GN=ATP5F1C	2	3	3	3	0	1	0	2	1	2	0	0	0	0	0	0	0	0	1	1	0	2	2	1	2	1	1	1	1	1	0	0	0	0	0	0	2	1	1	3	1	0
P36543;P36543-2;P36543-3	P36543;P36543-2;P36543-3	3;3;2	3;3;2	3;3;2	V-type proton ATPase subunit E 1	ATP6V1E1	sp|P36543|VATE1_HUMAN V-type proton ATPase subunit E 1 OS=Homo sapiens OX=9606 GN=ATP6V1E1 PE=1 SV=1;sp|P36543-2|VATE1_HUMAN Isoform 2 of V-type proton ATPase subunit E 1 OS=Homo sapiens OX=9606 GN=ATP6V1E1;sp|P36543-3|VATE1_HUMAN Isoform 3 of V-type proto	3	3	3	3	2	2	2	2	0	2	2	2	0	2	2	1	1	2	1	1	1	2	0	2	2	2	1	1	2	2	1	2	2	1	2	2	2	2	1	2	1	0
P36578	P36578	13	13	13	60S ribosomal protein L4	RPL4	sp|P36578|RL4_HUMAN 60S ribosomal protein L4 OS=Homo sapiens OX=9606 GN=RPL4 PE=1 SV=5	1	13	13	13	4	3	6	6	3	6	3	4	3	4	4	0	0	4	5	1	2	6	5	6	8	0	4	6	6	6	3	2	1	1	4	8	3	5	4	5	1	1
P36776;P36776-2;P36776-3	P36776;P36776-2;P36776-3	9;9;8	9;9;8	9;9;8	Lon protease homolog, mitochondrial	LONP1	sp|P36776|LONM_HUMAN Lon protease homolog, mitochondrial OS=Homo sapiens OX=9606 GN=LONP1 PE=1 SV=2;sp|P36776-2|LONM_HUMAN Isoform 2 of Lon protease homolog, mitochondrial OS=Homo sapiens OX=9606 GN=LONP1;sp|P36776-3|LONM_HUMAN Isoform 3 of Lon protease ho	3	9	9	9	1	0	0	1	0	0	0	0	0	1	0	0	0	0	0	0	0	1	0	2	2	0	0	2	4	3	0	0	0	0	1	1	1	0	2	2	0	0
P36871;P36871-2;P36871-3	P36871;P36871-2;P36871-3	19;18;13	19;18;13	19;18;13	Phosphoglucomutase-1	PGM1	sp|P36871|PGM1_HUMAN Phosphoglucomutase-1 OS=Homo sapiens OX=9606 GN=PGM1 PE=1 SV=3;sp|P36871-2|PGM1_HUMAN Isoform 2 of Phosphoglucomutase-1 OS=Homo sapiens OX=9606 GN=PGM1;sp|P36871-3|PGM1_HUMAN Isoform 3 of Phosphoglucomutase-1 OS=Homo sapiens OX=9606 GN	3	19	19	19	9	4	8	10	8	9	8	7	6	8	8	5	6	9	8	5	5	9	5	7	12	10	7	10	13	9	6	6	9	8	10	11	6	8	7	8	4	2
P36915-2;P36915	P36915-2;P36915	3;3	3;3	3;3	Guanine nucleotide-binding protein-like 1	GNL1	sp|P36915-2|GNL1_HUMAN Isoform 2 of Guanine nucleotide-binding protein-like 1 OS=Homo sapiens OX=9606 GN=GNL1;sp|P36915|GNL1_HUMAN Guanine nucleotide-binding protein-like 1 OS=Homo sapiens OX=9606 GN=GNL1 PE=1 SV=2	2	3	3	3	0	0	0	0	0	0	0	0	0	0	0	0	0	0	0	0	0	0	0	1	0	0	0	0	1	1	0	0	0	0	1	0	0	0	0	1	0	0
P36952;P36952-2	P36952;P36952-2	18;11	18;11	18;11	Serpin B5	SERPINB5	sp|P36952|SPB5_HUMAN Serpin B5 OS=Homo sapiens OX=9606 GN=SERPINB5 PE=1 SV=2;sp|P36952-2|SPB5_HUMAN Isoform 2 of Serpin B5 OS=Homo sapiens OX=9606 GN=SERPINB5	2	18	18	18	11	7	11	11	10	7	12	10	8	9	12	9	5	11	11	8	9	11	8	12	14	10	11	11	12	12	6	10	9	8	13	13	8	10	8	9	4	7
P36955;CON__Q95121	P36955	14;4	14;4	14;4	Pigment epithelium-derived factor	SERPINF1	sp|P36955|PEDF_HUMAN Pigment epithelium-derived factor OS=Homo sapiens OX=9606 GN=SERPINF1 PE=1 SV=4	2	14	14	14	6	4	5	5	5	7	4	3	5	4	2	1	1	5	7	4	1	3	3	4	4	5	4	5	6	5	3	2	4	6	2	4	4	4	5	4	2	1
P36957;P36957-2	P36957;P36957-2	6;5	6;5	6;5	Dihydrolipoyllysine-residue succinyltransferase component of 2-oxoglutarate dehydrogenase complex, mitochondrial	DLST	sp|P36957|ODO2_HUMAN Dihydrolipoyllysine-residue succinyltransferase component of 2-oxoglutarate dehydrogenase complex, mitochondrial OS=Homo sapiens OX=9606 GN=DLST PE=1 SV=4;sp|P36957-2|ODO2_HUMAN Isoform 2 of Dihydrolipoyllysine-residue succinyltransfer	2	6	6	6	3	0	3	3	2	2	2	2	0	2	2	0	0	1	2	1	1	3	2	3	4	1	2	2	3	4	1	1	1	1	2	3	3	1	4	4	0	1
P36959	P36959	1	1	1	GMP reductase 1	GMPR	sp|P36959|GMPR1_HUMAN GMP reductase 1 OS=Homo sapiens OX=9606 GN=GMPR PE=1 SV=1	1	1	1	1	0	0	0	0	0	0	0	0	0	0	0	0	0	0	0	0	0	0	0	0	0	0	0	0	0	0	0	0	0	0	0	0	0	0	0	1	0	0
P36969-2;P36969	P36969-2;P36969	5;5	5;5	5;5	Phospholipid hydroperoxide glutathione peroxidase, mitochondrial	GPX4	sp|P36969-2|GPX4_HUMAN Isoform Cytoplasmic of Phospholipid hydroperoxide glutathione peroxidase OS=Homo sapiens OX=9606 GN=GPX4;sp|P36969|GPX4_HUMAN Phospholipid hydroperoxide glutathione peroxidase OS=Homo sapiens OX=9606 GN=GPX4 PE=1 SV=3	2	5	5	5	2	0	1	1	2	1	0	1	0	0	1	0	0	2	0	0	0	1	1	0	2	1	0	3	2	2	1	1	2	1	1	1	1	0	1	1	1	0
P36980-2;P36980	P36980-2;P36980	4;4	2;2	2;2	Complement factor H-related protein 2	CFHR2	sp|P36980-2|FHR2_HUMAN Isoform Short of Complement factor H-related protein 2 OS=Homo sapiens OX=9606 GN=CFHR2;sp|P36980|FHR2_HUMAN Complement factor H-related protein 2 OS=Homo sapiens OX=9606 GN=CFHR2 PE=1 SV=1	2	4	2	2	1	0	2	0	1	1	0	0	1	0	0	0	0	0	0	0	0	0	0	0	0	0	1	3	1	0	0	0	0	0	0	0	0	0	1	0	0	0
P37108	P37108	4	4	4	Signal recognition particle 14 kDa protein	SRP14	sp|P37108|SRP14_HUMAN Signal recognition particle 14 kDa protein OS=Homo sapiens OX=9606 GN=SRP14 PE=1 SV=2	1	4	4	4	1	1	1	1	1	1	1	1	1	2	1	0	0	2	1	0	0	1	2	1	2	1	1	1	1	1	0	1	0	0	0	0	1	1	1	1	0	0
P37802-2;P37802;Q9UI15	P37802-2;P37802	11;11;1	11;11;1	11;11;1	Transgelin-2	TAGLN2	sp|P37802-2|TAGL2_HUMAN Isoform 2 of Transgelin-2 OS=Homo sapiens OX=9606 GN=TAGLN2;sp|P37802|TAGL2_HUMAN Transgelin-2 OS=Homo sapiens OX=9606 GN=TAGLN2 PE=1 SV=3	3	11	11	11	8	7	8	9	7	9	8	9	7	8	9	8	6	7	10	8	8	9	7	10	8	8	8	8	9	8	8	7	7	7	10	8	9	8	10	8	6	6
P37837	P37837	8	8	8	Transaldolase	TALDO1	sp|P37837|TALDO_HUMAN Transaldolase OS=Homo sapiens OX=9606 GN=TALDO1 PE=1 SV=2	1	8	8	8	3	2	1	3	1	4	3	2	1	2	2	4	2	3	3	4	3	2	2	1	3	1	2	1	2	0	2	2	3	1	4	3	1	3	2	2	2	2
P38117;P38117-2	P38117;P38117-2	7;7	7;7	7;7	Electron transfer flavoprotein subunit beta	ETFB	sp|P38117|ETFB_HUMAN Electron transfer flavoprotein subunit beta OS=Homo sapiens OX=9606 GN=ETFB PE=1 SV=3;sp|P38117-2|ETFB_HUMAN Isoform 2 of Electron transfer flavoprotein subunit beta OS=Homo sapiens OX=9606 GN=ETFB	2	7	7	7	2	0	2	4	3	3	1	2	1	2	2	0	0	4	3	0	1	3	3	2	3	1	3	2	2	3	0	0	2	1	3	2	0	0	1	4	0	0
P38159-3;P38159;P38159-2;Q96E39;O75526;Q8N7X1	P38159-3;P38159;P38159-2;Q96E39;O75526	3;3;2;2;2;1	3;3;2;2;2;1	3;3;2;2;2;1	RNA-binding motif protein, X chromosome;RNA-binding motif protein, X chromosome, N-terminally processed;RNA binding motif protein, X-linked-like-1;RNA-binding motif protein, X-linked-like-2	RBMX;RBMXL1;RBMXL2	sp|P38159-3|RBMX_HUMAN Isoform 3 of RNA-binding motif protein, X chromosome OS=Homo sapiens OX=9606 GN=RBMX;sp|P38159|RBMX_HUMAN RNA-binding motif protein, X chromosome OS=Homo sapiens OX=9606 GN=RBMX PE=1 SV=3;sp|P38159-2|RBMX_HUMAN Isoform 2 of RNA-bindi	6	3	3	3	1	2	2	2	2	2	1	1	2	1	1	0	0	2	1	1	1	1	1	1	2	1	2	2	1	1	2	0	1	1	1	1	1	2	3	1	2	1
P38606-2;P38606	P38606-2;P38606	12;12	12;12	12;12	V-type proton ATPase catalytic subunit A	ATP6V1A	sp|P38606-2|VATA_HUMAN Isoform 2 of V-type proton ATPase catalytic subunit A OS=Homo sapiens OX=9606 GN=ATP6V1A;sp|P38606|VATA_HUMAN V-type proton ATPase catalytic subunit A OS=Homo sapiens OX=9606 GN=ATP6V1A PE=1 SV=2	2	12	12	12	4	4	5	6	5	6	5	4	4	6	5	4	5	5	7	4	5	6	5	6	7	3	5	5	6	5	5	5	5	4	4	6	4	5	6	6	4	2
P38646	P38646	13	13	13	Stress-70 protein, mitochondrial	HSPA9	sp|P38646|GRP75_HUMAN Stress-70 protein, mitochondrial OS=Homo sapiens OX=9606 GN=HSPA9 PE=1 SV=2	1	13	13	13	4	2	5	8	4	7	5	3	4	2	4	1	1	6	6	4	5	5	5	3	8	3	4	7	7	7	2	2	4	5	6	10	2	3	6	7	1	1
P38919	P38919	4	3	3	Eukaryotic initiation factor 4A-III;Eukaryotic initiation factor 4A-III, N-terminally processed	EIF4A3	sp|P38919|IF4A3_HUMAN Eukaryotic initiation factor 4A-III OS=Homo sapiens OX=9606 GN=EIF4A3 PE=1 SV=4	1	4	3	3	1	0	1	1	1	2	1	2	2	1	1	1	1	1	3	0	1	1	1	1	1	1	2	2	2	1	1	1	2	3	2	1	1	1	1	2	1	1
P39019	P39019	4	4	4	40S ribosomal protein S19	RPS19	sp|P39019|RS19_HUMAN 40S ribosomal protein S19 OS=Homo sapiens OX=9606 GN=RPS19 PE=1 SV=2	1	4	4	4	2	2	0	1	1	2	1	2	2	1	2	1	1	2	2	0	1	1	1	0	2	0	2	2	2	0	1	2	1	1	2	1	1	1	1	2	1	0
P39023	P39023	4	4	4	60S ribosomal protein L3	RPL3	sp|P39023|RL3_HUMAN 60S ribosomal protein L3 OS=Homo sapiens OX=9606 GN=RPL3 PE=1 SV=2	1	4	4	4	2	1	1	1	1	0	1	0	1	0	1	0	0	1	0	2	1	2	2	0	1	0	1	2	3	2	0	0	0	0	2	2	0	0	1	0	0	1
P39656;P39656-2;P39656-3	P39656;P39656-2;P39656-3	9;8;8	9;8;8	9;8;8	Dolichyl-diphosphooligosaccharide--protein glycosyltransferase 48 kDa subunit	DDOST	sp|P39656|OST48_HUMAN Dolichyl-diphosphooligosaccharide--protein glycosyltransferase 48 kDa subunit OS=Homo sapiens OX=9606 GN=DDOST PE=1 SV=4;sp|P39656-2|OST48_HUMAN Isoform 2 of Dolichyl-diphosphooligosaccharide--protein glycosyltransferase 48 kDa subuni	3	9	9	9	5	0	3	4	4	4	2	0	1	1	0	0	0	2	4	1	2	3	3	3	3	1	1	3	3	3	0	0	2	1	1	1	2	1	3	3	0	0
P39687;O95626	P39687	6;1	6;1	2;0	Acidic leucine-rich nuclear phosphoprotein 32 family member A	ANP32A	sp|P39687|AN32A_HUMAN Acidic leucine-rich nuclear phosphoprotein 32 family member A OS=Homo sapiens OX=9606 GN=ANP32A PE=1 SV=1	2	6	6	2	2	1	2	3	1	3	2	2	1	4	3	0	0	2	1	2	1	1	1	1	3	1	1	1	4	3	1	0	1	0	1	2	2	2	1	2	0	0
P39748-2;P39748	P39748-2;P39748	1;1	1;1	1;1	Flap endonuclease 1	FEN1	sp|P39748-2|FEN1_HUMAN Isoform FENMIT of Flap endonuclease 1 OS=Homo sapiens OX=9606 GN=FEN1;sp|P39748|FEN1_HUMAN Flap endonuclease 1 OS=Homo sapiens OX=9606 GN=FEN1 PE=1 SV=1	2	1	1	1	0	0	0	0	0	0	0	0	0	0	0	0	0	0	0	0	0	0	0	0	0	0	0	0	0	0	0	0	0	0	0	0	0	0	0	0	0	0
P40121;P40121-2	P40121;P40121-2	9;8	9;8	9;8	Macrophage-capping protein	CAPG	sp|P40121|CAPG_HUMAN Macrophage-capping protein OS=Homo sapiens OX=9606 GN=CAPG PE=1 SV=2;sp|P40121-2|CAPG_HUMAN Isoform 2 of Macrophage-capping protein OS=Homo sapiens OX=9606 GN=CAPG	2	9	9	9	4	3	4	6	5	6	6	5	5	5	6	2	5	5	5	4	3	5	6	5	6	4	4	6	5	6	4	4	5	3	8	7	4	3	5	5	3	3
P40199	P40199	4	3	3	Carcinoembryonic antigen-related cell adhesion molecule 6	CEACAM6	sp|P40199|CEAM6_HUMAN Carcinoembryonic antigen-related cell adhesion molecule 6 OS=Homo sapiens OX=9606 GN=CEACAM6 PE=1 SV=3	1	4	3	3	2	3	4	3	3	2	3	3	3	4	3	3	2	4	4	2	3	3	4	3	3	2	2	3	4	3	2	2	4	3	4	2	3	3	4	4	2	1
P40222	P40222	3	3	3	Alpha-taxilin	TXLNA	sp|P40222|TXLNA_HUMAN Alpha-taxilin OS=Homo sapiens OX=9606 GN=TXLNA PE=1 SV=3	1	3	3	3	0	0	0	0	0	0	0	0	0	2	0	0	0	1	0	0	1	0	0	0	0	0	0	0	0	0	0	0	0	0	0	0	0	1	0	1	0	0
P40227;P40227-2;Q92526;Q92526-2;Q92526-3	P40227;P40227-2	12;8;2;1;1	12;8;2;1;1	12;8;2;1;1	T-complex protein 1 subunit zeta	CCT6A	sp|P40227|TCPZ_HUMAN T-complex protein 1 subunit zeta OS=Homo sapiens OX=9606 GN=CCT6A PE=1 SV=3;sp|P40227-2|TCPZ_HUMAN Isoform 2 of T-complex protein 1 subunit zeta OS=Homo sapiens OX=9606 GN=CCT6A	5	12	12	12	6	5	5	5	5	7	6	5	4	7	3	5	4	6	5	4	4	5	4	6	6	6	5	6	6	5	4	3	3	4	7	4	5	4	7	6	4	4
P40306	P40306	2	2	2	Proteasome subunit beta type-10	PSMB10	sp|P40306|PSB10_HUMAN Proteasome subunit beta type-10 OS=Homo sapiens OX=9606 GN=PSMB10 PE=1 SV=1	1	2	2	2	1	1	1	0	0	0	0	0	0	0	0	1	0	1	1	0	1	0	0	0	1	0	0	1	1	1	0	0	0	0	1	0	1	0	0	0	0	0
P40394;P40394-2	P40394;P40394-2	17;16	17;16	17;16	Alcohol dehydrogenase class 4 mu/sigma chain	ADH7	sp|P40394|ADH7_HUMAN All-trans-retinol dehydrogenase [NAD(+)] ADH7 OS=Homo sapiens OX=9606 GN=ADH7 PE=1 SV=2;sp|P40394-2|ADH7_HUMAN Isoform 2 of All-trans-retinol dehydrogenase [NAD(+)] ADH7 OS=Homo sapiens OX=9606 GN=ADH7	2	17	17	17	8	4	11	10	9	9	6	5	6	11	11	8	6	11	11	4	5	6	8	9	12	6	10	11	9	7	7	5	9	10	10	11	4	5	11	9	6	4
P40424-2;P40424-3;P40424	P40424-2;P40424-3;P40424	2;2;2	2;2;2	1;1;1	Pre-B-cell leukemia transcription factor 1	PBX1	sp|P40424-2|PBX1_HUMAN Isoform PBX1b of Pre-B-cell leukemia transcription factor 1 OS=Homo sapiens OX=9606 GN=PBX1;sp|P40424-3|PBX1_HUMAN Isoform 3 of Pre-B-cell leukemia transcription factor 1 OS=Homo sapiens OX=9606 GN=PBX1;sp|P40424|PBX1_HUMAN Pre-B-cel	3	2	2	1	0	0	0	0	0	0	0	0	0	0	0	0	0	0	0	0	0	0	0	0	0	0	0	0	0	0	0	0	0	0	0	0	0	0	0	0	0	0
P40429;Q6NVV1	P40429	3;1	3;1	3;1	60S ribosomal protein L13a	RPL13A	sp|P40429|RL13A_HUMAN 60S ribosomal protein L13a OS=Homo sapiens OX=9606 GN=RPL13A PE=1 SV=2	2	3	3	3	1	1	2	2	1	2	2	1	1	1	1	0	0	1	1	1	1	2	1	2	2	0	1	1	2	2	0	1	1	0	2	2	2	2	1	1	0	1
P40616-2;P40616	P40616-2;P40616	6;6	6;6	6;6	ADP-ribosylation factor-like protein 1	ARL1	sp|P40616-2|ARL1_HUMAN Isoform 2 of ADP-ribosylation factor-like protein 1 OS=Homo sapiens OX=9606 GN=ARL1;sp|P40616|ARL1_HUMAN ADP-ribosylation factor-like protein 1 OS=Homo sapiens OX=9606 GN=ARL1 PE=1 SV=1	2	6	6	6	2	0	1	2	3	3	2	2	2	2	3	0	0	1	2	1	0	2	1	4	2	0	2	3	2	3	0	0	0	0	2	4	1	1	2	2	0	0
P40763-3;P40763-2;P40763	P40763-3;P40763-2;P40763	12;12;12	12;12;12	12;12;12	Signal transducer and activator of transcription 3	STAT3	sp|P40763-3|STAT3_HUMAN Isoform 3 of Signal transducer and activator of transcription 3 OS=Homo sapiens OX=9606 GN=STAT3;sp|P40763-2|STAT3_HUMAN Isoform Del-701 of Signal transducer and activator of transcription 3 OS=Homo sapiens OX=9606 GN=STAT3;sp|P4076	3	12	12	12	2	1	2	5	2	2	1	2	0	3	3	1	1	2	2	1	2	1	1	3	4	4	3	3	2	6	1	1	2	1	3	5	1	2	1	3	2	1
P40855-5;P40855	P40855-5;P40855	2;2	2;2	2;2	Peroxisomal biogenesis factor 19	PEX19	sp|P40855-5|PEX19_HUMAN Isoform 5 of Peroxisomal biogenesis factor 19 OS=Homo sapiens OX=9606 GN=PEX19;sp|P40855|PEX19_HUMAN Peroxisomal biogenesis factor 19 OS=Homo sapiens OX=9606 GN=PEX19 PE=1 SV=1	2	2	2	2	0	0	0	0	0	0	0	0	2	0	1	0	0	0	1	0	0	0	0	0	0	0	0	0	1	0	0	0	0	0	1	1	0	0	1	0	0	0
P40925-3;P40925;P40925-2	P40925-3;P40925;P40925-2	10;10;7	10;10;7	10;10;7	Malate dehydrogenase, cytoplasmic	MDH1	sp|P40925-3|MDHC_HUMAN Isoform 3 of Malate dehydrogenase, cytoplasmic OS=Homo sapiens OX=9606 GN=MDH1;sp|P40925|MDHC_HUMAN Malate dehydrogenase, cytoplasmic OS=Homo sapiens OX=9606 GN=MDH1 PE=1 SV=4;sp|P40925-2|MDHC_HUMAN Isoform 2 of Malate dehydrogenase,	3	10	10	10	7	5	3	7	4	6	3	3	4	5	4	4	7	5	7	6	4	6	7	4	5	3	5	6	5	7	2	4	4	5	3	6	4	6	4	4	3	4
P40926;P40926-2	P40926;P40926-2	12;11	12;11	12;11	Malate dehydrogenase, mitochondrial	MDH2	sp|P40926|MDHM_HUMAN Malate dehydrogenase, mitochondrial OS=Homo sapiens OX=9606 GN=MDH2 PE=1 SV=3;sp|P40926-2|MDHM_HUMAN Isoform 2 of Malate dehydrogenase, mitochondrial OS=Homo sapiens OX=9606 GN=MDH2	2	12	12	12	7	5	8	10	7	9	7	6	7	6	8	1	1	9	9	5	5	9	7	8	10	3	4	11	11	10	3	3	4	4	9	8	8	4	9	9	4	3
P40939	P40939	18	18	18	Trifunctional enzyme subunit alpha, mitochondrial;Long-chain enoyl-CoA hydratase;Long chain 3-hydroxyacyl-CoA dehydrogenase	HADHA	sp|P40939|ECHA_HUMAN Trifunctional enzyme subunit alpha, mitochondrial OS=Homo sapiens OX=9606 GN=HADHA PE=1 SV=2	1	18	18	18	7	2	9	7	4	9	5	6	2	2	5	0	0	4	7	2	2	8	7	5	7	2	4	9	10	11	1	3	5	3	6	8	4	4	10	11	0	1
P41091;Q2VIR3;Q2VIR3-2	P41091;Q2VIR3;Q2VIR3-2	6;4;3	6;4;3	6;4;3	Eukaryotic translation initiation factor 2 subunit 3;Putative eukaryotic translation initiation factor 2 subunit 3-like protein	EIF2S3;EIF2S3L	sp|P41091|IF2G_HUMAN Eukaryotic translation initiation factor 2 subunit 3 OS=Homo sapiens OX=9606 GN=EIF2S3 PE=1 SV=3;sp|Q2VIR3|IF2GL_HUMAN Eukaryotic translation initiation factor 2 subunit 3B OS=Homo sapiens OX=9606 GN=EIF2S3B PE=2 SV=2;sp|Q2VIR3-2|IF2GL	3	6	6	6	4	3	2	3	2	1	3	2	1	2	3	1	1	5	5	2	1	2	3	3	2	3	2	4	3	3	2	2	3	3	4	3	2	2	2	3	1	2
P41218	P41218	10	10	10	Myeloid cell nuclear differentiation antigen	MNDA	sp|P41218|MNDA_HUMAN Myeloid cell nuclear differentiation antigen OS=Homo sapiens OX=9606 GN=MNDA PE=1 SV=1	1	10	10	10	3	2	5	5	3	4	4	4	5	4	6	0	0	3	4	4	2	5	6	3	4	2	1	1	1	1	0	0	3	5	0	1	2	1	5	4	2	1
P41222	P41222	2	2	2	Prostaglandin-H2 D-isomerase	PTGDS	sp|P41222|PTGDS_HUMAN Prostaglandin-H2 D-isomerase OS=Homo sapiens OX=9606 GN=PTGDS PE=1 SV=1	1	2	2	2	2	2	0	2	1	1	2	2	1	2	1	0	0	0	2	0	0	1	0	1	1	2	1	2	2	2	1	1	1	0	2	2	2	0	2	1	0	0
P41226	P41226	14	14	14	Ubiquitin-like modifier-activating enzyme 7	UBA7	sp|P41226|UBA7_HUMAN Ubiquitin-like modifier-activating enzyme 7 OS=Homo sapiens OX=9606 GN=UBA7 PE=1 SV=2	1	14	14	14	3	5	2	5	0	4	5	3	4	8	6	3	3	4	7	2	2	1	2	3	7	2	2	6	5	4	2	2	5	7	6	7	2	4	1	5	1	1
P41240;P42679-3;P42679;P42679-2	P41240	6;1;1;1	6;1;1;1	6;1;1;1	Tyrosine-protein kinase CSK	CSK	sp|P41240|CSK_HUMAN Tyrosine-protein kinase CSK OS=Homo sapiens OX=9606 GN=CSK PE=1 SV=1	4	6	6	6	0	0	1	0	1	2	0	1	0	2	1	0	0	0	0	0	0	2	0	0	0	0	0	3	2	2	0	0	0	0	1	2	1	0	1	1	0	0
P41250	P41250	6	6	6	Glycine--tRNA ligase	GARS	sp|P41250|GARS_HUMAN Glycine--tRNA ligase OS=Homo sapiens OX=9606 GN=GARS1 PE=1 SV=3	1	6	6	6	1	0	0	1	0	0	2	0	1	1	0	0	0	1	0	0	0	0	0	0	0	0	0	1	1	2	0	0	2	1	1	0	0	0	1	0	0	0
P41252	P41252	14	14	14	Isoleucine--tRNA ligase, cytoplasmic	IARS	sp|P41252|SYIC_HUMAN Isoleucine--tRNA ligase, cytoplasmic OS=Homo sapiens OX=9606 GN=IARS1 PE=1 SV=2	1	14	14	14	2	0	3	0	3	1	2	2	1	2	1	0	0	2	3	1	1	4	2	3	1	1	1	4	2	2	0	1	0	1	3	1	3	0	2	0	0	0
P41567;O60739	P41567;O60739	5;3	5;3	5;3	Eukaryotic translation initiation factor 1;Eukaryotic translation initiation factor 1b	EIF1;EIF1B	sp|P41567|EIF1_HUMAN Eukaryotic translation initiation factor 1 OS=Homo sapiens OX=9606 GN=EIF1 PE=1 SV=1;sp|O60739|EIF1B_HUMAN Eukaryotic translation initiation factor 1b OS=Homo sapiens OX=9606 GN=EIF1B PE=1 SV=2	2	5	5	5	0	1	2	0	1	4	0	0	1	3	3	0	0	0	2	0	1	2	0	0	1	1	2	2	2	2	0	0	1	0	3	1	0	0	0	1	0	0
P41743	P41743	4	4	4	Protein kinase C iota type	PRKCI	sp|P41743|KPCI_HUMAN Protein kinase C iota type OS=Homo sapiens OX=9606 GN=PRKCI PE=1 SV=2	1	4	4	4	1	0	0	1	0	0	0	0	0	1	0	0	0	1	0	0	0	0	0	1	0	0	0	0	1	1	0	0	0	1	0	0	0	1	0	1	0	0
P42025	P42025	9	9	5	Beta-centractin	ACTR1B	sp|P42025|ACTY_HUMAN Beta-centractin OS=Homo sapiens OX=9606 GN=ACTR1B PE=1 SV=1	1	9	9	5	1	1	3	2	2	2	1	1	1	3	1	0	0	0	2	0	0	2	1	2	2	0	1	3	1	3	2	0	3	0	3	2	2	2	3	1	0	1
P42126-2;P42126	P42126-2;P42126	3;3	3;3	3;3	Enoyl-CoA delta isomerase 1, mitochondrial	ECI1	sp|P42126-2|ECI1_HUMAN Isoform 2 of Enoyl-CoA delta isomerase 1, mitochondrial OS=Homo sapiens OX=9606 GN=ECI1;sp|P42126|ECI1_HUMAN Enoyl-CoA delta isomerase 1, mitochondrial OS=Homo sapiens OX=9606 GN=ECI1 PE=1 SV=1	2	3	3	3	0	0	2	2	1	1	1	1	0	0	1	0	0	2	1	0	0	0	2	2	2	2	1	2	2	2	0	0	0	1	1	1	1	0	2	2	0	1
P42167-2;P42167;P42167-3;P42166	P42167-2;P42167;P42167-3;P42166	5;5;4;4	5;5;4;4	5;5;4;4	Lamina-associated polypeptide 2, isoforms beta/gamma;Thymopoietin;Thymopentin;Lamina-associated polypeptide 2, isoform alpha;Thymopoietin;Thymopentin	TMPO	sp|P42167-2|LAP2B_HUMAN Isoform Gamma of Lamina-associated polypeptide 2, isoforms beta/gamma OS=Homo sapiens OX=9606 GN=TMPO;sp|P42167|LAP2B_HUMAN Lamina-associated polypeptide 2, isoforms beta/gamma OS=Homo sapiens OX=9606 GN=TMPO PE=1 SV=2;sp|P42167-3|L	4	5	5	5	1	0	1	2	3	2	2	3	1	2	2	0	0	2	3	0	0	2	2	1	2	0	1	1	1	3	0	1	0	0	2	3	1	0	2	2	0	0
P42224;P42224-2	P42224;P42224-2	21;19	21;19	21;19	Signal transducer and activator of transcription 1-alpha/beta	STAT1	sp|P42224|STAT1_HUMAN Signal transducer and activator of transcription 1-alpha/beta OS=Homo sapiens OX=9606 GN=STAT1 PE=1 SV=2;sp|P42224-2|STAT1_HUMAN Isoform Beta of Signal transducer and activator of transcription 1-alpha/beta OS=Homo sapiens OX=9606 GN=	2	21	21	21	13	7	10	9	4	8	4	3	7	5	7	2	1	6	6	8	8	9	7	9	9	4	7	13	11	12	3	1	5	4	8	8	5	7	7	11	1	1
P42226;P42226-2;P42226-3	P42226;P42226-2;P42226-3	5;4;4	5;4;4	5;4;4	Signal transducer and activator of transcription 6	STAT6	sp|P42226|STAT6_HUMAN Signal transducer and activator of transcription 6 OS=Homo sapiens OX=9606 GN=STAT6 PE=1 SV=1;sp|P42226-2|STAT6_HUMAN Isoform 2 of Signal transducer and activator of transcription 6 OS=Homo sapiens OX=9606 GN=STAT6;sp|P42226-3|STAT6_H	3	5	5	5	0	0	0	1	0	0	0	0	0	1	0	0	0	0	0	0	0	0	0	0	0	0	0	0	0	0	0	0	0	0	0	0	0	1	0	1	0	0
P42330;P42330-2;P17516	P42330;P42330-2	7;4;2	2;1;0	2;1;0	Aldo-keto reductase family 1 member C3	AKR1C3	sp|P42330|AK1C3_HUMAN Aldo-keto reductase family 1 member C3 OS=Homo sapiens OX=9606 GN=AKR1C3 PE=1 SV=4;sp|P42330-2|AK1C3_HUMAN Isoform 2 of Aldo-keto reductase family 1 member C3 OS=Homo sapiens OX=9606 GN=AKR1C3	3	7	2	2	2	3	2	2	3	4	1	2	2	3	2	2	2	3	3	3	3	2	3	0	2	1	2	3	3	3	1	2	4	4	4	2	3	2	3	2	3	2
P42357;P42357-2;P42357-3	P42357;P42357-2;P42357-3	5;4;3	5;4;3	5;4;3	Histidine ammonia-lyase	HAL	sp|P42357|HUTH_HUMAN Histidine ammonia-lyase OS=Homo sapiens OX=9606 GN=HAL PE=1 SV=1;sp|P42357-2|HUTH_HUMAN Isoform 2 of Histidine ammonia-lyase OS=Homo sapiens OX=9606 GN=HAL;sp|P42357-3|HUTH_HUMAN Isoform 3 of Histidine ammonia-lyase OS=Homo sapiens OX=	3	5	5	5	0	0	0	0	0	0	0	0	0	0	0	1	0	0	0	0	2	2	1	0	0	0	0	0	0	0	0	0	0	0	0	0	3	2	0	0	0	0
P42566;P42566-2	P42566	5;2	5;2	5;2	Epidermal growth factor receptor substrate 15	EPS15	sp|P42566|EPS15_HUMAN Epidermal growth factor receptor substrate 15 OS=Homo sapiens OX=9606 GN=EPS15 PE=1 SV=2	2	5	5	5	1	1	0	0	0	2	0	0	0	0	1	1	0	0	0	0	1	0	1	0	0	0	0	0	0	0	0	0	0	0	0	0	0	0	1	0	0	0
P42574;Q5IS99;Q5IS54	P42574;Q5IS99;Q5IS54	7;6;6	7;6;6	7;6;6	Caspase-3;Caspase-3 subunit p17;Caspase-3 subunit p12	CASP3	sp|P42574|CASP3_HUMAN Caspase-3 OS=Homo sapiens OX=9606 GN=CASP3 PE=1 SV=2;sp|Q5IS99|CASP3_SAIBB Caspase-3 OS=Saimiri boliviensis boliviensis OX=39432 GN=CASP3 PE=2 SV=1;sp|Q5IS54|CASP3_PANTR Caspase-3 OS=Pan troglodytes OX=9598 GN=CASP3 PE=2 SV=1	3	7	7	7	1	1	1	1	0	0	3	2	1	5	2	0	1	1	1	1	0	3	1	1	1	3	1	3	2	1	0	0	0	0	2	2	1	0	0	2	0	0
Q71UM5;P42677	Q71UM5;P42677	1;1	1;1	1;1	40S ribosomal protein S27-like;40S ribosomal protein S27	RPS27L;RPS27	sp|Q71UM5|RS27L_HUMAN 40S ribosomal protein S27-like OS=Homo sapiens OX=9606 GN=RPS27L PE=1 SV=3;sp|P42677|RS27_HUMAN 40S ribosomal protein S27 OS=Homo sapiens OX=9606 GN=RPS27 PE=1 SV=3	2	1	1	1	1	0	0	1	1	1	0	1	1	0	1	0	1	1	1	1	0	1	1	1	1	1	1	1	1	1	0	0	1	1	1	1	1	1	1	0	0	0
P42685;P42685-2	P42685;P42685-2	2;1	2;1	2;1	Tyrosine-protein kinase FRK	FRK	sp|P42685|FRK_HUMAN Tyrosine-protein kinase FRK OS=Homo sapiens OX=9606 GN=FRK PE=1 SV=1;sp|P42685-2|FRK_HUMAN Isoform 2 of Tyrosine-protein kinase FRK OS=Homo sapiens OX=9606 GN=FRK	2	2	2	2	1	1	0	1	0	1	0	0	0	1	1	1	0	1	1	1	1	0	1	0	1	0	1	0	0	0	1	1	1	1	0	0	0	1	1	0	1	1
P42704	P42704	14	14	14	Leucine-rich PPR motif-containing protein, mitochondrial	LRPPRC	sp|P42704|LPPRC_HUMAN Leucine-rich PPR motif-containing protein, mitochondrial OS=Homo sapiens OX=9606 GN=LRPPRC PE=1 SV=3	1	14	14	14	0	0	0	3	1	2	1	1	1	0	0	0	0	0	2	0	0	1	0	2	1	0	0	5	4	3	0	0	0	1	3	2	1	0	2	3	0	0
P42858	P42858	4	4	4	Huntingtin	HTT	sp|P42858|HD_HUMAN Huntingtin OS=Homo sapiens OX=9606 GN=HTT PE=1 SV=2	1	4	4	4	0	0	0	0	0	0	0	0	0	0	0	0	0	0	2	0	0	0	0	0	0	0	1	0	0	0	0	0	0	0	0	0	0	0	0	0	0	0
P43034;Q5IS43;P43034-2	P43034;Q5IS43	8;6;2	8;6;2	8;6;2	Platelet-activating factor acetylhydrolase IB subunit alpha	PAFAH1B1	sp|P43034|LIS1_HUMAN Platelet-activating factor acetylhydrolase IB subunit beta OS=Homo sapiens OX=9606 GN=PAFAH1B1 PE=1 SV=2;sp|Q5IS43|LIS1_PANTR Platelet-activating factor acetylhydrolase IB subunit alpha OS=Pan troglodytes OX=9598 GN=PAFAH1B1 PE=2 SV=3	3	8	8	8	3	3	3	5	3	3	3	5	4	4	5	3	3	6	5	3	4	3	3	5	5	3	4	5	4	4	3	4	4	2	5	4	4	3	4	3	2	4
P43234	P43234	1	1	1	Cathepsin O	CTSO	sp|P43234|CATO_HUMAN Cathepsin O OS=Homo sapiens OX=9606 GN=CTSO PE=1 SV=1	1	1	1	1	0	0	0	0	0	0	0	0	0	0	0	1	0	1	0	0	1	0	0	0	0	0	0	0	0	0	0	0	0	1	0	0	0	0	0	0	1	0
P43243;P43243-2	P43243;P43243-2	5;3	5;3	5;3	Matrin-3	MATR3	sp|P43243|MATR3_HUMAN Matrin-3 OS=Homo sapiens OX=9606 GN=MATR3 PE=1 SV=2;sp|P43243-2|MATR3_HUMAN Isoform 2 of Matrin-3 OS=Homo sapiens OX=9606 GN=MATR3	2	5	5	5	1	0	2	1	1	1	0	0	0	0	0	0	0	1	1	0	0	2	1	1	1	1	2	1	0	1	0	0	0	1	0	1	2	1	3	0	0	0
P43251-3;P43251-4;P43251;P43251-2	P43251-3;P43251-4;P43251;P43251-2	4;3;3;3	4;3;3;3	4;3;3;3	Biotinidase	BTD	sp|P43251-3|BTD_HUMAN Isoform 3 of Biotinidase OS=Homo sapiens OX=9606 GN=BTD;sp|P43251-4|BTD_HUMAN Isoform 4 of Biotinidase OS=Homo sapiens OX=9606 GN=BTD;sp|P43251|BTD_HUMAN Biotinidase OS=Homo sapiens OX=9606 GN=BTD PE=1 SV=2;sp|P43251-2|BTD_HUMAN Isofo	4	4	4	4	2	2	2	2	1	2	2	2	2	1	2	1	1	1	1	2	2	2	3	1	2	1	1	1	2	2	1	1	1	2	1	1	2	2	1	1	1	1
P43304-2;P43304	P43304-2;P43304	16;15	16;15	16;15	Glycerol-3-phosphate dehydrogenase, mitochondrial	GPD2	sp|P43304-2|GPDM_HUMAN Isoform 2 of Glycerol-3-phosphate dehydrogenase, mitochondrial OS=Homo sapiens OX=9606 GN=GPD2;sp|P43304|GPDM_HUMAN Glycerol-3-phosphate dehydrogenase, mitochondrial OS=Homo sapiens OX=9606 GN=GPD2 PE=1 SV=3	2	16	16	16	3	0	5	8	4	7	3	1	1	3	4	0	0	2	2	0	0	7	6	5	12	2	3	9	7	7	0	1	2	1	5	7	1	2	8	6	1	0
P43307-2;P43307	P43307-2;P43307	1;1	1;1	1;1	Translocon-associated protein subunit alpha	SSR1	sp|P43307-2|SSRA_HUMAN Isoform 2 of Translocon-associated protein subunit alpha OS=Homo sapiens OX=9606 GN=SSR1;sp|P43307|SSRA_HUMAN Translocon-associated protein subunit alpha OS=Homo sapiens OX=9606 GN=SSR1 PE=1 SV=3	2	1	1	1	0	0	0	0	1	0	0	1	0	0	0	0	0	0	0	0	0	0	0	0	0	0	0	1	1	1	0	0	0	0	0	0	0	0	1	0	0	0
P43353;P43353-2;P48448	P43353;P43353-2;P48448	5;4;3	4;3;2	4;3;2	Aldehyde dehydrogenase family 3 member B1;Aldehyde dehydrogenase family 3 member B2	ALDH3B1;ALDH3B2	sp|P43353|AL3B1_HUMAN Aldehyde dehydrogenase family 3 member B1 OS=Homo sapiens OX=9606 GN=ALDH3B1 PE=1 SV=1;sp|P43353-2|AL3B1_HUMAN Isoform 2 of Aldehyde dehydrogenase family 3 member B1 OS=Homo sapiens OX=9606 GN=ALDH3B1;sp|P48448|AL3B2_HUMAN Aldehyde de	3	5	4	4	1	1	2	1	1	1	2	1	2	4	3	1	1	1	1	1	1	1	1	1	1	1	1	1	1	1	1	2	2	1	2	2	1	1	1	2	1	1
P43487-2;P43487	P43487-2;P43487	4;4	4;4	4;4	Ran-specific GTPase-activating protein	RANBP1	sp|P43487-2|RANG_HUMAN Isoform 2 of Ran-specific GTPase-activating protein OS=Homo sapiens OX=9606 GN=RANBP1;sp|P43487|RANG_HUMAN Ran-specific GTPase-activating protein OS=Homo sapiens OX=9606 GN=RANBP1 PE=1 SV=1	2	4	4	4	2	1	1	3	2	3	1	2	1	2	2	1	0	2	2	1	0	2	3	2	3	1	3	3	3	2	2	1	0	1	3	2	3	2	1	3	2	0
P43490	P43490	19	19	19	Nicotinamide phosphoribosyltransferase	NAMPT	sp|P43490|NAMPT_HUMAN Nicotinamide phosphoribosyltransferase OS=Homo sapiens OX=9606 GN=NAMPT PE=1 SV=1	1	19	19	19	5	6	6	8	7	8	5	6	7	9	7	2	3	9	10	6	4	7	5	7	7	3	6	11	10	12	5	2	8	4	9	6	5	4	6	8	4	2
P43652;CON__REFSEQ:XP_585019	P43652	13;1	13;1	13;1	Afamin	AFM	sp|P43652|AFAM_HUMAN Afamin OS=Homo sapiens OX=9606 GN=AFM PE=1 SV=1	2	13	13	13	2	1	5	4	3	2	4	5	4	2	4	1	2	1	4	0	1	2	1	3	2	3	1	5	6	6	1	2	4	5	6	3	2	1	6	3	1	0
P43686;P43686-2	P43686;P43686-2	7;6	7;6	7;6	26S protease regulatory subunit 6B	PSMC4	sp|P43686|PRS6B_HUMAN 26S proteasome regulatory subunit 6B OS=Homo sapiens OX=9606 GN=PSMC4 PE=1 SV=2;sp|P43686-2|PRS6B_HUMAN Isoform 2 of 26S proteasome regulatory subunit 6B OS=Homo sapiens OX=9606 GN=PSMC4	2	7	7	7	0	0	0	0	0	0	1	0	0	0	0	0	0	0	0	0	0	0	0	0	0	0	0	1	2	0	0	0	1	0	0	0	0	0	0	1	0	0
P43897;P43897-4;P43897-2	P43897;P43897-4;P43897-2	2;1;1	2;1;1	2;1;1	Elongation factor Ts, mitochondrial	TSFM	sp|P43897|EFTS_HUMAN Elongation factor Ts, mitochondrial OS=Homo sapiens OX=9606 GN=TSFM PE=1 SV=2;sp|P43897-4|EFTS_HUMAN Isoform 4 of Elongation factor Ts, mitochondrial OS=Homo sapiens OX=9606 GN=TSFM;sp|P43897-2|EFTS_HUMAN Isoform 2 of Elongation factor	3	2	2	2	0	0	0	0	0	0	0	0	0	0	0	0	0	0	0	0	0	0	0	0	0	0	0	0	1	1	0	0	0	0	0	0	0	0	0	0	0	0
[truncated: 1,580 more rows]
[truncated: 1,114 more columns]

## Sheet: S2
LFQ intensity 136	LFQ intensity 137	LFQ intensity 138	LFQ intensity 139	LFQ intensity 140	LFQ intensity 141	LFQ intensity 142	LFQ intensity 143	LFQ intensity 144	LFQ intensity 145	LFQ intensity 157	LFQ intensity 158	LFQ intensity 159	LFQ intensity 160	LFQ intensity 161	LFQ intensity 162	LFQ intensity 163	LFQ intensity 164	LFQ intensity 165	LFQ intensity 166	LFQ intensity 167	C: Only identified by site	C: Reverse	C: Potential contaminant	N: Peptides	N: Razor + unique peptides	N: Unique peptides	N: Sequence coverage [%]	N: Unique + razor sequence coverage [%]	N: Unique sequence coverage [%]	N: Mol. weight [kDa]	N: Q-value	N: Score	N: Intensity	N: MS/MS count	T: Protein IDs	T: Majority protein IDs	T: Protein names	T: Gene names	T: Fasta headers
[truncated: 927 more rows]
